# Supplementary material for: Host-inherent variability influences the transcriptional response of Staphylococcus aureus during in vivo infection
Source: Nat Commun. 2017 Feb 3;8:14268. doi: 10.1038/ncomms14268 (PMC5296661; doi:10.1038/ncomms14268)
Supplement: Supplementary Data 1 — Differentially expressed genes (DE) in the kidneys of S. aureus-infected versus uninfected A/J mice as identified by DESeq2 analysis (adjusted p-value ≤0.05, fold change ≥ 2). [file ncomms14268-s2.xlsx]

## Sheet: Sheet1
Supplementary Data 1. Differentially expressed genes (DE) in the kidneys of S. aureus-infected versus uninfected A/J mice as identified by DESeq2 analysis (adjusted p-value ≤0.05, fold change ≥ 2)
Locus tag	Gene symbol	base meana	log2 Fold Change	Fold Change	lfcSEb	statc	p-valued	adjusted p-valuee
ENSMUSG00000021207	Akr1c21	999.344	-6.28621	-78.0435	0.330849	19.0002	1.69837e-80	4.06657e-78		a mean of normalized counts for all samples
ENSMUSG00000001494	Sost	21.7483	-5.83344	-57.0218	0.870353	6.70239	2.0504e-11	1.51697e-10		b standard error of log2 fold change
ENSMUSG00000065952	C330021F23Rik	37.0445	-5.81157	-56.1637	0.730963	7.95056	1.85668e-15	2.15585e-14		c Wald statistic
ENSMUSG00000006313	Upk1a	101.799	-5.7807	-54.9749	0.503598	11.4788	1.68627e-30	5.66982e-29		d Wald test p-value
ENSMUSG00000053852	Gpr112	39.5995	-5.5375	-46.4467	0.717425	7.71858	1.17634e-14	1.24512e-13		e BH adjusted p-values
ENSMUSG00000034871	Fam151a	5024.98	-5.28635	-39.0257	0.27618	19.1409	1.15155e-81	3.19261e-79
ENSMUSG00000034387	Ssu2	14.0872	-5.22413	-37.3784	0.904618	5.77496	7.69712e-09	4.15571e-08
ENSMUSG00000001520	Nrip2	147.467	-4.97184	-31.3815	0.382516	12.9977	1.26014e-38	6.52917e-37
ENSMUSG00000036169	Sostdc1	2317.77	-4.89702	-29.7955	0.272247	17.9874	2.44512e-72	4.7704e-70
ENSMUSG00000006469	Slc34a3	1765.45	-4.81592	-28.1667	0.331774	14.5157	9.64032e-48	7.93468e-46
ENSMUSG00000006574	Slc4a1	2163.85	-4.75805	-27.0593	0.199128	23.8945	3.49454e-126	4.60201e-123
ENSMUSG00000015093	Clic3	442.146	-4.73595	-26.6478	0.358948	13.194	9.50698e-40	5.21663e-38
ENSMUSG00000024575	Pde6a	602.295	-4.73289	-26.5914	0.719924	6.57415	4.89321e-11	3.47539e-10
ENSMUSG00000053093	Myh7	27.8732	-4.71565	-26.2756	0.692767	6.80698	9.96661e-12	7.69055e-11
ENSMUSG00000090122	Kcne1l	25.0328	-4.71488	-26.2615	0.715317	6.59131	4.35973e-11	3.10906e-10
ENSMUSG00000032564	Cpne4	130.372	-4.71147	-26.1996	0.384488	12.2539	1.60144e-34	6.78488e-33
ENSMUSG00000028017	Egf	253403	-4.67097	-25.4743	0.278582	16.7669	4.25825e-63	6.06244e-61
ENSMUSG00000026725	Tnn	1934.06	-4.65808	-25.2478	0.60813	7.65969	1.86385e-14	1.93906e-13
ENSMUSG00000030364	Clec2h	1865.48	-4.65656	-25.2211	0.644631	7.22361	5.06255e-13	4.54566e-12
ENSMUSG00000039323	Igfbp2	127.291	-4.64201	-24.9681	0.408326	11.3684	6.00847e-30	1.96996e-28
ENSMUSG00000092243	Gm7030	61.984	-4.62656	-24.7021	0.482237	9.59396	8.47717e-22	1.63771e-20
ENSMUSG00000095388	Gm10681	588.202	-4.62315	-24.6437	0.671522	6.88458	5.79577e-12	4.58182e-11
ENSMUSG00000022613	Miox	19430	-4.62189	-24.6222	0.27274	16.9462	2.05431e-64	3.00594e-62
ENSMUSG00000022366	Slc22a22	833.656	-4.58054	-23.9265	0.6242	7.33826	2.16393e-13	2.03188e-12
ENSMUSG00000031390	Avpr2	752.625	-4.54154	-23.2884	0.311263	14.5907	3.21963e-48	2.69205e-46
ENSMUSG00000029838	Ptn	221.369	-4.54025	-23.2675	0.381009	11.9164	9.72319e-33	3.67597e-31
ENSMUSG00000042662	Dusp15	206.665	-4.48378	-22.3745	0.443897	10.1009	5.4712e-24	1.21948e-22
ENSMUSG00000063796	Slc22a8	16240	-4.47675	-22.2657	0.217499	20.5829	3.90579e-94	1.62429e-91
ENSMUSG00000037005	Xpnpep2	1303.45	-4.46479	-22.0819	0.21659	20.614	2.05534e-94	8.77851e-92
ENSMUSG00000070530	Wfdc16	118.397	-4.46297	-22.054	0.434296	10.2763	9.01088e-25	2.10961e-23
ENSMUSG00000063730	Hsd3b2	1594.91	-4.45125	-21.8756	0.785288	5.6683	1.44219e-08	7.49457e-08
ENSMUSG00000027199	Gatm	39677.2	-4.4098	-21.256	0.278579	15.8296	1.9446e-56	2.10483e-54
ENSMUSG00000041052	Slc7a13	41.3267	-4.39529	-21.0433	0.633014	6.94343	3.82688e-12	3.09499e-11
ENSMUSG00000072575	Eddm3b	89.803	-4.38396	-20.8787	0.445601	9.8383	7.69984e-23	1.60317e-21
ENSMUSG00000026295	Spp2	8367.99	-4.37537	-20.7548	0.214924	20.3577	3.96646e-92	1.49243e-89
ENSMUSG00000044254	Pcsk9	625.731	-4.37412	-20.7368	0.253001	17.2889	5.6987e-67	9.09662e-65
ENSMUSG00000024391	Apom	1549.19	-4.37399	-20.7349	0.257272	17.0014	8.01355e-65	1.2295e-62
ENSMUSG00000045318	Adra2c	41.1292	-4.36558	-20.6144	0.611964	7.13372	9.76932e-13	8.47801e-12
ENSMUSG00000104445	Rhbg	186.305	-4.36162	-20.5579	0.36732	11.8742	1.61219e-32	6.02305e-31
ENSMUSG00000063590	Slc22a28	223.356	-4.35638	-20.4834	0.377616	11.5365	8.6329e-31	2.93389e-29
ENSMUSG00000010066	Cacna2d2	1550.54	-4.34841	-20.3706	0.208282	20.8775	8.56805e-97	3.8686e-94
ENSMUSG00000059213	Ddn	697.083	-4.34384	-20.3061	0.262208	16.5664	1.21986e-61	1.60972e-59
ENSMUSG00000040752	Myh6	72.1843	-4.33062	-20.1208	0.459154	9.43174	4.0333e-21	7.40282e-20
ENSMUSG00000067206	Lrrc66	1591.92	-4.32261	-20.0095	0.265264	16.2955	1.06242e-59	1.31168e-57
ENSMUSG00000027246	Ell3	23.3537	-4.31254	-19.8703	0.741918	5.8127	6.14749e-09	3.36388e-08
ENSMUSG00000028786	Tmem54	69.5301	-4.28173	-19.4504	0.518874	8.25195	1.55825e-16	2.0102e-15
ENSMUSG00000037129	Tmprss13	35.2802	-4.28025	-19.4305	0.645865	6.62716	3.42202e-11	2.47158e-10
ENSMUSG00000040164	Kcns1	24.9272	-4.26327	-19.2031	0.707255	6.0279	1.661e-09	9.729e-09
ENSMUSG00000038526	Car14	5971.05	-4.24986	-19.0254	0.289223	14.694	7.03953e-49	6.079e-47
ENSMUSG00000061959	Ces1e	941.209	-4.23852	-18.8766	0.738467	5.73963	9.48854e-09	5.04704e-08
ENSMUSG00000005553	Atp4a	434.675	-4.22665	-18.7219	0.328136	12.8808	5.77331e-38	2.87809e-36
ENSMUSG00000055333	Fat2	169.47	-4.20945	-18.4999	0.42491	9.90668	3.89367e-23	8.22616e-22
ENSMUSG00000031772	Cntnap4	18.2427	-4.20042	-18.3845	0.76361	5.50074	3.78211e-08	1.85272e-07
ENSMUSG00000058914	C1qtnf3	1396.71	-4.19797	-18.3533	0.278475	15.0749	2.37009e-51	2.19032e-49
ENSMUSG00000090817	Gm4450	313.458	-4.19056	-18.2593	0.408938	10.2474	1.21537e-24	2.82033e-23
ENSMUSG00000023013	Aqp2	5511.51	-4.18151	-18.1451	0.308744	13.5436	8.64575e-42	5.37909e-40
ENSMUSG00000022435	Upk3a	78.3815	-4.17615	-18.0779	0.452653	9.22596	2.81041e-20	4.84856e-19
ENSMUSG00000092164	Rergl	180.329	-4.16858	-17.9832	0.330924	12.5968	2.19903e-36	1.00148e-34
ENSMUSG00000056973	Ces1d	7334.37	-4.13054	-17.5153	0.328708	12.566	3.24808e-36	1.46238e-34
ENSMUSG00000036218	Pdzrn4	80.5552	-4.10877	-17.2529	0.462966	8.87488	7.00114e-19	1.09979e-17
ENSMUSG00000003477	Inmt	337.307	-4.09522	-17.0917	0.337255	12.1428	6.26387e-34	2.57112e-32
ENSMUSG00000025726	Slc28a1	219.078	-4.08858	-17.0132	0.421432	9.70163	2.96724e-22	5.96581e-21
ENSMUSG00000021565	Slc6a19	25313.5	-4.08281	-16.9452	0.211532	19.3011	5.25879e-83	1.511e-80
ENSMUSG00000000402	Egfl6	1464.3	-4.07862	-16.8961	0.187466	21.7566	5.98013e-105	3.37514e-102
ENSMUSG00000007279	Scube2	148.071	-4.07071	-16.8037	0.338238	12.0351	2.3246e-33	9.161e-32
ENSMUSG00000029419	Gm996	14.2807	-4.04005	-16.4504	0.809679	4.9897	6.04742e-07	2.49328e-06
ENSMUSG00000074179	Gm10639	868.228	-4.03624	-16.407	0.330958	12.1956	3.27962e-34	1.36749e-32
ENSMUSG00000022061	Nkx3-1	89.0386	-3.99353	-15.9284	0.50304	7.93879	2.04164e-15	2.35213e-14
ENSMUSG00000025418	Bsnd	1877.57	-3.96505	-15.617	0.338826	11.7023	1.2404e-31	4.42485e-30
ENSMUSG00000002104	Rapsn	132.745	-3.95534	-15.5123	0.328634	12.0357	2.30592e-33	9.11011e-32
ENSMUSG00000020150	Gamt	180.684	-3.94995	-15.4545	0.320758	12.3144	7.57539e-35	3.27983e-33
ENSMUSG00000032523	Hhatl	210.992	-3.93785	-15.3253	0.390887	10.0741	7.18911e-24	1.59117e-22
ENSMUSG00000001270	Ckb	2449.98	-3.9145	-15.0794	0.205667	19.0333	9.04633e-81	2.23374e-78
ENSMUSG00000025317	Car5a	49.5229	-3.90833	-15.015	0.588497	6.64122	3.11105e-11	2.26353e-10
ENSMUSG00000075044	Slc22a29	660.224	-3.90518	-14.9823	0.346803	11.2605	2.05553e-29	6.52281e-28
ENSMUSG00000021490	Slc34a1	66559.3	-3.89131	-14.8389	0.281389	13.8289	1.70572e-43	1.17198e-41
ENSMUSG00000035403	Crb2	236.975	-3.88529	-14.777	0.290668	13.3667	9.45939e-41	5.6198e-39
ENSMUSG00000056162	Cndp1	462.78	-3.88101	-14.7333	0.321175	12.0838	1.28673e-33	5.14789e-32
ENSMUSG00000033770	Clcnka	2461.34	-3.8785	-14.7077	0.30106	12.8828	5.62276e-38	2.81191e-36
ENSMUSG00000039904	Gpr37	61.3191	-3.87817	-14.7043	0.49704	7.80252	6.06843e-15	6.61832e-14
ENSMUSG00000013338	Fer1l4	42.3685	-3.87494	-14.6715	0.53338	7.26489	3.73345e-13	3.41038e-12
ENSMUSG00000000154	Slc22a18	6000.44	-3.87257	-14.6473	0.232936	16.625	4.59418e-62	6.25878e-60
ENSMUSG00000055827	Gsdmc3	38.9382	-3.85163	-14.4363	0.542892	7.09465	1.2968e-12	1.11377e-11
ENSMUSG00000061718	Ppp1r1b	519.128	-3.84059	-14.3263	0.340386	11.283	1.59142e-29	5.12204e-28
ENSMUSG00000090236	Car15	113.139	-3.82416	-14.164	0.398103	9.60595	7.54569e-22	1.47034e-20
ENSMUSG00000040441	Slc26a10	120.342	-3.82325	-14.1551	0.349913	10.9263	8.63117e-28	2.46652e-26
ENSMUSG00000029843	Slc13a4	96.0794	-3.81682	-14.0921	0.370036	10.3147	6.04503e-25	1.43654e-23
ENSMUSG00000023262	Acy1	5821.58	-3.80038	-13.9325	0.305198	12.4522	1.36071e-35	6.02331e-34
ENSMUSG00000029369	Afm	1785.72	-3.79681	-13.898	0.251905	15.0724	2.461e-51	2.26111e-49
ENSMUSG00000042282	Gucy2f	23.7126	-3.79439	-13.8748	0.717068	5.29154	1.21291e-07	5.52383e-07
ENSMUSG00000013611	Snx31	261.057	-3.75251	-13.4778	0.316136	11.8699	1.69632e-32	6.3224e-31
ENSMUSG00000002100	Mybpc3	192.261	-3.74389	-13.3975	0.450317	8.31389	9.26185e-17	1.22996e-15
ENSMUSG00000039518	Cdsn	36.8198	-3.73897	-13.3519	0.591661	6.31946	2.62486e-10	1.70352e-09
ENSMUSG00000096145	Vkorc1	40.3857	-3.73722	-13.3357	0.556587	6.71453	1.88679e-11	1.40249e-10
ENSMUSG00000020811	Wscd1	786.912	-3.72242	-13.1996	0.223234	16.675	1.99354e-62	2.78795e-60
ENSMUSG00000005980	Dnase1	10969.3	-3.71931	-13.1711	0.320032	11.6217	3.19837e-31	1.10842e-29
ENSMUSG00000055523	Gucy2g	29.17	-3.7191	-13.1692	0.700598	5.30846	1.10556e-07	5.05822e-07
ENSMUSG00000005220	Corin	519.517	-3.71909	-13.1691	0.226844	16.3949	2.07873e-60	2.58663e-58
ENSMUSG00000052396	Mogat2	167.763	-3.70661	-13.0557	0.409379	9.05423	1.37541e-19	2.25473e-18
ENSMUSG00000022595	Lypd2	25.3708	-3.70622	-13.0522	0.727522	5.0943	3.50026e-07	1.49418e-06
ENSMUSG00000020051	Pah	22774.9	-3.69103	-12.9155	0.229103	16.1108	2.14232e-58	2.45327e-56
ENSMUSG00000049436	Upk1b	433.447	-3.68995	-12.9058	0.283857	12.9993	1.23445e-38	6.41709e-37
ENSMUSG00000033726	Emx1	447.586	-3.68239	-12.8384	0.260978	14.11	3.29653e-45	2.41181e-43
ENSMUSG00000029193	Cckar	334.361	-3.67613	-12.7828	0.407649	9.0179	1.91734e-19	3.11404e-18
ENSMUSG00000040860	Crocc	1150.02	-3.64299	-12.4925	0.225521	16.1537	1.06988e-58	1.25239e-56
ENSMUSG00000049538	Adamts16	199.916	-3.64199	-12.4838	0.366144	9.94686	2.60278e-23	5.57341e-22
ENSMUSG00000019464	Ptger1	597.605	-3.63806	-12.4499	0.235427	15.453	7.20062e-54	7.15669e-52
ENSMUSG00000067144	Slc22a7	3083.27	-3.61909	-12.2872	0.299209	12.0955	1.11545e-33	4.50829e-32
ENSMUSG00000035606	Ky	13.6278	-3.58892	-12.033	0.773998	4.63686	3.53748e-06	1.30859e-05
ENSMUSG00000005716	Pvalb	776.282	-3.58079	-11.9654	0.341582	10.483	1.03449e-25	2.58263e-24
ENSMUSG00000037962	Fam101a	23.1457	-3.57809	-11.943	0.652108	5.48697	4.08896e-08	1.99253e-07
ENSMUSG00000058488	Kl	28756	-3.57677	-11.932	0.221508	16.1473	1.18589e-58	1.37799e-56
ENSMUSG00000024027	Glp1r	73.5179	-3.57435	-11.9121	0.42353	8.43943	3.18897e-17	4.38219e-16
ENSMUSG00000037953	A4gnt	137.143	-3.56799	-11.8596	0.516366	6.90981	4.85315e-12	3.88325e-11
ENSMUSG00000018211	Wfdc15b	3843.78	-3.56667	-11.8488	0.198261	17.9898	2.34082e-72	4.62399e-70
ENSMUSG00000029384	2010109A12Rik	22.9481	-3.55197	-11.7286	0.645054	5.50646	3.66116e-08	1.79737e-07
ENSMUSG00000031891	Hsd11b2	4095.15	-3.54734	-11.6911	0.278222	12.75	3.11614e-37	1.48326e-35
ENSMUSG00000027202	Slc12a1	61761.3	-3.54712	-11.6893	0.260447	13.6194	3.07234e-42	1.97366e-40
ENSMUSG00000048582	Gja3	16.2633	-3.50042	-11.317	0.745842	4.69325	2.68896e-06	1.01441e-05
ENSMUSG00000031725	Ces1f	1215.23	-3.49688	-11.2893	0.36065	9.69606	3.13363e-22	6.26844e-21
ENSMUSG00000027762	Sucnr1	265.274	-3.49592	-11.2818	0.724845	4.82299	1.4142e-06	5.53595e-06
ENSMUSG00000051159	Cited1	14.8442	-3.48712	-11.2132	0.811903	4.295	1.74695e-05	5.77917e-05
ENSMUSG00000057103	Cml1	716.377	-3.46468	-11.0401	0.266833	12.9845	1.49903e-38	7.74157e-37
ENSMUSG00000022132	Cldn10	4928.72	-3.45994	-11.0039	0.23986	14.4249	3.60907e-47	2.9399e-45
ENSMUSG00000024313	Mep1b	4006.92	-3.45875	-10.9948	0.328243	10.5372	5.82222e-26	1.47686e-24
ENSMUSG00000027761	Aadac	1923.69	-3.45371	-10.9564	0.290309	11.8967	1.23154e-32	4.63381e-31
ENSMUSG00000044086	Lmod3	16.8696	-3.45103	-10.9361	0.743489	4.64167	3.45609e-06	1.28058e-05
ENSMUSG00000042474	Faim3	24.9377	-3.45012	-10.9292	0.705615	4.88952	1.01083e-06	4.03999e-06
ENSMUSG00000004415	Col26a1	174.427	-3.44373	-10.8809	0.334344	10.2999	7.05018e-25	1.66787e-23
ENSMUSG00000043496	Tril	1088.49	-3.43655	-10.8269	0.346595	9.91517	3.57638e-23	7.57607e-22
ENSMUSG00000031461	Myom2	1443.64	-3.43648	-10.8264	0.304909	11.2705	1.83464e-29	5.86898e-28
ENSMUSG00000037610	Kcnmb2	20.2267	-3.41163	-10.6415	0.703335	4.85065	1.23059e-06	4.86418e-06
ENSMUSG00000040490	Lrfn2	19.2933	-3.4093	-10.6243	0.774714	4.40072	1.07892e-05	3.6921e-05
ENSMUSG00000044927	H1fx	18.4302	-3.40646	-10.6035	0.752398	4.52747	5.9693e-06	2.13049e-05
ENSMUSG00000031383	Dusp9	192.648	-3.40503	-10.5929	0.332854	10.2298	1.45836e-24	3.36936e-23
ENSMUSG00000027748	Trpc4	69.1264	-3.40209	-10.5713	0.509333	6.6795	2.39761e-11	1.76312e-10
ENSMUSG00000063681	Crb1	89.5094	-3.40171	-10.5686	0.410529	8.28617	1.16958e-16	1.53385e-15
ENSMUSG00000030769	Slc5a11	2323.39	-3.39955	-10.5528	0.225881	15.0502	3.44396e-51	3.12787e-49
ENSMUSG00000039154	Shd	134.184	-3.39916	-10.5499	0.407215	8.34734	6.982e-17	9.35848e-16
ENSMUSG00000078706	Gm53	37260.1	-3.39781	-10.54	0.305966	11.1052	1.18357e-28	3.56945e-27
ENSMUSG00000079173	Zan	26.0056	-3.39456	-10.5163	0.682592	4.97305	6.5908e-07	2.7039e-06
ENSMUSG00000047586	Nccrp1	76.7248	-3.38122	-10.4196	0.871863	3.87816	0.00010525	0.000305242
ENSMUSG00000023120	Gm853	486.565	-3.37626	-10.3838	0.317089	10.6477	1.7876e-26	4.69259e-25
ENSMUSG00000078486	Perm1	333.684	-3.37569	-10.3797	0.330479	10.2145	1.70724e-24	3.92145e-23
ENSMUSG00000067818	Myl9	2593.41	-3.37541	-10.3777	0.247264	13.651	1.99037e-42	1.29439e-40
ENSMUSG00000022490	Ppp1r1a	2601.44	-3.36894	-10.3313	0.249098	13.5246	1.11971e-41	6.91202e-40
ENSMUSG00000000544	Gpa33	19.2272	-3.36272	-10.2868	0.67958	4.94823	7.48906e-07	3.04946e-06
ENSMUSG00000030549	Rhcg	3071.25	-3.36268	-10.2865	0.26324	12.7742	2.28605e-37	1.10141e-35
ENSMUSG00000038776	Ephx1	3221.98	-3.35852	-10.2569	0.171804	19.5486	4.24057e-85	1.24099e-82
ENSMUSG00000068323	Slc4a5	137.498	-3.35441	-10.2277	0.30772	10.9009	1.14159e-27	3.22154e-26
ENSMUSG00000022180	Slc7a8	10491.6	-3.353	-10.2177	0.179065	18.7251	3.09209e-78	6.78672e-76
ENSMUSG00000027070	Lrp2	504197	-3.34807	-10.1829	0.232579	14.3954	5.52789e-47	4.47986e-45
ENSMUSG00000005640	Insrr	957.015	-3.3437	-10.1521	0.278776	11.9942	3.81067e-33	1.47961e-31
ENSMUSG00000090171	Ugt1a2	12259.6	-3.33978	-10.1245	0.307324	10.8673	1.6503e-27	4.60772e-26
ENSMUSG00000067889	Sptbn2	8635.82	-3.33527	-10.0929	0.204719	16.2919	1.12603e-59	1.37944e-57
ENSMUSG00000041523	Upk2	42.2584	-3.33344	-10.0801	0.502466	6.63417	3.26344e-11	2.3657e-10
ENSMUSG00000032013	Trim29	33.66	-3.32657	-10.0322	0.593678	5.60332	2.1028e-08	1.06885e-07
ENSMUSG00000025716	Myo3a	12.3774	-3.32449	-10.0178	0.81562	4.07603	4.58106e-05	0.00014123
ENSMUSG00000070690	5830473C10Rik	30.6332	-3.31997	-9.98643	0.600021	5.53309	3.14639e-08	1.56065e-07
ENSMUSG00000030781	Slc5a2	9318.63	-3.31465	-9.94968	0.567666	5.83909	5.24879e-09	2.90125e-08
ENSMUSG00000022598	Psca	201.617	-3.30693	-9.89659	0.390325	8.47225	2.40693e-17	3.33656e-16
ENSMUSG00000032648	Pygm	930.854	-3.30303	-9.8699	0.244523	13.5081	1.40141e-41	8.55074e-40
ENSMUSG00000029055	Plch2	25.4027	-3.29956	-9.84612	0.74482	4.43	9.42314e-06	3.24927e-05
ENSMUSG00000056293	Gsdmc2	49.718	-3.29363	-9.8058	0.525018	6.27338	3.53292e-10	2.26127e-09
ENSMUSG00000022199	Slc22a17	603.47	-3.28522	-9.74876	0.261118	12.5814	2.67334e-36	1.20705e-34
ENSMUSG00000037660	Gdf7	68.0007	-3.25937	-9.57566	0.599272	5.43888	5.36162e-08	2.56601e-07
ENSMUSG00000081683	Fzd10	21.3516	-3.25832	-9.56871	0.711727	4.57806	4.69316e-06	1.70145e-05
ENSMUSG00000051980	Casr	5311.5	-3.2564	-9.55593	0.249431	13.0553	5.92838e-39	3.10219e-37
ENSMUSG00000006216	Clcnkb	7807.41	-3.23932	-9.44351	0.253245	12.7912	1.83526e-37	8.9239e-36
ENSMUSG00000034031	1700106J16Rik	12.3333	-3.20704	-9.23453	0.815408	3.93305	8.38756e-05	0.000247754
ENSMUSG00000006235	Epor	100.293	-3.20613	-9.22869	0.414971	7.72615	1.10847e-14	1.17486e-13
ENSMUSG00000040569	Slc26a7	457.155	-3.19919	-9.18445	0.277298	11.537	8.58516e-31	2.92395e-29
ENSMUSG00000027489	Necab3	23.4965	-3.19434	-9.15363	0.614758	5.1961	2.03513e-07	8.99864e-07
ENSMUSG00000040485	Lrrc52	44.8472	-3.19404	-9.15169	0.490377	6.51344	7.34498e-11	5.10659e-10
ENSMUSG00000025243	Slc6a20b	6543	-3.1901	-9.12675	0.273923	11.646	2.40594e-31	8.39316e-30
ENSMUSG00000096923	A730071L15Rik	17.4068	-3.18987	-9.12531	0.778096	4.09959	4.13889e-05	0.000128779
ENSMUSG00000020990	Cdkl1	4763.3	-3.18892	-9.1193	0.207421	15.3741	2.44029e-53	2.36588e-51
ENSMUSG00000031698	Mylk3	44.1424	-3.18524	-9.09606	0.59312	5.37031	7.86009e-08	3.67168e-07
ENSMUSG00000044816	D630023F18Rik	1329.72	-3.17722	-9.04563	0.298223	10.6538	1.67315e-26	4.41416e-25
ENSMUSG00000021032	Ngb	18.0037	-3.17446	-9.02835	0.704559	4.5056	6.61846e-06	2.34668e-05
ENSMUSG00000010044	Zmynd10	287.902	-3.17126	-9.00832	0.284545	11.145	7.57223e-29	2.33263e-27
ENSMUSG00000031886	Ces2e	465.79	-3.17042	-9.00306	0.221605	14.3066	1.98978e-46	1.57222e-44
ENSMUSG00000028976	Slc2a5	2930.16	-3.16035	-8.94049	0.232313	13.6039	3.79876e-42	2.43044e-40
ENSMUSG00000031239	Itm2a	130.889	-3.15517	-8.90841	0.375391	8.40501	4.27828e-17	5.81338e-16
ENSMUSG00000079588	Tmem182	144.243	-3.1509	-8.88207	0.373659	8.43255	3.38209e-17	4.62746e-16
ENSMUSG00000039488	Cntn5	26.375	-3.14825	-8.86581	0.694458	4.53339	5.80433e-06	2.07948e-05
ENSMUSG00000025127	Gcgr	526.284	-3.13781	-8.80186	0.266615	11.7691	5.63422e-32	2.03747e-30
ENSMUSG00000031070	Mrgprf	60.8522	-3.13537	-8.78699	0.432009	7.25764	3.93893e-13	3.58358e-12
ENSMUSG00000019278	Dpep1	8782.15	-3.13417	-8.77968	0.201443	15.5586	1.3906e-54	1.44577e-52
ENSMUSG00000038486	Sv2a	1678.77	-3.13344	-8.77527	0.190019	16.4901	4.31906e-61	5.5946e-59
ENSMUSG00000050288	Fzd2	199.523	-3.12929	-8.75003	0.306175	10.2206	1.6038e-24	3.6946e-23
ENSMUSG00000037166	Ppp1r14a	174.785	-3.12634	-8.73214	0.326954	9.56201	1.15487e-21	2.20949e-20
ENSMUSG00000020469	Myl7	17.3568	-3.12159	-8.70344	0.698689	4.46777	7.90374e-06	2.76395e-05
ENSMUSG00000022454	Nell2	655.166	-3.12094	-8.69952	0.20568	15.1738	5.27604e-52	4.93356e-50
ENSMUSG00000020102	Slc16a7	7222.16	-3.11239	-8.64812	0.254503	12.2293	2.16906e-34	9.16515e-33
ENSMUSG00000067656	Slc22a27	14.5765	-3.10564	-8.60779	0.767381	4.04707	5.18632e-05	0.000158529
ENSMUSG00000015090	Ptgds	64.9099	-3.10455	-8.60126	0.460559	6.74083	1.57486e-11	1.18625e-10
ENSMUSG00000074639	BC089597	6967.9	-3.10402	-8.59814	0.293639	10.5709	4.06561e-26	1.0464e-24
ENSMUSG00000046491	C1qtnf2	263.874	-3.10084	-8.5792	0.302656	10.2454	1.24057e-24	2.87039e-23
ENSMUSG00000034739	Mfrp	96.7011	-3.0907	-8.51911	0.352232	8.77461	1.71494e-18	2.61091e-17
ENSMUSG00000046070	Igfals	542.863	-3.0873	-8.49907	0.256827	12.021	2.75777e-33	1.08141e-31
ENSMUSG00000015627	Gata5	99.2965	-3.07777	-8.44309	0.377979	8.14271	3.86517e-16	4.76825e-15
ENSMUSG00000024987	Cyp26a1	13.9276	-3.07588	-8.43202	0.81078	3.79373	0.000148402	0.000419458
ENSMUSG00000051726	Kcnf1	26.8576	-3.07066	-8.40158	0.654315	4.69294	2.69308e-06	1.01548e-05
ENSMUSG00000039450	Dcxr	1207.45	-3.0683	-8.38782	0.257333	11.9235	8.93157e-33	3.38479e-31
ENSMUSG00000032401	Lctl	102.307	-3.06268	-8.35526	0.37204	8.23214	1.83902e-16	2.34182e-15
ENSMUSG00000006342	Susd2	6127.33	-3.05098	-8.28773	0.256479	11.8956	1.24686e-32	4.68032e-31
ENSMUSG00000010529	Gm266	40.2409	-3.04964	-8.28008	0.533694	5.71421	1.10212e-08	5.80948e-08
ENSMUSG00000015474	Ppt2	495.868	-3.04924	-8.27777	0.230716	13.2164	7.05174e-40	3.92389e-38
ENSMUSG00000002032	Tmem25	529.098	-3.04628	-8.26078	0.28053	10.859	1.80681e-27	5.02695e-26
ENSMUSG00000031877	Ces2g	398.824	-3.04469	-8.25171	0.239696	12.7023	5.74103e-37	2.67627e-35
ENSMUSG00000045282	Tmem86b	264.042	-3.04085	-8.22977	0.268775	11.3137	1.12211e-29	3.64871e-28
ENSMUSG00000063430	Wscd2	419.976	-3.03586	-8.20133	0.285043	10.6505	1.73396e-26	4.56697e-25
ENSMUSG00000050520	Cldn8	3712.08	-3.03531	-8.19822	0.201602	15.056	3.15508e-51	2.88206e-49
ENSMUSG00000029546	Uncx	25.826	-3.03185	-8.17858	0.671199	4.51706	6.27028e-06	2.22923e-05
ENSMUSG00000037490	Slc2a12	1007.91	-3.02872	-8.16088	0.256689	11.7992	3.93972e-32	1.44453e-30
ENSMUSG00000061068	Mcpt4	16.3183	-3.02702	-8.15126	0.832689	3.63524	0.000277725	0.00074819
ENSMUSG00000046598	Bdh1	3934.26	-3.02531	-8.1416	0.289523	10.4493	1.47593e-25	3.66157e-24
ENSMUSG00000032348	Gsta4	2142.56	-3.02437	-8.1363	0.27931	10.828	2.53555e-27	6.99289e-26
ENSMUSG00000049404	Rarres1	45.1347	-3.02174	-8.12145	0.55797	5.41559	6.10863e-08	2.89894e-07
ENSMUSG00000044320	1700001O22Rik	23.3829	-3.02125	-8.11873	0.638485	4.73191	2.22417e-06	8.50331e-06
ENSMUSG00000020251	Glt8d2	52.5798	-3.0191	-8.10662	0.442917	6.81641	9.33435e-12	7.2203e-11
ENSMUSG00000032315	Cyp1a1	74.9013	-3.01817	-8.10137	0.397207	7.59848	2.9964e-14	3.05498e-13
ENSMUSG00000010307	Tmem86a	652.202	-3.01773	-8.09895	0.303758	9.93466	2.9419e-23	6.27406e-22
ENSMUSG00000034785	Dio1	1015.6	-3.01441	-8.08031	0.222079	13.5736	5.74324e-42	3.60161e-40
ENSMUSG00000034685	Fam171a2	331.702	-3.00784	-8.04358	0.274069	10.9748	5.05451e-28	1.47102e-26
ENSMUSG00000031445	Proz	246.914	-3.00284	-8.01579	0.298099	10.0733	7.2484e-24	1.59981e-22
ENSMUSG00000030244	Gys2	403.689	-2.99889	-7.99387	0.260047	11.5321	9.08966e-31	3.08249e-29
ENSMUSG00000030963	Umod	147217	-2.99604	-7.97808	0.259832	11.5307	9.23815e-31	3.12614e-29
ENSMUSG00000068860	Gm128	15.9743	-2.99307	-7.96166	0.760488	3.93572	8.29472e-05	0.000245241
ENSMUSG00000006649	Nphs1	1936.32	-2.99077	-7.94897	0.215316	13.8902	7.26828e-44	5.08126e-42
ENSMUSG00000031391	L1cam	3327.56	-2.98706	-7.92857	0.172345	17.3318	2.70652e-67	4.3644e-65
ENSMUSG00000054757	Akr1c20	94.4235	-2.98645	-7.92519	0.903114	3.30683	0.000943573	0.00229687
ENSMUSG00000025175	Fn3k	465.222	-2.98598	-7.92265	0.292632	10.2039	1.90481e-24	4.35624e-23
ENSMUSG00000030155	Clec2e	15.742	-2.98585	-7.9219	0.781476	3.82078	0.000133033	0.000379001
ENSMUSG00000033065	Pfkm	1840.49	-2.9854	-7.91947	0.192612	15.4996	3.49309e-54	3.53854e-52
ENSMUSG00000020788	Atp2a3	1942.33	-2.98398	-7.91164	0.240673	12.3985	2.66315e-35	1.1723e-33
ENSMUSG00000041351	Rap1gap	1791.62	-2.98059	-7.89307	0.204949	14.5431	6.46446e-48	5.34858e-46
ENSMUSG00000001663	Gstt1	1103.76	-2.97972	-7.88834	0.276481	10.7773	4.40548e-27	1.19828e-25
ENSMUSG00000040136	Abcc8	22.9102	-2.97933	-7.88618	0.696117	4.27992	1.86958e-05	6.1485e-05
ENSMUSG00000045555	Mettl24	74.9129	-2.97923	-7.88567	0.525737	5.66678	1.45505e-08	7.55891e-08
ENSMUSG00000070717	Gm10300	13.8742	-2.97533	-7.86435	0.756719	3.93188	8.42839e-05	0.000248728
ENSMUSG00000043789	Vwce	328.98	-2.97491	-7.86209	0.275058	10.8156	2.9041e-27	7.98147e-26
ENSMUSG00000030223	Ptpro	4418.14	-2.97054	-7.83829	0.218644	13.5862	4.83724e-42	3.05772e-40
ENSMUSG00000006641	Slc5a6	1403.64	-2.97025	-7.83672	0.230887	12.8645	7.12833e-38	3.49842e-36
ENSMUSG00000044338	Aplnr	499.42	-2.96875	-7.82855	0.316056	9.39309	5.82656e-21	1.0608e-19
ENSMUSG00000078650	G6pc	15843.1	-2.96673	-7.81763	0.26593	11.156	6.69028e-29	2.06901e-27
ENSMUSG00000003411	Rab3b	140.793	-2.96563	-7.81167	0.340288	8.71505	2.90624e-18	4.36157e-17
ENSMUSG00000030972	Acsm5	2888.11	-2.96355	-7.80041	0.285758	10.3708	3.36573e-25	8.19548e-24
ENSMUSG00000069273	Hist1h3e	174.139	-2.95116	-7.7337	0.428446	6.88805	5.65617e-12	4.48043e-11
ENSMUSG00000029608	Rph3a	60.1093	-2.95065	-7.73097	0.496425	5.9438	2.78497e-09	1.59286e-08
ENSMUSG00000006675	P4htm	108.056	-2.94566	-7.70429	0.33993	8.66549	4.49557e-18	6.65824e-17
ENSMUSG00000030513	Pcsk6	1949.89	-2.94461	-7.69868	0.176547	16.6789	1.86666e-62	2.63382e-60
ENSMUSG00000083282	Ctsf	2936.43	-2.9427	-7.68851	0.23859	12.3337	5.96149e-35	2.58817e-33
ENSMUSG00000042210	Abhd14a	447.469	-2.93939	-7.67084	0.256622	11.4541	2.24225e-30	7.4756e-29
ENSMUSG00000036764	Dnajc12	1321.13	-2.93578	-7.65169	0.228262	12.8614	7.41951e-38	3.63005e-36
ENSMUSG00000052974	Cyp2f2	509.441	-2.93209	-7.63216	0.248662	11.7915	4.31979e-32	1.58022e-30
ENSMUSG00000026173	Plcd4	111.58	-2.92911	-7.61638	0.424776	6.89565	5.3619e-12	4.258e-11
ENSMUSG00000052658	5830454E08Rik	26.2037	-2.92132	-7.57539	0.700027	4.17316	3.00409e-05	9.54054e-05
ENSMUSG00000031147	Magix	118.746	-2.92074	-7.57233	0.431698	6.76569	1.32676e-11	1.0085e-10
ENSMUSG00000001508	Sgca	23.1244	-2.91836	-7.55989	0.642389	4.54298	5.54633e-06	1.99292e-05
ENSMUSG00000026322	Htr4	40.7494	-2.91727	-7.55413	0.538081	5.42161	5.90652e-08	2.80959e-07
ENSMUSG00000024757	Slc22a19	4707.84	-2.90769	-7.50415	0.273766	10.6211	2.37792e-26	6.19083e-25
ENSMUSG00000060969	Irx1	834.623	-2.8978	-7.45287	0.229274	12.639	1.28619e-36	5.90862e-35
ENSMUSG00000029102	Hgfac	388.469	-2.89658	-7.44661	0.301793	9.59792	8.15724e-22	1.5817e-20
ENSMUSG00000004105	Angptl2	3766.17	-2.89615	-7.44435	0.211703	13.6802	1.33314e-42	8.70561e-41
ENSMUSG00000018459	Slc13a3	11408	-2.89255	-7.42582	0.248393	11.6451	2.43156e-31	8.46387e-30
ENSMUSG00000004341	Gpx6	922.45	-2.89061	-7.41585	0.279008	10.3603	3.75709e-25	9.10634e-24
ENSMUSG00000055235	Wdr86	125.374	-2.88994	-7.41238	0.436516	6.62045	3.58099e-11	2.57815e-10
ENSMUSG00000032719	Sbspon	80.2296	-2.88819	-7.40342	0.372715	7.74907	9.25687e-15	9.90429e-14
ENSMUSG00000032532	Cck	228.224	-2.88387	-7.3813	0.330437	8.72746	2.60458e-18	3.9275e-17
ENSMUSG00000059408	Mrgprh	19.3927	-2.88142	-7.36874	0.726041	3.96867	7.22739e-05	0.000215743
ENSMUSG00000027978	Prss12	255.688	-2.87676	-7.34501	0.402354	7.14984	8.68792e-13	7.58537e-12
ENSMUSG00000030834	Abcc6	335.261	-2.87575	-7.33985	0.271063	10.6092	2.70183e-26	7.02254e-25
ENSMUSG00000031548	Sfrp1	6563.58	-2.87506	-7.33636	0.173427	16.578	1.00526e-61	1.34628e-59
ENSMUSG00000032373	Car12	12968.8	-2.87447	-7.33334	0.212554	13.5235	1.13643e-41	6.98795e-40
ENSMUSG00000030606	Hapln3	40.5887	-2.87113	-7.3164	0.528262	5.43506	5.47787e-08	2.61848e-07
ENSMUSG00000022112	Gpc5	127.954	-2.86981	-7.30969	0.401314	7.15103	8.61309e-13	7.5275e-12
ENSMUSG00000006457	Actn3	73.7979	-2.86946	-7.30791	0.399076	7.19026	6.46661e-13	5.73467e-12
ENSMUSG00000057969	Sema3b	2182.14	-2.86163	-7.26837	0.210554	13.591	4.53051e-42	2.87533e-40
ENSMUSG00000021278	Amn	1291.05	-2.85444	-7.23225	0.278005	10.2676	9.86419e-25	2.29917e-23
ENSMUSG00000038148	Cldn16	285.08	-2.85395	-7.22975	0.339546	8.40519	4.2718e-17	5.80958e-16
ENSMUSG00000061808	Ttr	2101.46	-2.85342	-7.22713	0.689761	4.13683	3.52134e-05	0.000110786
ENSMUSG00000042251	Pm20d1	1011.62	-2.85238	-7.22191	0.291021	9.80128	1.11167e-22	2.30246e-21
ENSMUSG00000024665	Fads2	3862.93	-2.85135	-7.21674	0.204991	13.9096	5.53645e-44	3.90592e-42
ENSMUSG00000048096	Lmod1	395.93	-2.85082	-7.21409	0.260315	10.9514	6.54141e-28	1.88295e-26
ENSMUSG00000029359	Tesc	51.9592	-2.84981	-7.20903	0.53222	5.35456	8.57627e-08	3.98972e-07
ENSMUSG00000022304	Dpys	230.875	-2.84899	-7.20498	0.261856	10.88	1.43575e-27	4.02291e-26
ENSMUSG00000054191	Klf1	31.4561	-2.84773	-7.19868	0.597202	4.76846	1.85638e-06	7.17271e-06
ENSMUSG00000000325	Arvcf	2177.42	-2.84765	-7.19826	0.199231	14.2932	2.41309e-46	1.88782e-44
ENSMUSG00000073424	Cyp4f15	20.8926	-2.84729	-7.19648	0.768439	3.70529	0.000211146	0.000580403
ENSMUSG00000058145	Adamts17	36.2637	-2.84573	-7.18868	0.654078	4.35074	1.35677e-05	4.57652e-05
ENSMUSG00000050856	Atp5k	1833.02	-2.84565	-7.18832	0.343493	8.28446	1.18642e-16	1.55464e-15
ENSMUSG00000020475	Pgam2	1051.08	-2.82911	-7.10638	0.273608	10.34	4.64319e-25	1.11854e-23
ENSMUSG00000100210	Hist1h3f	55.4614	-2.82047	-7.06394	0.56144	5.02365	5.06997e-07	2.11512e-06
ENSMUSG00000026602	Nphs2	6953.77	-2.81897	-7.05656	0.211507	13.328	1.59125e-40	9.21116e-39
ENSMUSG00000076441	Ass1	10443.9	-2.81882	-7.05586	0.18052	15.615	5.7521e-55	6.0199e-53
ENSMUSG00000046082	Tmem174	7752.24	-2.81846	-7.05411	0.198541	14.1959	9.71755e-46	7.34768e-44
ENSMUSG00000046687	Gm5424	3477.35	-2.81601	-7.04214	0.192692	14.6141	2.28477e-48	1.92054e-46
ENSMUSG00000021240	Abcd4	1344.91	-2.81574	-7.04079	0.208417	13.5101	1.36352e-41	8.3518e-40
ENSMUSG00000018486	Wnt9b	173.209	-2.81551	-7.03966	0.341773	8.23794	1.75204e-16	2.24009e-15
ENSMUSG00000022763	Aifm3	214.66	-2.81523	-7.03832	0.322204	8.73741	2.38515e-18	3.60694e-17
ENSMUSG00000042106	Fam212a	120.874	-2.81133	-7.01932	0.367924	7.64107	2.15423e-14	2.22651e-13
ENSMUSG00000048442	Smim5	156.125	-2.81119	-7.01862	0.28756	9.77601	1.42725e-22	2.91406e-21
ENSMUSG00000031881	Cdh16	56582.5	-2.80563	-6.99162	0.214887	13.0563	5.85104e-39	3.07189e-37
ENSMUSG00000029162	Khk	6542.2	-2.80551	-6.99105	0.564094	4.97348	6.57626e-07	2.69934e-06
ENSMUSG00000020486	Sept4	1364.27	-2.80101	-6.96928	0.24976	11.2148	3.45003e-29	1.08391e-27
ENSMUSG00000034771	Tle2	317.006	-2.79781	-6.95384	0.279919	9.99507	1.60173e-23	3.46268e-22
ENSMUSG00000017718	Afmid	433.523	-2.79329	-6.93207	0.299861	9.31527	1.2164e-20	2.16473e-19
ENSMUSG00000020135	Apc2	144.62	-2.78858	-6.90949	0.386617	7.21277	5.48265e-13	4.90059e-12
ENSMUSG00000015083	C8g	82.7706	-2.78802	-6.90683	0.391215	7.12657	1.02898e-12	8.91011e-12
ENSMUSG00000038421	Fcrla	17.0001	-2.78233	-6.87962	0.682295	4.0779	4.54452e-05	0.00014024
ENSMUSG00000078439	Smim24	1272.05	-2.78158	-6.87605	0.205325	13.5472	8.22681e-42	5.13867e-40
ENSMUSG00000047986	Palm3	116.9	-2.78009	-6.86897	0.426552	6.5176	7.14434e-11	4.97585e-10
ENSMUSG00000038086	Hspb2	14.2792	-2.77941	-6.86573	0.743849	3.73653	0.000186577	0.000518641
ENSMUSG00000063434	Sorcs3	170.349	-2.77918	-6.86461	0.876206	3.17183	0.00151481	0.00353023
ENSMUSG00000054999	Naaladl1	39.7912	-2.77869	-6.86231	0.502418	5.53065	3.19051e-08	1.58055e-07
ENSMUSG00000037106	Fer1l6	31.4982	-2.77386	-6.83934	0.596655	4.64901	3.33532e-06	1.24048e-05
ENSMUSG00000038677	Scube3	963.536	-2.77319	-6.83617	0.236514	11.7252	9.4631e-32	3.39105e-30
ENSMUSG00000022445	Cyp2d26	5951.84	-2.77302	-6.83538	0.251312	11.0342	2.61473e-28	7.72347e-27
ENSMUSG00000022580	Rhpn1	558.889	-2.76743	-6.80895	0.29195	9.47912	2.56437e-21	4.81291e-20
ENSMUSG00000030170	Wnt5b	204.114	-2.7629	-6.78759	0.267958	10.311	6.28724e-25	1.48962e-23
ENSMUSG00000035275	Raver2	455.411	-2.76256	-6.78601	0.223328	12.37	3.79972e-35	1.65418e-33
ENSMUSG00000057228	Aadat	27177.3	-2.76188	-6.78278	0.269135	10.2621	1.04464e-24	2.42771e-23
ENSMUSG00000071506	Tmem139	301.641	-2.75692	-6.75953	0.28682	9.61204	7.1125e-22	1.38764e-20
ENSMUSG00000020829	Slc46a1	612.193	-2.75572	-6.75389	0.266138	10.3545	3.99383e-25	9.65053e-24
ENSMUSG00000016179	Camk1g	98.0715	-2.74789	-6.71733	0.505063	5.44069	5.30759e-08	2.54169e-07
ENSMUSG00000019945	1700040L02Rik	260.72	-2.74438	-6.70104	0.255689	10.7333	7.1027e-27	1.92199e-25
ENSMUSG00000071658	Gng3	12.7685	-2.74407	-6.6996	0.737842	3.71906	0.000199968	0.000552175
ENSMUSG00000074577	Fam65c	296.726	-2.741	-6.68535	0.358602	7.64359	2.11253e-14	2.18627e-13
ENSMUSG00000049396	Gemin4	16.3275	-2.74035	-6.68234	0.77883	3.51855	0.000433912	0.00112837
ENSMUSG00000003227	Edar	79.9133	-2.73975	-6.67952	0.417108	6.56843	5.08493e-11	3.60346e-10
ENSMUSG00000001467	Cyp51	4521.89	-2.73835	-6.67308	0.256124	10.6915	1.11524e-26	2.99222e-25
ENSMUSG00000037813	D630003M21Rik	113.909	-2.73567	-6.6607	0.366083	7.47282	7.84959e-14	7.7336e-13
ENSMUSG00000035638	Muc20	869.188	-2.7336	-6.65115	0.211593	12.9192	3.509e-38	1.77733e-36
ENSMUSG00000038576	Susd4	268.124	-2.73308	-6.64875	0.260057	10.5096	7.80467e-26	1.96085e-24
ENSMUSG00000005540	Fcer2a	12.9616	-2.73043	-6.63655	0.783025	3.48703	0.000488417	0.00125585
ENSMUSG00000022416	Cacna1i	41.8853	-2.72684	-6.62005	0.545288	5.00074	5.71104e-07	2.36137e-06
ENSMUSG00000018126	Baiap2l2	1365.81	-2.72514	-6.61223	0.205655	13.251	4.4513e-40	2.50334e-38
ENSMUSG00000034881	Tbxa2r	68.1763	-2.71675	-6.57389	0.439517	6.18121	6.36103e-10	3.93438e-09
ENSMUSG00000029122	Evc	2970.38	-2.71617	-6.57127	0.242958	11.1796	5.13166e-29	1.60268e-27
ENSMUSG00000032327	Stra6	676.952	-2.71428	-6.56265	0.249409	10.8828	1.39172e-27	3.90645e-26
ENSMUSG00000070645	Ren1	7352.72	-2.71226	-6.55348	0.254809	10.6443	1.85428e-26	4.85957e-25
ENSMUSG00000027870	Hao2	15470.2	-2.71094	-6.54746	0.279497	9.69933	3.03491e-22	6.09412e-21
ENSMUSG00000038782	1700028J19Rik	50.9811	-2.71003	-6.54337	0.598574	4.52749	5.96896e-06	2.13049e-05
ENSMUSG00000001827	Folr1	11164.7	-2.70983	-6.54245	0.193431	14.0093	1.36746e-44	9.82274e-43
ENSMUSG00000068855	Hist2h2ac	1343.75	-2.7076	-6.53232	0.692706	3.90872	9.27851e-05	0.000271886
ENSMUSG00000075702	Selm	378.963	-2.70648	-6.52727	0.266573	10.1529	3.21801e-24	7.27529e-23
ENSMUSG00000057074	Ces1g	55.8628	-2.70447	-6.5182	0.474195	5.7033	1.1751e-08	6.16538e-08
ENSMUSG00000038390	Gpr162	129.993	-2.70405	-6.51628	0.434322	6.2259	4.78786e-10	3.00845e-09
ENSMUSG00000027577	Chrna4	2077.25	-2.69884	-6.49279	0.264968	10.1855	2.30137e-24	5.24799e-23
ENSMUSG00000038020	Rapgefl1	50.6657	-2.69854	-6.49144	0.486294	5.54919	2.8699e-08	1.42934e-07
ENSMUSG00000026348	Acmsd	4167.6	-2.69827	-6.49024	0.321773	8.38563	5.04549e-17	6.83239e-16
ENSMUSG00000042425	Frmpd3	13.4379	-2.69709	-6.48491	0.793247	3.40006	0.000673718	0.00168969
ENSMUSG00000025075	Habp2	7299.41	-2.68841	-6.44604	0.225095	11.9435	7.02402e-33	2.70075e-31
ENSMUSG00000058740	Kcnt1	361.079	-2.68154	-6.41542	0.278039	9.64448	5.18758e-22	1.02091e-20
ENSMUSG00000031766	Slc12a3	35646.5	-2.68126	-6.41416	0.187728	14.2827	2.80489e-46	2.18353e-44
ENSMUSG00000020432	Tcn2	46237.3	-2.67535	-6.38795	0.229319	11.6665	1.8902e-31	6.66759e-30
ENSMUSG00000032066	Bco2	131.937	-2.67382	-6.38118	0.379885	7.0385	1.94315e-12	1.63338e-11
ENSMUSG00000043448	Gjc2	32.0965	-2.67317	-6.37831	0.653198	4.09244	4.26856e-05	0.000132527
ENSMUSG00000070802	Pnmal2	326.666	-2.66714	-6.35171	0.270228	9.86997	5.61804e-23	1.17904e-21
ENSMUSG00000025494	Sigirr	1291.69	-2.6665	-6.34889	0.277748	9.60046	7.95889e-22	1.54704e-20
ENSMUSG00000060639	Hist1h4i	290.871	-2.66377	-6.33686	0.431804	6.16894	6.87513e-10	4.23578e-09
ENSMUSG00000030588	Yif1b	639.996	-2.66286	-6.33286	0.301554	8.83045	1.04259e-18	1.61688e-17
ENSMUSG00000075478	Slitrk1	76.8989	-2.66163	-6.32747	0.432023	6.16084	7.23592e-10	4.44074e-09
ENSMUSG00000031549	Ido2	155.881	-2.65606	-6.30309	0.366001	7.25696	3.95879e-13	3.59841e-12
ENSMUSG00000074635	3110070M22Rik	21.5144	-2.65455	-6.29649	0.710085	3.73835	0.000185232	0.000515083
ENSMUSG00000036813	Entpd8	235.822	-2.65454	-6.29646	0.41775	6.35438	2.09267e-10	1.37679e-09
ENSMUSG00000052562	Slc22a30	62.124	-2.65322	-6.29068	0.500165	5.30468	1.12872e-07	5.15974e-07
ENSMUSG00000033063	Cntnap3	21.0652	-2.65187	-6.28481	0.735723	3.60444	0.000312828	0.000835072
ENSMUSG00000000216	Scnn1g	3098.44	-2.65069	-6.27967	0.208247	12.7286	4.10374e-37	1.93586e-35
ENSMUSG00000041565	L3mbtl4	16.8277	-2.64466	-6.25348	0.717402	3.68644	0.000227415	0.00062177
ENSMUSG00000037188	Grhl3	25.2411	-2.64225	-6.24303	0.579317	4.56097	5.09188e-06	1.8384e-05
ENSMUSG00000022225	Cma1	19.7882	-2.63979	-6.2324	0.714483	3.69468	0.000220163	0.000603195
ENSMUSG00000069270	Hist1h2ac	168.277	-2.63783	-6.22397	0.356734	7.39441	1.42041e-13	1.36274e-12
ENSMUSG00000051663	Pcdhb1	30.9939	-2.63696	-6.2202	0.591703	4.45656	8.32838e-06	2.89961e-05
ENSMUSG00000038239	Hrc	35.7563	-2.63466	-6.2103	1.01157	2.60453	0.0092001	0.0181782
ENSMUSG00000031144	Syp	285.28	-2.63446	-6.20941	0.26434	9.96618	2.14311e-23	4.60157e-22
ENSMUSG00000062478	Ctrc	47.7925	-2.63243	-6.20069	1.02768	2.56153	0.0104214	0.0203094
ENSMUSG00000031075	Ano1	1762.32	-2.63176	-6.19781	0.20609	12.7699	2.41389e-37	1.15947e-35
ENSMUSG00000054146	Krt15	84.7739	-2.63112	-6.19507	0.353522	7.44259	9.87313e-14	9.62524e-13
ENSMUSG00000033533	Acsm1	5997.78	-2.62635	-6.17461	0.198961	13.2003	8.73414e-40	4.80926e-38
ENSMUSG00000004552	Ctse	177.038	-2.6227	-6.159	0.284859	9.20701	3.35346e-20	5.74157e-19
ENSMUSG00000096549	Prickle4	20.0714	-2.62065	-6.15026	0.620002	4.22684	2.36998e-05	7.65749e-05
ENSMUSG00000059149	Mfsd4	3163.65	-2.62003	-6.14761	0.222377	11.7819	4.83785e-32	1.76158e-30
ENSMUSG00000026726	Cubn	70242	-2.61895	-6.14301	0.216302	12.1078	9.60383e-34	3.92169e-32
ENSMUSG00000024565	Sall3	205.132	-2.61708	-6.13507	0.328838	7.95857	1.74035e-15	2.02673e-14
ENSMUSG00000047507	Baiap3	180.016	-2.61185	-6.11287	0.34782	7.5092	5.94889e-14	5.92751e-13
ENSMUSG00000039438	Ttc36	3935.75	-2.61147	-6.11127	0.226119	11.5491	7.45982e-31	2.55168e-29
ENSMUSG00000031521	Aga	506.234	-2.60953	-6.10304	0.293767	8.88298	6.50927e-19	1.02661e-17
ENSMUSG00000063882	Uqcrh	4963.65	-2.60827	-6.09774	0.308068	8.46657	2.52735e-17	3.50041e-16
ENSMUSG00000024968	Rcor2	50.0547	-2.60552	-6.0861	0.471671	5.52402	3.31334e-08	1.6373e-07
ENSMUSG00000045625	Pigz	67.2807	-2.60513	-6.08446	0.402753	6.4683	9.91105e-11	6.79498e-10
ENSMUSG00000052373	Mpp3	74.0371	-2.6047	-6.08265	0.484292	5.37837	7.51635e-08	3.51839e-07
ENSMUSG00000072941	Sod3	10843.1	-2.60443	-6.08153	0.168878	15.422	1.16476e-53	1.14328e-51
ENSMUSG00000026255	Efhd1	1632.98	-2.60413	-6.08026	0.287876	9.04603	1.48258e-19	2.42038e-18
ENSMUSG00000028125	Abca4	1170.67	-2.60335	-6.07696	0.219168	11.8783	1.53402e-32	5.74459e-31
ENSMUSG00000053161	Daw1	15.3167	-2.60267	-6.07409	0.774856	3.35891	0.000782519	0.00193221
ENSMUSG00000066026	Dhrs3	3939.96	-2.59931	-6.05997	0.181148	14.3491	1.07903e-46	8.5688e-45
ENSMUSG00000020787	P2rx1	268.879	-2.59641	-6.04779	0.248779	10.4366	1.68732e-25	4.17287e-24
ENSMUSG00000045034	Ankrd34b	54.5057	-2.59629	-6.04729	0.438318	5.9233	3.15545e-09	1.78799e-08
ENSMUSG00000025189	Cnnm1	660.699	-2.59295	-6.0333	0.246206	10.5316	6.17745e-26	1.56446e-24
ENSMUSG00000028743	Akr7a5	1259.38	-2.59176	-6.02834	0.342711	7.56252	3.95337e-14	3.98438e-13
ENSMUSG00000036655	Colec11	58.6835	-2.58813	-6.01319	0.989008	2.6169	0.00887335	0.0175986
ENSMUSG00000054052	Rdh19	385.675	-2.57972	-5.97822	0.301027	8.56972	1.03735e-17	1.49984e-16
ENSMUSG00000039632	Ccdc151	76.2609	-2.57671	-5.96577	0.532035	4.84312	1.27817e-06	5.04216e-06
ENSMUSG00000002633	Shh	44.7626	-2.57498	-5.95861	0.537599	4.78977	1.66971e-06	6.48155e-06
ENSMUSG00000090113	Nhlrc4	36.6827	-2.57483	-5.95799	0.537004	4.7948	1.6284e-06	6.33052e-06
ENSMUSG00000024866	Acy3	3214.08	-2.57397	-5.95445	0.22032	11.6829	1.55948e-31	5.55057e-30
ENSMUSG00000050100	Hmx2	125.642	-2.57208	-5.94666	0.39704	6.47815	9.28565e-11	6.39395e-10
ENSMUSG00000037016	Frem2	2522.15	-2.5716	-5.94466	0.225647	11.3965	4.35061e-30	1.43534e-28
ENSMUSG00000074738	B930041F14Rik	112.289	-2.57132	-5.94354	0.345305	7.44653	9.5826e-14	9.35933e-13
ENSMUSG00000037541	Shank2	3460.04	-2.57111	-5.94266	0.295343	8.7055	3.16176e-18	4.73156e-17
ENSMUSG00000000673	Haao	845.084	-2.57088	-5.94172	0.266948	9.63063	5.93663e-22	1.16542e-20
ENSMUSG00000060807	Serpina6	46.9086	-2.57065	-5.94076	0.740859	3.46982	0.000520809	0.00133242
ENSMUSG00000074218	Cox7a1	98.7848	-2.56806	-5.93013	0.398596	6.44278	1.17307e-10	7.96652e-10
ENSMUSG00000087444	Gm5475	27.2676	-2.56779	-5.92899	0.565652	4.53952	5.63833e-06	2.02368e-05
ENSMUSG00000036186	Fam69b	106.241	-2.56559	-5.91998	0.4285	5.98738	2.13252e-09	1.23218e-08
ENSMUSG00000027605	Acss2	3693.51	-2.56453	-5.91562	0.234804	10.922	9.04882e-28	2.5812e-26
ENSMUSG00000060678	Hist1h4c	872.357	-2.56016	-5.89774	0.621314	4.12056	3.77956e-05	0.000118485
ENSMUSG00000024292	Cyp4f14	68.6486	-2.55863	-5.89148	0.466363	5.48635	4.10318e-08	1.99762e-07
ENSMUSG00000027977	Ndst3	60.0812	-2.55551	-5.87877	0.510116	5.00967	5.45244e-07	2.26273e-06
ENSMUSG00000030873	Scnn1b	3401.67	-2.55392	-5.87227	0.272401	9.37557	6.88013e-21	1.24544e-19
ENSMUSG00000031274	Col4a5	3879.25	-2.55346	-5.87039	0.180273	14.1644	1.5219e-45	1.13446e-43
ENSMUSG00000090124	Ugt1a7c	6611.02	-2.55284	-5.86787	0.180744	14.124	2.70025e-45	1.99402e-43
ENSMUSG00000059741	Myl3	17.2355	-2.548	-5.84824	0.730151	3.48969	0.000483578	0.00124403
ENSMUSG00000046814	Gchfr	27.5735	-2.54797	-5.84812	0.60141	4.23667	2.26861e-05	7.35856e-05
ENSMUSG00000028544	Slc5a9	995.594	-2.54562	-5.8386	0.232527	10.9476	6.82088e-28	1.95627e-26
ENSMUSG00000020218	Wif1	61.3123	-2.54452	-5.83415	0.427541	5.95153	2.65643e-09	1.52265e-08
ENSMUSG00000031919	Tmed6	541.478	-2.5439	-5.83164	0.289752	8.77957	1.64101e-18	2.50076e-17
ENSMUSG00000040280	Ndufa4l2	142.332	-2.54091	-5.81954	0.343332	7.40072	1.35445e-13	1.30435e-12
ENSMUSG00000034258	Mfsd7c	1224.88	-2.53836	-5.80929	0.312307	8.12777	4.37267e-16	5.36918e-15
ENSMUSG00000006517	Mvd	656.491	-2.5362	-5.80058	0.229826	11.0353	2.58224e-28	7.6418e-27
ENSMUSG00000010607	Pigyl	231.776	-2.53431	-5.79302	0.331926	7.63518	2.25498e-14	2.32912e-13
ENSMUSG00000025727	A930017K11Rik	56.4214	-2.53336	-5.7892	0.506359	5.0031	5.64168e-07	2.33391e-06
ENSMUSG00000043664	Tmem221	145.9	-2.52634	-5.76107	0.302128	8.3618	6.17702e-17	8.33607e-16
ENSMUSG00000052305	Hbb-bs	1062.3	-2.52414	-5.75229	0.734989	3.43425	0.000594197	0.00150338
ENSMUSG00000018727	Cpsf4l	44.2389	-2.52254	-5.74593	0.596182	4.23116	2.3249e-05	7.52722e-05
ENSMUSG00000086596	Susd5	189.872	-2.52162	-5.74226	0.378246	6.66661	2.61778e-11	1.91345e-10
ENSMUSG00000045083	Lingo2	37.3245	-2.52148	-5.74171	0.536485	4.7	2.60156e-06	9.8214e-06
ENSMUSG00000021263	Degs2	302.372	-2.52073	-5.73874	0.286545	8.79699	1.40536e-18	2.15203e-17
ENSMUSG00000029718	Pcolce	2262.45	-2.52031	-5.73704	0.225514	11.1758	5.35586e-29	1.66611e-27
ENSMUSG00000025933	Tmem14a	55.8453	-2.51883	-5.73116	0.487034	5.17176	2.31895e-07	1.01707e-06
ENSMUSG00000037579	Kcnh3	19.531	-2.5181	-5.72829	0.771255	3.26494	0.00109486	0.0026255
ENSMUSG00000034687	Fras1	6127.82	-2.51784	-5.72725	0.209733	12.005	3.34597e-33	1.30559e-31
ENSMUSG00000028860	Sytl1	76.3751	-2.50994	-5.69596	0.400267	6.27066	3.59525e-10	2.29558e-09
ENSMUSG00000040562	Gstm2	1463.25	-2.50793	-5.68802	0.253655	9.88717	4.73204e-23	9.97073e-22
ENSMUSG00000028461	Ccdc107	2075.71	-2.50696	-5.68421	0.275941	9.08512	1.03585e-19	1.71589e-18
ENSMUSG00000032034	Kcnj5	145.904	-2.50642	-5.68208	0.387447	6.46906	9.86136e-11	6.76787e-10
ENSMUSG00000030492	Slc7a9	6166.12	-2.49763	-5.64757	0.185416	13.4704	2.33633e-41	1.4146e-39
ENSMUSG00000021646	Mccc2	4406.3	-2.49744	-5.64681	0.256944	9.71975	2.48391e-22	5.01318e-21
ENSMUSG00000030731	Syt3	128.609	-2.49229	-5.62671	0.318334	7.82917	4.91096e-15	5.40445e-14
ENSMUSG00000002661	Alkbh7	442.371	-2.49143	-5.62336	0.213376	11.6763	1.68537e-31	5.97172e-30
ENSMUSG00000043252	Tmem64	2980.86	-2.49019	-5.61852	0.320264	7.77543	7.51939e-15	8.1334e-14
ENSMUSG00000013622	Atraid	2746.15	-2.48338	-5.59205	0.194326	12.7795	2.13559e-37	1.03207e-35
ENSMUSG00000019102	Aldh3a1	30.3344	-2.48296	-5.59041	0.5295	4.68924	2.7422e-06	1.03351e-05
ENSMUSG00000029061	Mmp23	470.586	-2.48176	-5.58578	0.227914	10.889	1.30041e-27	3.66318e-26
ENSMUSG00000041248	Kcnj1	12913.9	-2.47839	-5.57274	0.266233	9.3091	1.28924e-20	2.2892e-19
ENSMUSG00000060981	Hist1h4h	822.421	-2.47798	-5.57116	0.318545	7.77904	7.30773e-15	7.91529e-14
ENSMUSG00000049721	Gal3st1	674.444	-2.47766	-5.56994	0.213011	11.6316	2.84659e-31	9.88673e-30
ENSMUSG00000038168	Leprel1	9032.89	-2.47283	-5.55131	0.206093	11.9986	3.61359e-33	1.40654e-31
ENSMUSG00000001604	Tcea3	759.566	-2.46579	-5.52431	0.227529	10.8373	2.29238e-27	6.3444e-26
ENSMUSG00000019718	L3hypdh	840.775	-2.46496	-5.52113	0.274489	8.98019	2.7031e-19	4.35444e-18
ENSMUSG00000029829	Tmem213	1103.11	-2.46404	-5.5176	0.31746	7.76173	8.37791e-15	9.01881e-14
ENSMUSG00000024959	Bad	770.177	-2.46343	-5.51526	0.237977	10.3515	4.1187e-25	9.93708e-24
ENSMUSG00000026824	Kcnj3	74.981	-2.4629	-5.51323	0.451888	5.45023	5.03037e-08	2.41603e-07
ENSMUSG00000054640	Slc8a1	11078.5	-2.46213	-5.5103	0.191973	12.8254	1.18137e-37	5.7621e-36
ENSMUSG00000020866	Cacna1g	264.334	-2.46084	-5.50536	0.261445	9.41247	4.84629e-21	8.84363e-20
ENSMUSG00000032556	Bfsp2	19.5373	-2.45894	-5.49813	0.684084	3.5945	0.000325012	0.00086453
ENSMUSG00000070368	Prok1	15.9911	-2.4588	-5.49759	0.736134	3.34015	0.000837323	0.00205789
ENSMUSG00000043144	Aqp6	796.785	-2.45333	-5.47677	0.300254	8.17084	3.06258e-16	3.83423e-15
ENSMUSG00000021904	Sema3g	4114.41	-2.45211	-5.47217	0.206752	11.8601	1.90657e-32	7.07267e-31
ENSMUSG00000049152	Ugt3a2	16895.5	-2.4496	-5.46263	0.266816	9.18086	4.27659e-20	7.2204e-19
ENSMUSG00000040434	Gyltl1b	499.301	-2.44579	-5.44822	0.241427	10.1305	4.04392e-24	9.06469e-23
ENSMUSG00000009876	Cox4i2	38.6931	-2.44543	-5.4469	0.545522	4.48274	7.36902e-06	2.59014e-05
ENSMUSG00000038602	Slc35f1	217.908	-2.44497	-5.44513	0.311184	7.85699	3.93489e-15	4.40078e-14
ENSMUSG00000032128	Robo3	254.384	-2.4449	-5.44488	0.300881	8.12582	4.44358e-16	5.45201e-15
ENSMUSG00000069324	Gm5096	86.6487	-2.44458	-5.44367	0.598223	4.0864	4.38118e-05	0.000135656
ENSMUSG00000000805	Car4	2090.54	-2.44206	-5.43419	0.276397	8.83536	9.97809e-19	1.55201e-17
ENSMUSG00000046618	Olfml2a	211.027	-2.43841	-5.42044	0.330158	7.38559	1.5178e-13	1.45104e-12
ENSMUSG00000006269	Atp6v1b1	1527.13	-2.43818	-5.41958	0.337182	7.23106	4.7924e-13	4.31534e-12
ENSMUSG00000046408	1700067K01Rik	20.3015	-2.43675	-5.41422	0.750212	3.24809	0.00116184	0.00276974
ENSMUSG00000036832	Lpar3	1039.12	-2.43592	-5.4111	0.286345	8.50694	1.78585e-17	2.50637e-16
ENSMUSG00000041697	Cox6a1	1482.22	-2.43508	-5.40795	0.622092	3.91434	9.06511e-05	0.000265922
ENSMUSG00000021606	Ndufs6	1103.95	-2.43303	-5.40028	0.310876	7.82638	5.02107e-15	5.51411e-14
ENSMUSG00000039238	Zfp750	125.316	-2.43144	-5.39433	0.405197	6.00064	1.96545e-09	1.14233e-08
ENSMUSG00000067924	Cxx1b	31.2661	-2.43137	-5.39404	0.590274	4.11905	3.80443e-05	0.000119218
ENSMUSG00000062312	Erbb2	4800.9	-2.42786	-5.38095	0.182862	13.277	3.14839e-40	1.79617e-38
ENSMUSG00000046480	Scn4b	3039.49	-2.42226	-5.36008	0.238919	10.1384	3.73234e-24	8.41399e-23
ENSMUSG00000078627	March10	27.5789	-2.42173	-5.35813	0.547648	4.42205	9.77681e-06	3.36608e-05
ENSMUSG00000005958	Ephb3	275.074	-2.41989	-5.3513	0.243003	9.95829	2.32026e-23	4.97518e-22
ENSMUSG00000038765	Lmx1b	204.56	-2.41969	-5.35057	0.302087	8.00993	1.14777e-15	1.36377e-14
ENSMUSG00000031994	Adamts8	123.08	-2.41533	-5.33441	0.377584	6.3968	1.58665e-10	1.0611e-09
ENSMUSG00000029059	Fam213b	355.933	-2.41531	-5.33435	0.367833	6.56632	5.15734e-11	3.64823e-10
ENSMUSG00000042116	Vwa1	452.667	-2.41416	-5.3301	0.248956	9.69715	3.10025e-22	6.20953e-21
ENSMUSG00000037379	Spon2	50.1356	-2.41401	-5.32953	0.480468	5.02429	5.05301e-07	2.1086e-06
ENSMUSG00000041423	Paqr6	13.0888	-2.41326	-5.32676	0.727144	3.31882	0.000903997	0.00220972
ENSMUSG00000074028	Slc22a13	1172.02	-2.40815	-5.30795	0.295419	8.15166	3.5895e-16	4.44552e-15
ENSMUSG00000026768	Itga8	3573.72	-2.40802	-5.30746	0.261855	9.19602	3.71445e-20	6.32538e-19
ENSMUSG00000022354	Ndufb9	5278.75	-2.40713	-5.30418	0.261466	9.20627	3.37654e-20	5.77483e-19
ENSMUSG00000028919	Arhgef19	158.794	-2.40524	-5.29725	0.336127	7.15575	8.32179e-13	7.2818e-12
ENSMUSG00000066058	Cldn19	1247.97	-2.40467	-5.29514	0.224901	10.6921	1.10811e-26	2.97814e-25
ENSMUSG00000049336	Tenm2	114.536	-2.40319	-5.28971	0.346713	6.93135	4.16832e-12	3.3591e-11
ENSMUSG00000031849	Comp	57.6789	-2.40281	-5.28832	0.514832	4.66717	3.05376e-06	1.14303e-05
ENSMUSG00000002908	Kcnn1	152.44	-2.40125	-5.2826	0.336454	7.13694	9.54332e-13	8.28813e-12
ENSMUSG00000020123	Avpr1a	844.556	-2.39917	-5.27498	0.189413	12.6663	9.09042e-37	4.21278e-35
ENSMUSG00000043300	B3galnt1	1744.41	-2.39695	-5.26688	0.219633	10.9135	9.94102e-28	2.82083e-26
ENSMUSG00000028716	Pdzk1ip1	5229.12	-2.39577	-5.26257	0.244213	9.81015	1.01812e-22	2.11147e-21
ENSMUSG00000002274	Metrn	93.1576	-2.39417	-5.25676	0.398896	6.002	1.94905e-09	1.13364e-08
ENSMUSG00000016995	Matn4	72.1794	-2.39047	-5.24329	0.378587	6.3142	2.71568e-10	1.75741e-09
ENSMUSG00000035745	Grin3b	22.5065	-2.38882	-5.23728	0.716661	3.33326	0.000858349	0.00210563
ENSMUSG00000026587	Astn1	136.044	-2.38843	-5.23586	0.335768	7.11331	1.13292e-12	9.77269e-12
ENSMUSG00000034282	Evpl	858.801	-2.38662	-5.22933	0.224324	10.6392	1.95827e-26	5.1236e-25
ENSMUSG00000019762	Iyd	2034.68	-2.38638	-5.22844	0.184181	12.9567	2.15339e-38	1.1013e-36
ENSMUSG00000025533	Asl	4020.36	-2.38509	-5.22376	0.252626	9.44118	3.68608e-21	6.83634e-20
ENSMUSG00000026368	F13b	4153.55	-2.3837	-5.21875	0.280998	8.48299	2.19472e-17	3.04772e-16
ENSMUSG00000091972	Tmem207	298.517	-2.38235	-5.21386	0.346073	6.88396	5.82099e-12	4.59716e-11
ENSMUSG00000022235	Cmbl	1548.4	-2.38216	-5.21316	0.202046	11.7902	4.38734e-32	1.60123e-30
ENSMUSG00000042985	Upk3b	243.916	-2.3778	-5.19745	0.257398	9.23786	2.5148e-20	4.37198e-19
ENSMUSG00000060572	Mfap2	42.7086	-2.37617	-5.19158	0.462871	5.13356	2.84316e-07	1.23064e-06
ENSMUSG00000030109	Slc6a12	297.237	-2.37284	-5.17961	0.287605	8.25037	1.57911e-16	2.03086e-15
ENSMUSG00000029452	Tmem116	2254.21	-2.36986	-5.1689	0.210775	11.2435	2.49217e-29	7.86102e-28
ENSMUSG00000030800	Prss8	5713.91	-2.36853	-5.16416	0.320065	7.40016	1.36023e-13	1.30912e-12
ENSMUSG00000054474	Thnsl2	4397.24	-2.36557	-5.15358	0.234592	10.0838	6.51606e-24	1.44423e-22
ENSMUSG00000004748	Mtfp1	224.892	-2.36475	-5.15062	0.333391	7.09302	1.31218e-12	1.12575e-11
ENSMUSG00000032537	Ephb1	176.523	-2.36414	-5.14846	0.332562	7.10889	1.16984e-12	1.00801e-11
ENSMUSG00000027965	Olfm3	570.424	-2.36199	-5.14079	0.284258	8.30932	9.62528e-17	1.27608e-15
ENSMUSG00000038540	Tmc3	75.3998	-2.36094	-5.13705	0.389401	6.063	1.33604e-09	7.92251e-09
ENSMUSG00000048834	Vstm2a	158.856	-2.36009	-5.13401	0.375405	6.28678	3.24128e-10	2.08389e-09
ENSMUSG00000060843	Ctnna3	94.3563	-2.35895	-5.12996	0.511968	4.60761	4.07322e-06	1.49487e-05
ENSMUSG00000070527	Mkrn3	42.7497	-2.35846	-5.12822	0.51427	4.58603	4.51762e-06	1.64498e-05
ENSMUSG00000026411	Tmem9	1357.93	-2.35548	-5.11766	0.227314	10.3623	3.68147e-25	8.93675e-24
ENSMUSG00000063704	Mapk15	133.653	-2.35258	-5.10738	0.339463	6.93031	4.1992e-12	3.38226e-11
ENSMUSG00000030321	Efcab12	125.711	-2.35168	-5.10419	0.435229	5.40332	6.54188e-08	3.08878e-07
ENSMUSG00000029445	Hpd	4084.41	-2.35096	-5.10164	0.31997	7.34744	2.02043e-13	1.90506e-12
ENSMUSG00000016763	Scube1	378.938	-2.34733	-5.08882	0.316888	7.40745	1.28755e-13	1.24371e-12
ENSMUSG00000023122	Sult1c2	3894.88	-2.3469	-5.08731	0.224428	10.4573	1.35721e-25	3.37233e-24
ENSMUSG00000020098	Pcbd1	1482.88	-2.34534	-5.08179	0.265017	8.84977	8.77013e-19	1.36681e-17
ENSMUSG00000021822	Plau	30974.2	-2.33888	-5.05908	0.197651	11.8334	2.62336e-32	9.68619e-31
ENSMUSG00000066097	Cyp2j11	4903.09	-2.33794	-5.0558	0.260284	8.98226	2.65257e-19	4.28178e-18
ENSMUSG00000036242	3632451O06Rik	496.086	-2.33692	-5.05224	0.251456	9.29355	1.49228e-20	2.63786e-19
ENSMUSG00000029600	Rita1	292.532	-2.33219	-5.03571	0.232023	10.0516	9.04306e-24	1.97933e-22
ENSMUSG00000040813	Tex264	2205.41	-2.33166	-5.03384	0.212598	10.9674	5.48027e-28	1.592e-26
ENSMUSG00000051517	Arhgef39	79.7136	-2.32827	-5.02203	0.514231	4.52768	5.96354e-06	2.12976e-05
ENSMUSG00000065968	Ifitm7	33.438	-2.32539	-5.012	0.688392	3.378	0.000730159	0.00181398
ENSMUSG00000045064	Zc2hc1c	362.643	-2.32365	-5.00596	0.327175	7.10216	1.22825e-12	1.05546e-11
ENSMUSG00000040998	Npnt	9835.29	-2.32132	-4.9979	0.184312	12.5945	2.26294e-36	1.02762e-34
ENSMUSG00000045259	Klhdc9	128.709	-2.32107	-4.99702	0.315806	7.34967	1.98701e-13	1.87579e-12
ENSMUSG00000006711	D130043K22Rik	45.4682	-2.31951	-4.99162	0.559637	4.14467	3.40304e-05	0.000107235
ENSMUSG00000026627	Tmem206	1079.14	-2.3186	-4.98849	0.22555	10.2798	8.69499e-25	2.03868e-23
ENSMUSG00000029516	Cit	655.471	-2.31608	-4.97978	0.254066	9.11605	7.79131e-20	1.29334e-18
ENSMUSG00000020381	3010026O09Rik	319.032	-2.30793	-4.95173	0.340774	6.77263	1.26465e-11	9.63144e-11
ENSMUSG00000053398	Phgdh	113.151	-2.30525	-4.94252	0.366274	6.29377	3.09841e-10	1.99609e-09
ENSMUSG00000038298	Pdzk1	16436.2	-2.30506	-4.94189	0.220174	10.4693	1.19529e-25	2.97937e-24
ENSMUSG00000026688	Mgst3	1059.48	-2.30314	-4.93531	0.375098	6.14011	8.24661e-10	5.01621e-09
ENSMUSG00000036181	Hist1h1c	5626.65	-2.30296	-4.93468	0.336582	6.84219	7.79913e-12	6.10449e-11
ENSMUSG00000024039	Cbs	2370.2	-2.302	-4.93141	0.328729	7.00273	2.51029e-12	2.07806e-11
ENSMUSG00000036504	Phpt1	43.3766	-2.30145	-4.92954	0.528484	4.35482	1.33179e-05	4.5009e-05
ENSMUSG00000019767	Ccdc170	133.349	-2.29843	-4.91921	0.42089	5.46088	4.73793e-08	2.28691e-07
ENSMUSG00000000958	Slc7a7	7757.12	-2.29731	-4.9154	0.211448	10.8647	1.69833e-27	4.73345e-26
ENSMUSG00000033579	Fa2h	249.19	-2.29595	-4.91078	0.310653	7.39074	1.46017e-13	1.39764e-12
ENSMUSG00000019080	Mfsd3	83.326	-2.29514	-4.90803	0.443173	5.17889	2.23216e-07	9.81219e-07
ENSMUSG00000036185	Sapcd1	17.7637	-2.29213	-4.89778	0.702548	3.2626	0.00110397	0.00264511
ENSMUSG00000074461	Gm10699	26.958	-2.29171	-4.89638	0.568144	4.03369	5.49085e-05	0.000167062
ENSMUSG00000010122	Slc47a1	10296	-2.28473	-4.87274	0.2113	10.8127	2.99649e-27	8.20684e-26
ENSMUSG00000002475	Abhd3	2804.51	-2.28267	-4.86577	0.189416	12.0511	1.91442e-33	7.60138e-32
ENSMUSG00000050234	Gja4	146.762	-2.28194	-4.86331	0.411002	5.55213	2.82214e-08	1.40644e-07
ENSMUSG00000025359	Pmel	12.8797	-2.28061	-4.85882	0.716542	3.18279	0.00145861	0.00340782
ENSMUSG00000038319	Kcnh2	104.514	-2.27456	-4.83849	0.454151	5.00837	5.48926e-07	2.27622e-06
ENSMUSG00000042082	Arsb	3162.04	-2.27139	-4.82788	0.188359	12.0589	1.74189e-33	6.93376e-32
ENSMUSG00000049422	Chchd10	3271.72	-2.27001	-4.82327	0.599928	3.78381	0.000154448	0.000435678
ENSMUSG00000047161	Chst9	100.965	-2.26808	-4.81681	0.393996	5.75661	8.58196e-09	4.59264e-08
ENSMUSG00000069805	Fbp1	16263	-2.26639	-4.81117	0.251108	9.02553	1.7882e-19	2.9073e-18
ENSMUSG00000057863	Rpl36	79.4812	-2.26312	-4.80029	0.406254	5.5707	2.53711e-08	1.27121e-07
ENSMUSG00000004031	Brinp2	27.9001	-2.26289	-4.79951	0.557193	4.06123	4.88147e-05	0.000149936
ENSMUSG00000028943	Espn	299.199	-2.26144	-4.79471	0.257452	8.78393	1.57855e-18	2.41146e-17
ENSMUSG00000042766	Trim46	135.512	-2.26027	-4.7908	0.442482	5.10815	3.25321e-07	1.39664e-06
ENSMUSG00000032718	Mansc1	294.423	-2.25933	-4.78769	0.245287	9.21097	3.23186e-20	5.55142e-19
ENSMUSG00000021259	Cyp46a1	19.8738	-2.25891	-4.78629	0.622921	3.62632	0.000287494	0.000772534
ENSMUSG00000038630	Zkscan16	15.2189	-2.25785	-4.78278	0.745349	3.02925	0.0024516	0.00548064
ENSMUSG00000038763	Alpk3	33.5126	-2.25783	-4.7827	0.502482	4.49335	7.01122e-06	2.47539e-05
ENSMUSG00000038777	Sema6c	156.206	-2.2559	-4.77633	0.363995	6.19761	5.73271e-10	3.57514e-09
ENSMUSG00000069814	E130309D14Rik	13.4852	-2.25557	-4.77521	0.740647	3.0454	0.00232371	0.00521689
ENSMUSG00000048988	Elfn1	411.957	-2.25352	-4.76843	0.258425	8.72018	2.77765e-18	4.17254e-17
ENSMUSG00000012017	Scarf2	489.112	-2.25204	-4.76356	0.242263	9.29583	1.46062e-20	2.58479e-19
ENSMUSG00000022215	Fitm1	75.4999	-2.25123	-4.76087	0.422873	5.32364	1.0171e-07	4.68469e-07
ENSMUSG00000044551	9930012K11Rik	58.1817	-2.24807	-4.75046	0.445895	5.04169	4.6144e-07	1.93631e-06
ENSMUSG00000023247	Guca2a	95.0515	-2.24514	-4.74084	0.427678	5.24961	1.52419e-07	6.85257e-07
ENSMUSG00000039463	Slc9a8	4883.35	-2.2447	-4.73937	0.230674	9.73105	2.22282e-22	4.50349e-21
ENSMUSG00000021464	Ror2	577.831	-2.24467	-4.73928	0.253877	8.84156	9.43924e-19	1.46964e-17
ENSMUSG00000026489	Adck3	5766.29	-2.24399	-4.73706	0.174327	12.8723	6.4441e-38	3.18238e-36
ENSMUSG00000024038	Ndufv3	3767.31	-2.24384	-4.73658	0.192327	11.6668	1.8827e-31	6.65599e-30
ENSMUSG00000017417	Plxdc1	46.7813	-2.24329	-4.73476	0.451917	4.96395	6.90754e-07	2.82505e-06
ENSMUSG00000022550	Adck5	580.297	-2.24306	-4.73399	0.252846	8.87124	7.23377e-19	1.13408e-17
ENSMUSG00000096852	Cyp2d12	86.8401	-2.24167	-4.72945	0.40638	5.5162	3.46411e-08	1.70453e-07
ENSMUSG00000024925	Rnaseh2c	256.994	-2.24053	-4.72572	0.299196	7.48851	6.96593e-14	6.89309e-13
ENSMUSG00000034295	Fhod3	2736.82	-2.24045	-4.72544	0.190537	11.7586	6.38045e-32	2.29855e-30
ENSMUSG00000001029	Icam2	508.511	-2.23995	-4.7238	0.263326	8.50635	1.79496e-17	2.51252e-16
ENSMUSG00000034245	Hdac11	692.256	-2.23873	-4.71983	0.271912	8.2333	1.82126e-16	2.32483e-15
ENSMUSG00000007038	Neu1	9451.78	-2.23799	-4.7174	0.207208	10.8007	3.41617e-27	9.32396e-26
ENSMUSG00000035206	Sppl2b	737.926	-2.23797	-4.71734	0.196329	11.3991	4.22542e-30	1.39695e-28
ENSMUSG00000031828	Klhl36	460.264	-2.23624	-4.71166	0.230731	9.69197	3.26175e-22	6.5165e-21
ENSMUSG00000096010	Hist4h4	124.079	-2.23253	-4.69959	0.783759	2.84849	0.00439266	0.00932399
ENSMUSG00000044667	Lppr4	410.194	-2.23202	-4.69791	0.234129	9.5333	1.52366e-21	2.90802e-20
ENSMUSG00000022244	Amacr	3039.42	-2.2314	-4.69591	0.220105	10.1379	3.75025e-24	8.44234e-23
ENSMUSG00000025197	Cyp2c44	153.312	-2.23086	-4.69414	0.437277	5.10171	3.36599e-07	1.44154e-06
ENSMUSG00000072612	Gm10382	13.3033	-2.23018	-4.69192	0.916317	2.43385	0.0149392	0.0281244
ENSMUSG00000040767	Snrnp25	121.384	-2.2278	-4.6842	0.377804	5.89671	3.70812e-09	2.0839e-08
ENSMUSG00000068740	Celsr2	7763.49	-2.22387	-4.67146	0.186447	11.9276	8.49794e-33	3.23597e-31
ENSMUSG00000068686	Cd59b	152	-2.22363	-4.67066	0.285288	7.79432	6.47554e-15	7.04288e-14
ENSMUSG00000063903	Klk1	38060.1	-2.22347	-4.67015	0.230112	9.66254	4.34943e-22	8.59175e-21
ENSMUSG00000022756	Slc7a4	133.439	-2.22327	-4.66951	0.464524	4.78612	1.70033e-06	6.59233e-06
ENSMUSG00000004285	Atp6v1f	3140.69	-2.22226	-4.66622	0.266162	8.34925	6.87002e-17	9.22404e-16
ENSMUSG00000097706	E030037K01Rik	22.0535	-2.21852	-4.65414	0.601432	3.68872	0.000225381	0.00061653
ENSMUSG00000071633	Gm4952	117.146	-2.21814	-4.65292	0.341687	6.49172	8.48635e-11	5.86401e-10
ENSMUSG00000009614	Sardh	5087.84	-2.21696	-4.64914	0.240611	9.2139	3.14499e-20	5.40808e-19
ENSMUSG00000047511	Olfr1396	22.6593	-2.21663	-4.64808	0.581313	3.81315	0.000137207	0.000390188
ENSMUSG00000091383	Hist1h2al	106.101	-2.21535	-4.64396	0.46717	4.74207	2.11541e-06	8.1101e-06
ENSMUSG00000047583	Tyw3	817.555	-2.21287	-4.63598	0.283492	7.80577	5.91385e-15	6.46311e-14
ENSMUSG00000022899	Slc15a2	3520.16	-2.21207	-4.6334	0.271908	8.13538	4.10653e-16	5.05416e-15
ENSMUSG00000045257	Morn2	182.01	-2.21153	-4.63167	0.262122	8.43704	3.25461e-17	4.46464e-16
ENSMUSG00000036095	Dgkb	225.072	-2.20931	-4.62455	0.30262	7.30063	2.86434e-13	2.65952e-12
ENSMUSG00000054136	Adm2	16.8524	-2.2087	-4.62258	0.670663	3.29331	0.000990169	0.0023959
ENSMUSG00000061046	Haghl	474.714	-2.20858	-4.6222	0.240142	9.19698	3.68147e-20	6.27598e-19
ENSMUSG00000020072	Pbld1	2643.47	-2.20738	-4.61836	0.262592	8.40614	4.23737e-17	5.76771e-16
ENSMUSG00000071679	Zcchc16	25.0666	-2.20166	-4.60007	0.571599	3.85175	0.000117276	0.000337518
ENSMUSG00000020877	Scrn2	3992.25	-2.20126	-4.5988	0.277713	7.92637	2.25644e-15	2.57835e-14
ENSMUSG00000037664	Cdkn1c	988.677	-2.19945	-4.59305	0.216504	10.159	3.02276e-24	6.85348e-23
ENSMUSG00000034175	Rhbdd3	210.942	-2.19839	-4.58967	0.287191	7.65482	1.93586e-14	2.01001e-13
ENSMUSG00000040592	Cd79b	26.7705	-2.19767	-4.58736	0.559893	3.92515	8.66739e-05	0.000255162
ENSMUSG00000030098	Grip2	123.033	-2.19629	-4.58298	0.445531	4.9296	8.23987e-07	3.33713e-06
ENSMUSG00000006651	Aplp1	592.867	-2.19589	-4.58171	0.252272	8.70443	3.19171e-18	4.77186e-17
ENSMUSG00000041012	Cmtm8	203.346	-2.19548	-4.58042	0.29448	7.45544	8.95698e-14	8.77539e-13
ENSMUSG00000062545	Tlr12	380.301	-2.19478	-4.5782	0.341542	6.4261	1.30917e-10	8.8376e-10
ENSMUSG00000038286	Bphl	2503.48	-2.19464	-4.57775	0.32185	6.81883	9.17839e-12	7.10662e-11
ENSMUSG00000011658	Fuz	544.996	-2.18868	-4.5589	0.267883	8.1703	3.07632e-16	3.84309e-15
ENSMUSG00000018566	Slc2a4	2065.78	-2.188	-4.55674	0.230748	9.48223	2.48917e-21	4.67733e-20
ENSMUSG00000021750	Fam107a	3078.83	-2.18521	-4.54792	0.594844	3.67358	0.000239175	0.000651333
ENSMUSG00000089789	Rdh1	114.688	-2.18509	-4.54754	0.383551	5.69699	1.21944e-08	6.38739e-08
ENSMUSG00000035112	Wnk4	4662.63	-2.18388	-4.54375	0.171434	12.7389	3.59465e-37	1.70079e-35
ENSMUSG00000038515	Grtp1	575.163	-2.18243	-4.53917	0.204404	10.677	1.30382e-26	3.47457e-25
ENSMUSG00000000308	Ckmt1	2642.19	-2.18221	-4.53848	0.222879	9.79103	1.23036e-22	2.52511e-21
ENSMUSG00000074403	Hist2h3b	74.3613	-2.17745	-4.52353	0.419333	5.19265	2.07318e-07	9.1583e-07
ENSMUSG00000020163	Uqcr11	506.024	-2.17676	-4.52136	0.384007	5.66854	1.4402e-08	7.48668e-08
ENSMUSG00000020566	Atp6v1c2	883.917	-2.17514	-4.51629	0.263386	8.25837	1.47672e-16	1.91598e-15
ENSMUSG00000024187	Itfg3	4130.39	-2.1735	-4.51115	0.199015	10.9213	9.12163e-28	2.59728e-26
ENSMUSG00000066233	Tmem42	270.187	-2.16952	-4.49874	0.31416	6.90579	4.99249e-12	3.98265e-11
ENSMUSG00000033307	Mif	463.596	-2.16747	-4.49235	0.639271	3.39054	0.000697558	0.00174064
ENSMUSG00000028766	Alpl	14854.1	-2.16646	-4.48919	0.167953	12.8992	4.54926e-38	2.28229e-36
ENSMUSG00000016252	Atp5e	2139.52	-2.16525	-4.48543	0.18154	11.9271	8.55323e-33	3.2492e-31
ENSMUSG00000091449	Gm10269	955.645	-2.16331	-4.47942	0.641704	3.3712	0.000748414	0.00185583
ENSMUSG00000033152	Podxl2	277.36	-2.16282	-4.47789	0.238926	9.05228	1.40016e-19	2.29292e-18
ENSMUSG00000028865	Cd164l2	38.9524	-2.16166	-4.47429	0.461804	4.6809	2.85612e-06	1.07363e-05
ENSMUSG00000042293	Gm5617	137.976	-2.16123	-4.47295	0.369589	5.84765	4.98564e-09	2.76935e-08
ENSMUSG00000047632	Fgfbp3	24.9325	-2.15937	-4.4672	0.616561	3.50228	0.000461297	0.00119272
ENSMUSG00000026944	Abca2	6707.98	-2.15873	-4.46521	0.177082	12.1905	3.49156e-34	1.45203e-32
ENSMUSG00000089960	Ugt1a1	718.724	-2.15781	-4.46236	0.219132	9.84706	7.05788e-23	1.47534e-21
ENSMUSG00000037089	Slc35b2	1030.43	-2.15659	-4.45861	0.22753	9.47828	2.58515e-21	4.84616e-20
ENSMUSG00000042256	Ptchd4	38.3723	-2.15525	-4.45447	0.562289	3.833	0.00012659	0.000361887
ENSMUSG00000042797	Aqp11	506.12	-2.15438	-4.45177	0.267608	8.0505	8.2455e-16	9.93168e-15
ENSMUSG00000030994	D7Ertd443e	85.5165	-2.15346	-4.44894	0.385196	5.59056	2.26337e-08	1.14385e-07
ENSMUSG00000028464	Tpm2	1060.31	-2.1496	-4.43705	0.258738	8.30802	9.73132e-17	1.28905e-15
ENSMUSG00000023094	Msrb2	415.5	-2.14952	-4.4368	0.251441	8.54878	1.24393e-17	1.77577e-16
ENSMUSG00000043461	Sptssb	131.148	-2.14906	-4.4354	0.326091	6.59038	4.38698e-11	3.12567e-10
ENSMUSG00000030246	Ldhb	10235.8	-2.14895	-4.43505	0.330995	6.49239	8.44855e-11	5.84044e-10
ENSMUSG00000039579	Grin3a	63.6767	-2.14826	-4.43293	0.42699	5.03118	4.87472e-07	2.04067e-06
ENSMUSG00000028072	Ntrk1	73.4537	-2.14822	-4.43282	0.372877	5.76122	8.35085e-09	4.47654e-08
ENSMUSG00000075267	Dfnb59	29.559	-2.1477	-4.43122	0.728478	2.94821	0.00319621	0.00699193
ENSMUSG00000027239	Mdk	538.175	-2.14751	-4.43062	0.299562	7.16883	7.56419e-13	6.65203e-12
ENSMUSG00000038967	Pdk2	2948.48	-2.14665	-4.42799	0.244245	8.78895	1.5097e-18	2.30956e-17
ENSMUSG00000025909	Sntg1	15.7758	-2.14521	-4.42357	0.692053	3.09978	0.00193664	0.004422
ENSMUSG00000074768	Bhmt	397.148	-2.14496	-4.4228	0.36591	5.86199	4.57346e-09	2.55026e-08
ENSMUSG00000066357	Wdr6	1414.77	-2.13936	-4.40568	0.246168	8.69067	3.60322e-18	5.3803e-17
ENSMUSG00000011148	Adssl1	524.848	-2.13916	-4.40504	0.272511	7.84979	4.16747e-15	4.63141e-14
ENSMUSG00000050640	Tmem150c	413.085	-2.13869	-4.40363	0.218242	9.79965	1.12975e-22	2.33073e-21
ENSMUSG00000034892	Rps29	12.6203	-2.13854	-4.40317	0.815917	2.62103	0.0087665	0.0174063
ENSMUSG00000031790	Mmp15	342.908	-2.13769	-4.40058	0.244151	8.75562	2.02987e-18	3.08146e-17
ENSMUSG00000050840	Cdh20	53.0207	-2.13758	-4.40022	0.49279	4.3377	1.43981e-05	4.83908e-05
ENSMUSG00000039062	Anpep	8831.35	-2.1374	-4.39969	0.192755	11.0887	1.42365e-28	4.28532e-27
ENSMUSG00000052102	Gnpda1	973.731	-2.13717	-4.39897	0.221902	9.63111	5.90895e-22	1.16143e-20
ENSMUSG00000036114	Rpp25l	287.413	-2.13703	-4.39857	0.291914	7.32077	2.46548e-13	2.3e-12
ENSMUSG00000024799	Tm7sf2	243.913	-2.13684	-4.39797	0.314743	6.78915	1.12798e-11	8.65734e-11
ENSMUSG00000047379	B3gnt1	1237.6	-2.13581	-4.39483	0.189522	11.2695	1.85679e-29	5.92785e-28
ENSMUSG00000023906	Cldn6	28.3037	-2.13421	-4.38996	0.639015	3.33984	0.000838271	0.0020599
ENSMUSG00000024440	Pcdh12	1668.62	-2.13411	-4.38966	0.246067	8.67287	4.21378e-18	6.27028e-17
ENSMUSG00000038072	Galnt11	23338	-2.13351	-4.38784	0.208955	10.2104	1.78114e-24	4.08524e-23
ENSMUSG00000029070	Mxra8	1792.67	-2.13171	-4.38236	0.229686	9.28095	1.67975e-20	2.95932e-19
ENSMUSG00000036892	Prodh2	1211.09	-2.12993	-4.37697	0.226695	9.3956	5.68939e-21	1.03702e-19
ENSMUSG00000048782	Insc	77.9103	-2.12915	-4.3746	0.382259	5.56992	2.5485e-08	1.27611e-07
ENSMUSG00000062410	Hsd3b3	552.172	-2.12696	-4.36795	0.705232	3.01597	0.00256161	0.00570961
ENSMUSG00000026840	Lamc3	2619.39	-2.12478	-4.36137	0.257639	8.24712	1.62255e-16	2.08465e-15
ENSMUSG00000021314	Amph	27.2067	-2.12272	-4.35513	0.602462	3.5234	0.000426047	0.00111121
ENSMUSG00000063689	Hist2h2ab	215.231	-2.12256	-4.35467	0.45025	4.71419	2.42672e-06	9.21419e-06
ENSMUSG00000035686	Thrsp	651.357	-2.12035	-4.34801	0.278544	7.61228	2.69306e-14	2.76533e-13
ENSMUSG00000038607	Gng10	58.5025	-2.11995	-4.34678	0.579989	3.65515	0.000257031	0.000696598
ENSMUSG00000025137	Pcyt2	1568.63	-2.11864	-4.34284	0.193476	10.9504	6.61734e-28	1.90134e-26
ENSMUSG00000044986	Tst	730.152	-2.1177	-4.34	0.339454	6.23854	4.41661e-10	2.78626e-09
ENSMUSG00000045680	Tcf21	661.041	-2.11766	-4.3399	0.23517	9.00482	2.16024e-19	3.50136e-18
ENSMUSG00000025069	Gsto2	35.7507	-2.11744	-4.33924	0.494893	4.27858	1.88086e-05	6.18333e-05
ENSMUSG00000068263	Efcc1	135.888	-2.11738	-4.33907	0.452943	4.67473	2.94343e-06	1.10408e-05
ENSMUSG00000030319	Cand2	189.065	-2.11518	-4.33245	0.308678	6.85239	7.26271e-12	5.70724e-11
ENSMUSG00000033597	Caskin1	27.6395	-2.11491	-4.33164	0.646162	3.27304	0.00106398	0.00255843
ENSMUSG00000007721	Ccdc124	421.892	-2.1139	-4.32859	0.277264	7.62413	2.45694e-14	2.52944e-13
ENSMUSG00000059022	Kcp	164.191	-2.11364	-4.32782	0.341439	6.1904	6.00134e-10	3.73089e-09
ENSMUSG00000044819	Oxgr1	989.199	-2.11282	-4.32535	0.291172	7.25625	3.97982e-13	3.61454e-12
ENSMUSG00000060985	Tdrd5	613.059	-2.11189	-4.32258	0.301165	7.01241	2.34242e-12	1.94828e-11
ENSMUSG00000040938	Slc16a11	67.271	-2.11135	-4.32094	0.455394	4.63631	3.54689e-06	1.31176e-05
ENSMUSG00000025579	Gaa	5599.3	-2.11114	-4.32032	0.223071	9.46399	2.96413e-21	5.51734e-20
ENSMUSG00000005881	Ergic3	2441.24	-2.10946	-4.31531	0.249409	8.45785	2.72352e-17	3.75565e-16
ENSMUSG00000034990	Otoa	17.3025	-2.10831	-4.31185	0.646715	3.26003	0.00111401	0.00266536
ENSMUSG00000098923	Tmem185b	102.672	-2.10826	-4.31171	0.542086	3.88916	0.00010059	0.000293125
ENSMUSG00000020538	Srebf1	3032.93	-2.10817	-4.31143	0.229554	9.18374	4.16386e-20	7.05267e-19
ENSMUSG00000029875	Ccdc184	20.1903	-2.1059	-4.30467	0.758166	2.77763	0.00547574	0.011359
ENSMUSG00000048772	Tmem53	176.129	-2.10586	-4.30453	0.307611	6.84584	7.60269e-12	5.95959e-11
ENSMUSG00000042793	Lgr6	161.119	-2.10557	-4.30369	0.373802	5.63286	1.77246e-08	9.10603e-08
ENSMUSG00000025347	Mettl7b	5472.56	-2.10396	-4.29887	0.19394	10.8485	2.02754e-27	5.63115e-26
ENSMUSG00000025196	Cpn1	457.729	-2.10374	-4.29824	0.304771	6.90272	5.10177e-12	4.06777e-11
ENSMUSG00000079436	Kcnj13	18.3103	-2.10322	-4.29666	0.723564	2.90674	0.00365213	0.00790394
ENSMUSG00000040048	Ndufb10	3253.18	-2.10279	-4.2954	0.178211	11.7995	3.9285e-32	1.44377e-30
ENSMUSG00000032180	Tmed1	564.594	-2.10237	-4.29414	0.264374	7.95226	1.83134e-15	2.12799e-14
ENSMUSG00000042529	Kcnj12	12.8381	-2.10231	-4.29397	0.780211	2.69454	0.00704855	0.014297
ENSMUSG00000026958	Dpp7	4695.81	-2.10128	-4.29089	0.187714	11.194	4.36153e-29	1.36486e-27
ENSMUSG00000020042	Btbd11	141.862	-2.10114	-4.29049	0.304107	6.90922	4.87315e-12	3.89532e-11
ENSMUSG00000039713	Plekhg5	564.554	-2.09555	-4.27391	0.233457	8.9762	2.80279e-19	4.51043e-18
ENSMUSG00000035773	Kiss1r	57.1838	-2.09499	-4.27222	0.43956	4.76611	1.87821e-06	7.2482e-06
ENSMUSG00000026141	Col19a1	34.9919	-2.09283	-4.26584	0.547528	3.82232	0.0001322	0.000376901
ENSMUSG00000020329	Polrmt	1194.74	-2.08831	-4.2525	0.199652	10.4598	1.32197e-25	3.28994e-24
ENSMUSG00000034532	Fbxo16	41.6688	-2.08734	-4.24965	0.468665	4.45381	8.43607e-06	2.93581e-05
ENSMUSG00000031997	Trpc6	107.109	-2.08647	-4.24708	0.366014	5.70053	1.19432e-08	6.26207e-08
ENSMUSG00000061482	Hist1h4d	10289.6	-2.08497	-4.24267	0.31155	6.69226	2.19749e-11	1.62048e-10
ENSMUSG00000023175	Bsg	19416.3	-2.08476	-4.24205	0.193861	10.7539	5.67998e-27	1.53964e-25
ENSMUSG00000027983	Cyp2u1	438.159	-2.08475	-4.24202	0.243276	8.56949	1.03946e-17	1.50152e-16
ENSMUSG00000027335	Adra1d	26.4906	-2.08408	-4.24004	0.597194	3.48979	0.000483405	0.00124397
ENSMUSG00000039781	Cep131	241.738	-2.08358	-4.23858	0.283987	7.33689	2.18607e-13	2.05145e-12
ENSMUSG00000078794	Dact3	78.1921	-2.08332	-4.23781	0.472707	4.40721	1.04709e-05	3.59331e-05
ENSMUSG00000039883	Lrrc17	121.581	-2.08122	-4.23165	0.327722	6.35057	2.14522e-10	1.40784e-09
ENSMUSG00000032590	Apeh	3467.97	-2.07996	-4.22795	0.202128	10.2903	7.79162e-25	1.83231e-23
ENSMUSG00000028648	Ndufs5	117.549	-2.07971	-4.22723	0.41768	4.9792	6.38473e-07	2.62413e-06
ENSMUSG00000021223	Papln	225.778	-2.0789	-4.22486	0.264633	7.85581	3.97202e-15	4.43603e-14
ENSMUSG00000033007	Asic4	13.5535	-2.07877	-4.22447	0.802273	2.5911	0.009567	0.0188442
ENSMUSG00000038259	Gdf5	16.7094	-2.07471	-4.21259	0.734149	2.826	0.00471331	0.00993258
ENSMUSG00000022382	Wnt7b	258.66	-2.07445	-4.21183	0.321128	6.45988	1.04786e-10	7.15307e-10
ENSMUSG00000032226	Gcnt3	103.549	-2.07265	-4.2066	0.383543	5.40397	6.51801e-08	3.07843e-07
ENSMUSG00000022123	Scel	272.765	-2.07185	-4.20425	0.303462	6.82738	8.64811e-12	6.73232e-11
ENSMUSG00000030562	Nox4	10370.2	-2.07181	-4.20413	0.262165	7.90268	2.72963e-15	3.09442e-14
ENSMUSG00000034171	Faah	1718.69	-2.07141	-4.20297	0.251033	8.25152	1.56389e-16	2.01584e-15
ENSMUSG00000031883	Car7	66.7067	-2.06907	-4.19615	0.391087	5.29056	1.21945e-07	5.5504e-07
ENSMUSG00000035783	Acta2	6909.45	-2.06775	-4.19233	0.276487	7.47865	7.50886e-14	7.41178e-13
ENSMUSG00000044788	Fads6	788.724	-2.0606	-4.17159	0.224622	9.17361	4.5743e-20	7.69017e-19
ENSMUSG00000033594	Spata2l	186.488	-2.05861	-4.16585	0.307608	6.69232	2.19659e-11	1.62048e-10
ENSMUSG00000032649	Colgalt2	400.18	-2.05571	-4.15748	0.258968	7.93809	2.05324e-15	2.36325e-14
ENSMUSG00000078572	1810043H04Rik	178.925	-2.05543	-4.15667	0.373801	5.49872	3.82561e-08	1.87171e-07
ENSMUSG00000006360	Crip1	232.825	-2.05458	-4.15422	0.805676	2.55013	0.0107683	0.020903
ENSMUSG00000041073	Nacad	95.1011	-2.05425	-4.15327	0.33422	6.14639	7.92641e-10	4.8382e-09
ENSMUSG00000031398	Plxna3	277.503	-2.05419	-4.15309	0.263493	7.79599	6.39029e-15	6.95495e-14
ENSMUSG00000042073	Abhd14b	2334.38	-2.0541	-4.15285	0.248816	8.25549	1.51275e-16	1.95951e-15
ENSMUSG00000019689	1110001J03Rik	204.8	-2.05373	-4.15179	0.383915	5.34945	8.82235e-08	4.09816e-07
ENSMUSG00000020639	Pfn4	31.5069	-2.05372	-4.15174	0.576037	3.56525	0.000363507	0.000958375
ENSMUSG00000021751	Acox2	2636.94	-2.05346	-4.15102	0.290026	7.08028	1.43864e-12	1.22739e-11
ENSMUSG00000068290	Ddrgk1	2501.92	-2.05314	-4.15009	0.20162	10.1832	2.35597e-24	5.36475e-23
ENSMUSG00000066235	Pomgnt2	269.321	-2.05212	-4.14714	0.297823	6.89038	5.56437e-12	4.41213e-11
ENSMUSG00000022415	Syngr1	508.718	-2.05119	-4.14448	0.253235	8.09996	5.49772e-16	6.68825e-15
ENSMUSG00000052105	Mtcl1	606.139	-2.05064	-4.14291	0.262475	7.81271	5.59714e-15	6.13395e-14
ENSMUSG00000031842	Pde4c	1155.03	-2.05058	-4.14272	0.217316	9.43594	3.87512e-21	7.14568e-20
ENSMUSG00000002379	Ndufa11	713.023	-2.04987	-4.14069	0.260471	7.86987	3.54998e-15	3.99006e-14
ENSMUSG00000021947	Cryl1	3403.98	-2.04956	-4.13981	0.339082	6.04445	1.49924e-09	8.83392e-09
ENSMUSG00000061171	Slc38a11	76.809	-2.04635	-4.13058	0.45088	4.53856	5.66398e-06	2.03242e-05
ENSMUSG00000062248	Cks2	55.5105	-2.04633	-4.13054	0.455792	4.48962	7.13515e-06	2.51521e-05
ENSMUSG00000030302	Atp2b2	214.89	-2.04633	-4.13054	0.309181	6.61854	3.62758e-11	2.60932e-10
ENSMUSG00000028024	Enpep	14520.2	-2.04592	-4.12936	0.184194	11.1074	1.15457e-28	3.48865e-27
ENSMUSG00000002980	Bcam	6012.7	-2.04533	-4.12769	0.274482	7.45161	9.22114e-14	9.02861e-13
ENSMUSG00000026259	Ngef	1004.02	-2.04322	-4.12164	0.248195	8.23231	1.83632e-16	2.34027e-15
ENSMUSG00000059534	Uqcr10	547.383	-2.04277	-4.12035	0.396226	5.15555	2.52885e-07	1.10305e-06
ENSMUSG00000006205	Htra1	4491.86	-2.0417	-4.11731	0.181052	11.2769	1.70616e-29	5.48018e-28
ENSMUSG00000073940	Hbb-bt	81.9868	-2.04156	-4.11691	0.541083	3.7731	0.000161228	0.000452637
ENSMUSG00000034035	Ccdc17	113.105	-2.03985	-4.11203	0.368917	5.52929	3.21525e-08	1.59131e-07
ENSMUSG00000020411	Nipal4	22.936	-2.03969	-4.11158	0.636164	3.20624	0.00134482	0.00316395
ENSMUSG00000039710	Slc7a12	4482.82	-2.0391	-4.10988	0.628808	3.2428	0.00118362	0.00281697
ENSMUSG00000043366	Olfr78	35.8359	-2.0387	-4.10874	0.572147	3.56324	0.00036631	0.000964959
ENSMUSG00000028687	Mutyh	20.3643	-2.03761	-4.10566	0.623826	3.26632	0.00108956	0.00261438
ENSMUSG00000003526	Prodh	8321.79	-2.03648	-4.10243	0.201819	10.0906	6.07942e-24	1.35124e-22
ENSMUSG00000046101	Mcmdc2	29.4218	-2.03627	-4.10183	0.619151	3.28881	0.00100612	0.00243018
ENSMUSG00000027861	Casq2	45.6169	-2.03555	-4.09978	0.465505	4.37278	1.22676e-05	4.16646e-05
ENSMUSG00000052957	Gas1	762.673	-2.034	-4.09539	0.25078	8.11068	5.03357e-16	6.15677e-15
ENSMUSG00000034159	2310007B03Rik	53.0811	-2.03335	-4.09354	0.46359	4.38609	1.15408e-05	3.93655e-05
ENSMUSG00000031376	Atp2b3	58.887	-2.03284	-4.09209	0.428113	4.74837	2.05067e-06	7.87145e-06
ENSMUSG00000025736	Jmjd8	2004.61	-2.0314	-4.08801	0.22203	9.1492	5.73571e-20	9.58154e-19
ENSMUSG00000050212	Eva1b	251.828	-2.03025	-4.08476	0.292345	6.9447	3.79258e-12	3.0704e-11
ENSMUSG00000073838	Tufm	590.501	-2.02948	-4.08259	0.290712	6.98107	2.92938e-12	2.39985e-11
ENSMUSG00000030409	Dmpk	289.293	-2.02911	-4.08154	0.26188	7.74825	9.31663e-15	9.95475e-14
ENSMUSG00000027386	Fbln7	489.169	-2.02898	-4.08118	0.257629	7.87562	3.39059e-15	3.81635e-14
ENSMUSG00000042737	Dpm3	99.0267	-2.02832	-4.0793	0.837453	2.42201	0.0154349	0.0289454
ENSMUSG00000030762	Aqp8	34.1471	-2.02609	-4.073	0.550867	3.67801	0.000235061	0.000641456
ENSMUSG00000042195	Slc35f2	674.651	-2.02404	-4.06722	0.20159	10.0404	1.01258e-23	2.20409e-22
ENSMUSG00000020953	Coch	64.7147	-2.02182	-4.06095	0.424569	4.76204	1.91642e-06	7.38124e-06
ENSMUSG00000056666	Retsat	12427.3	-2.02131	-4.05951	0.199945	10.1093	5.02332e-24	1.12441e-22
ENSMUSG00000028528	Dnajc6	862.047	-2.0208	-4.05808	0.247332	8.17037	3.07436e-16	3.84309e-15
ENSMUSG00000047759	Hs3st3a1	94.223	-2.01622	-4.04524	0.328134	6.14452	8.02065e-10	4.89006e-09
ENSMUSG00000034566	Atp5h	1637.77	-2.01538	-4.04288	0.212661	9.47696	2.618e-21	4.89719e-20
ENSMUSG00000079511	Ccdc142	139.485	-2.01197	-4.03332	0.397072	5.067	4.04125e-07	1.71447e-06
ENSMUSG00000089694	Gm4477	28.9258	-2.01139	-4.0317	0.602412	3.33889	0.00084114	0.0020663
ENSMUSG00000032299	Commd4	982.842	-2.0113	-4.03144	0.194764	10.3268	5.32848e-25	1.27585e-23
ENSMUSG00000068877	Selenbp2	413.096	-2.01063	-4.02959	0.235746	8.52882	1.47852e-17	2.0974e-16
ENSMUSG00000045775	Slc16a5	659.588	-2.01028	-4.02861	0.277601	7.24162	4.43369e-13	4.01522e-12
ENSMUSG00000047502	Mroh7	74.2494	-2.00965	-4.02685	0.491448	4.08925	4.32777e-05	0.000134128
ENSMUSG00000045594	Glb1	3014.69	-2.00913	-4.02539	0.218945	9.17641	4.45687e-20	7.51674e-19
ENSMUSG00000068874	Selenbp1	3674.84	-2.00742	-4.02063	0.248964	8.06309	7.4389e-16	8.98067e-15
ENSMUSG00000029641	Rasl11a	352.269	-2.00564	-4.01567	0.328284	6.10946	9.99658e-10	6.03192e-09
ENSMUSG00000025082	Vwa2	262.565	-2.0038	-4.01056	0.321219	6.23812	4.42872e-10	2.79055e-09
ENSMUSG00000037031	Tspan15	1030.4	-2.00378	-4.01051	0.214023	9.36247	7.7894e-21	1.402e-19
ENSMUSG00000040883	Tmem205	396.948	-2.00354	-4.00982	0.341297	5.87036	4.3485e-09	2.42911e-08
ENSMUSG00000038422	Hdhd3	365.903	-2.00342	-4.00949	0.254835	7.86162	3.79194e-15	4.24692e-14
ENSMUSG00000037894	H2afz	202.183	-2.0032	-4.00888	0.36739	5.45251	4.96632e-08	2.3884e-07
ENSMUSG00000024210	Ip6k3	44.1112	-2.00276	-4.00766	0.485417	4.12585	3.69368e-05	0.000115931
ENSMUSG00000047656	Trpt1	172.315	-2.0019	-4.00526	0.296275	6.75688	1.40995e-11	1.06763e-10
ENSMUSG00000051669	AU021092	565.712	-2.00071	-4.00198	0.247643	8.07903	6.52844e-16	7.9178e-15
ENSMUSG00000040841	Six5	177.949	-1.99943	-3.99843	0.287036	6.9658	3.26535e-12	2.66678e-11
ENSMUSG00000030108	Slc6a13	2290.94	-1.99875	-3.99654	0.203055	9.8434	7.31911e-23	1.52792e-21
ENSMUSG00000026200	Glb1l	3293.58	-1.99849	-3.99581	0.189138	10.5663	4.27117e-26	1.09752e-24
ENSMUSG00000038260	Trpm4	608.372	-1.99755	-3.99321	0.226907	8.8034	1.32736e-18	2.03654e-17
ENSMUSG00000056629	Fkbp2	756.971	-1.99639	-3.99	0.285214	6.99961	2.56681e-12	2.1193e-11
ENSMUSG00000056185	Snx32	198.471	-1.99632	-3.9898	0.366573	5.4459	5.15455e-08	2.4714e-07
ENSMUSG00000055540	Epha6	19.0359	-1.99516	-3.98662	0.74946	2.66214	0.00776466	0.0155974
ENSMUSG00000059743	Fdps	531.526	-1.995	-3.98616	0.287913	6.92918	4.2329e-12	3.40737e-11
ENSMUSG00000049233	Apoo-ps	269.543	-1.99443	-3.9846	0.292115	6.82756	8.63734e-12	6.72725e-11
ENSMUSG00000051483	Cbr1	2453.68	-1.99307	-3.98084	0.30277	6.58279	4.61705e-11	3.28515e-10
ENSMUSG00000033249	Hsf4	35.9896	-1.99253	-3.97935	0.509256	3.91263	9.12959e-05	0.000267721
ENSMUSG00000044026	Slc35g1	1846.19	-1.99231	-3.97875	0.193017	10.322	5.60532e-25	1.33808e-23
ENSMUSG00000060177	Klk1b22	12.3657	-1.99205	-3.97802	0.715762	2.78312	0.00538392	0.0111906
ENSMUSG00000045201	Lrrc3b	38.0323	-1.99178	-3.97728	0.521245	3.8212	0.000132804	0.000378417
ENSMUSG00000049107	Ntf3	71.0747	-1.99176	-3.97721	0.423153	4.70694	2.51467e-06	9.52752e-06
ENSMUSG00000078681	Tm2d3	432.67	-1.99142	-3.97629	0.326541	6.09853	1.07048e-09	6.43713e-09
ENSMUSG00000024411	Aqp4	1170.16	-1.99028	-3.97313	0.254116	7.83216	4.79555e-15	5.29959e-14
ENSMUSG00000052520	Cyp2j5	23415.3	-1.98935	-3.97059	0.197929	10.0509	9.1075e-24	1.98793e-22
ENSMUSG00000075592	Nynrin	860.384	-1.98737	-3.96513	0.234875	8.46138	2.6423e-17	3.65642e-16
ENSMUSG00000025153	Fasn	15508.1	-1.98712	-3.96444	0.216396	9.18277	4.20137e-20	7.10859e-19
ENSMUSG00000060402	Chst8	152.234	-1.98692	-3.9639	0.302464	6.56912	5.06137e-11	3.58837e-10
ENSMUSG00000022519	Srl	300.064	-1.98645	-3.9626	0.272394	7.29255	3.04144e-13	2.81405e-12
ENSMUSG00000043251	Exoc3l	105.252	-1.98405	-3.95602	0.315521	6.28818	3.21209e-10	2.06596e-09
ENSMUSG00000086784	Isoc2a	869.969	-1.98177	-3.94977	0.312262	6.3465	2.20265e-10	1.44494e-09
ENSMUSG00000074852	Hpse2	15.5392	-1.98122	-3.94826	0.697176	2.84177	0.00448636	0.00950503
ENSMUSG00000036687	Tmem184a	472.259	-1.98102	-3.94771	0.233462	8.48537	2.15028e-17	2.98864e-16
ENSMUSG00000031098	Syt8	26.3962	-1.97779	-3.9389	0.629294	3.14287	0.00167298	0.00386128
ENSMUSG00000021228	Acot3	1160.01	-1.97535	-3.93224	0.327901	6.02423	1.69911e-09	9.94117e-09
ENSMUSG00000030340	Scnn1a	4617.93	-1.97523	-3.93192	0.23403	8.44008	3.1713e-17	4.36171e-16
ENSMUSG00000031558	Slit2	4727.36	-1.97412	-3.92888	0.169421	11.6521	2.23809e-31	7.84224e-30
ENSMUSG00000015289	Lage3	113.669	-1.97298	-3.92577	0.352529	5.59663	2.18555e-08	1.10877e-07
ENSMUSG00000020340	Cyfip2	14619.5	-1.97234	-3.92404	0.194328	10.1495	3.32946e-24	7.51649e-23
ENSMUSG00000067925	Cxx1a	24.3021	-1.97213	-3.92346	0.78902	2.49947	0.0124381	0.023863
ENSMUSG00000057315	Arhgap24	4718.34	-1.97136	-3.92139	0.20492	9.62019	6.5712e-22	1.28362e-20
ENSMUSG00000010057	Nprl2	433.225	-1.97103	-3.92049	0.293939	6.70559	2.00599e-11	1.4862e-10
ENSMUSG00000024680	Ms4a2	12.1942	-1.96958	-3.91655	0.869336	2.26562	0.0234748	0.0420746
ENSMUSG00000025453	Nnt	12451.9	-1.96931	-3.91582	0.235519	8.36158	6.18827e-17	8.34295e-16
ENSMUSG00000019158	Tmem160	90.8852	-1.96868	-3.9141	0.449512	4.37959	1.18903e-05	4.04876e-05
ENSMUSG00000020798	Spns3	59.5295	-1.96821	-3.91283	0.460626	4.2729	1.92943e-05	6.32837e-05
ENSMUSG00000015401	Tmem27	27972.4	-1.96732	-3.9104	0.236277	8.32631	8.34047e-17	1.11227e-15
ENSMUSG00000025169	Ogfod3	356.148	-1.96685	-3.90913	0.39959	4.92217	8.55917e-07	3.46023e-06
ENSMUSG00000055692	Tmem191c	39.1131	-1.96515	-3.90454	0.538383	3.6501	0.000262134	0.00070909
ENSMUSG00000025815	Dhtkd1	1613.32	-1.96243	-3.89718	0.244997	8.01001	1.14695e-15	1.36377e-14
ENSMUSG00000020219	Timm13	463.256	-1.96122	-3.89392	0.351494	5.57968	2.40961e-08	1.21155e-07
ENSMUSG00000021255	Esrrb	1009.99	-1.96092	-3.89311	0.257285	7.62161	2.50532e-14	2.5759e-13
ENSMUSG00000039759	Thap3	129.855	-1.95998	-3.89058	0.323594	6.05693	1.38741e-09	8.20557e-09
ENSMUSG00000024617	Camk2a	45.7781	-1.95902	-3.88797	0.449253	4.36061	1.29701e-05	4.389e-05
ENSMUSG00000005320	Fgfr4	949.331	-1.95871	-3.88713	0.249794	7.84127	4.45998e-15	4.94258e-14
ENSMUSG00000033633	Clec18a	22.5024	-1.95856	-3.88673	0.59432	3.29546	0.000982619	0.00238019
ENSMUSG00000021943	Gdf10	474.535	-1.95732	-3.88339	0.270911	7.22494	5.01305e-13	4.50633e-12
ENSMUSG00000037492	Zmat4	28.8237	-1.95599	-3.87983	0.572173	3.41853	0.000629594	0.00158658
ENSMUSG00000034880	Mrpl34	321.052	-1.95515	-3.87756	0.308399	6.33968	2.30245e-10	1.50853e-09
ENSMUSG00000026179	Pnkd	909.346	-1.95419	-3.87497	0.235823	8.28665	1.16482e-16	1.52888e-15
ENSMUSG00000027220	Syt13	126.38	-1.95366	-3.87355	0.4017	4.86347	1.15344e-06	4.57642e-06
ENSMUSG00000030122	Ptms	2483.25	-1.95302	-3.87183	0.303655	6.4317	1.26187e-10	8.53291e-10
ENSMUSG00000050299	Gm9843	568.435	-1.95284	-3.87135	0.266666	7.32314	2.42226e-13	2.26235e-12
ENSMUSG00000032492	Pth1r	7079.76	-1.94861	-3.86003	0.196712	9.9059	3.92401e-23	8.27919e-22
ENSMUSG00000039878	Slc39a5	2935.28	-1.94829	-3.85917	0.236037	8.25416	1.52974e-16	1.97989e-15
ENSMUSG00000010651	Acaa1b	1022.86	-1.94635	-3.85398	0.27315	7.12557	1.03654e-12	8.97066e-12
ENSMUSG00000035189	Ano4	85.4892	-1.94563	-3.85206	0.434648	4.47634	7.59323e-06	2.66125e-05
ENSMUSG00000050097	Ces2b	171.685	-1.94511	-3.85067	0.327156	5.94551	2.75598e-09	1.57742e-08
ENSMUSG00000039670	Oxld1	205.164	-1.9424	-3.84344	0.276315	7.02964	2.07064e-12	1.73134e-11
ENSMUSG00000071669	Snx29	3496.78	-1.94186	-3.842	0.203262	9.55346	1.25438e-21	2.39698e-20
ENSMUSG00000017314	Mpp2	155.884	-1.94123	-3.84032	0.327129	5.93414	2.95391e-09	1.68279e-08
ENSMUSG00000029925	Tbxas1	904.106	-1.94106	-3.83988	0.264177	7.34758	2.01823e-13	1.90413e-12
ENSMUSG00000078201	Tmem203	94.1753	-1.94104	-3.83981	0.423607	4.58216	4.60201e-06	1.67185e-05
ENSMUSG00000043342	Hoxd9	342.38	-1.9405	-3.83838	0.250122	7.75819	8.6153e-15	9.26804e-14
ENSMUSG00000034796	Cpne7	34.2603	-1.9395	-3.83574	0.532285	3.64373	0.000268713	0.000725148
ENSMUSG00000029408	Abcb9	336.229	-1.93927	-3.83511	0.253005	7.66495	1.789e-14	1.86611e-13
ENSMUSG00000019437	Tlcd1	732.757	-1.93873	-3.83369	0.243492	7.96219	1.69022e-15	1.9756e-14
ENSMUSG00000020439	Smtn	3068.49	-1.93872	-3.83366	0.210118	9.22683	2.7875e-20	4.81957e-19
ENSMUSG00000056665	Them6	285.224	-1.9384	-3.83282	0.306658	6.32107	2.59756e-10	1.68719e-09
ENSMUSG00000061451	Tmem151a	142.475	-1.93736	-3.83004	0.319289	6.06773	1.29733e-09	7.7074e-09
ENSMUSG00000020766	Galk1	901.672	-1.93673	-3.82836	0.309367	6.26029	3.84269e-10	2.44272e-09
ENSMUSG00000074217	2210011C24Rik	57.5659	-1.93671	-3.82832	0.433773	4.4648	8.01431e-06	2.79828e-05
ENSMUSG00000020022	Ndufa12	2739.98	-1.9361	-3.82671	0.26525	7.29917	2.89554e-13	2.68535e-12
ENSMUSG00000038583	Pln	104.302	-1.93581	-3.82592	0.367499	5.26751	1.38284e-07	6.25266e-07
ENSMUSG00000027376	Prom2	537.908	-1.93532	-3.82463	0.202174	9.57253	1.04321e-21	2.00558e-20
ENSMUSG00000075014	Gm10800	19.6254	-1.93375	-3.82047	0.696369	2.77691	0.00548788	0.0113827
ENSMUSG00000022821	Hgd	4231.66	-1.9334	-3.81954	0.287785	6.71821	1.83976e-11	1.36882e-10
ENSMUSG00000020331	Hcn2	46.7418	-1.93182	-3.81535	0.521974	3.70099	0.000214764	0.000589835
ENSMUSG00000069302	Hist1h2ah	139.546	-1.93147	-3.81445	0.431569	4.47547	7.62446e-06	2.6716e-05
ENSMUSG00000075520	Malrd1	1503.05	-1.93126	-3.81387	0.204575	9.44035	3.71523e-21	6.87491e-20
ENSMUSG00000032120	C2cd2l	2202.97	-1.93098	-3.81315	0.17847	10.8196	2.77904e-27	7.65108e-26
ENSMUSG00000023829	Slc22a1	10224.1	-1.9301	-3.81083	0.199646	9.66765	4.1376e-22	8.20407e-21
ENSMUSG00000045294	Insig1	1137.54	-1.92869	-3.80708	0.23309	8.27443	1.29067e-16	1.68565e-15
ENSMUSG00000006378	Gcat	919.156	-1.92869	-3.80708	0.276453	6.97655	3.02514e-12	2.47573e-11
ENSMUSG00000071655	Ubxn1	1183.74	-1.92862	-3.80691	0.290918	6.62943	3.36983e-11	2.43611e-10
ENSMUSG00000047797	Gjb1	1717.83	-1.92817	-3.80572	0.207885	9.27517	1.77334e-20	3.12072e-19
ENSMUSG00000038060	Dlec1	1720.9	-1.92704	-3.80275	0.209725	9.18845	3.9854e-20	6.76491e-19
ENSMUSG00000040462	Os9	9088.22	-1.92553	-3.79878	0.205534	9.36847	7.35941e-21	1.32915e-19
ENSMUSG00000025486	Sirt3	697.198	-1.92479	-3.79681	0.259396	7.42028	1.16874e-13	1.1338e-12
ENSMUSG00000027016	Zfp385b	410.069	-1.92388	-3.79443	0.275505	6.98311	2.88707e-12	2.37133e-11
ENSMUSG00000054708	Ankrd24	570.558	-1.92282	-3.79163	0.243685	7.89058	3.00784e-15	3.39279e-14
ENSMUSG00000032758	Kap	29455.5	-1.92281	-3.7916	0.644468	2.98355	0.00284921	0.00629471
ENSMUSG00000037995	Igsf9	46.2379	-1.92273	-3.7914	0.471091	4.08144	4.47566e-05	0.000138331
ENSMUSG00000103711	Tstd1	37.7349	-1.92245	-3.79067	0.536696	3.58202	0.00034095	0.00090388
ENSMUSG00000028937	Acot7	909.997	-1.92057	-3.78574	0.267821	7.1711	7.4396e-13	6.55705e-12
ENSMUSG00000044647	Csrnp3	231.95	-1.91897	-3.78152	0.370729	5.17619	2.26462e-07	9.94933e-07
ENSMUSG00000033825	Tpsb2	14.2357	-1.91857	-3.78049	0.714363	2.68571	0.00723755	0.0146391
ENSMUSG00000042784	Muc1	578.274	-1.91807	-3.77918	0.267372	7.1738	7.29459e-13	6.44003e-12
ENSMUSG00000025027	Xpnpep1	6421.69	-1.91804	-3.77909	0.229022	8.37494	5.5254e-17	7.46307e-16
ENSMUSG00000025105	Bnc1	21.5613	-1.91764	-3.77803	0.578952	3.31225	0.00092548	0.002257
ENSMUSG00000024327	Slc39a7	763.992	-1.91548	-3.7724	0.260273	7.3595	1.84596e-13	1.7489e-12
ENSMUSG00000052133	Sema5b	29.006	-1.91538	-3.77214	0.590769	3.24219	0.00118617	0.0028222
ENSMUSG00000036853	Mcoln3	726.47	-1.91325	-3.76656	0.2395	7.98849	1.36598e-15	1.61335e-14
ENSMUSG00000001948	Spa17	51.8764	-1.91309	-3.76614	0.438297	4.36482	1.27227e-05	4.31081e-05
ENSMUSG00000061518	Cox5b	3144.22	-1.9128	-3.76539	0.334573	5.71714	1.08334e-08	5.72001e-08
ENSMUSG00000047182	Irs3	88.1148	-1.91276	-3.76529	0.444514	4.30304	1.68469e-05	5.58487e-05
ENSMUSG00000038637	Lrrc56	142.746	-1.91187	-3.76298	0.31469	6.07542	1.23667e-09	7.36921e-09
ENSMUSG00000054716	Zfp771	156.924	-1.91172	-3.76258	0.300665	6.35832	2.03976e-10	1.34478e-09
ENSMUSG00000056328	Myh1	13.2071	-1.91167	-3.76244	0.712862	2.68168	0.00732536	0.0148034
ENSMUSG00000028673	Fuca1	6740.44	-1.90925	-3.75614	0.172742	11.0526	2.12919e-28	6.31286e-27
ENSMUSG00000022025	Lect1	12.5289	-1.90898	-3.75544	0.795665	2.39923	0.0164298	0.0306359
ENSMUSG00000055862	Izumo4	127.83	-1.90774	-3.75221	0.304886	6.25722	3.91892e-10	2.48618e-09
ENSMUSG00000055210	Foxd2	55.2118	-1.90763	-3.75193	0.429017	4.44652	8.7273e-06	3.02783e-05
ENSMUSG00000021900	Btd	2379.5	-1.90717	-3.75073	0.204894	9.30809	1.30155e-20	2.30638e-19
ENSMUSG00000034220	Gpc1	1359.09	-1.90667	-3.74942	0.230839	8.25974	1.45989e-16	1.8957e-15
ENSMUSG00000024781	Lipa	11478.3	-1.90653	-3.74907	0.178592	10.6753	1.32799e-26	3.53303e-25
ENSMUSG00000057880	Abat	7800.07	-1.90596	-3.74758	0.228306	8.34828	6.92626e-17	9.29165e-16
ENSMUSG00000038641	Akr1d1	495.15	-1.90529	-3.74584	0.272732	6.98595	2.82943e-12	2.32762e-11
ENSMUSG00000027227	Sord	5458.46	-1.90271	-3.73916	0.245751	7.74244	9.75293e-15	1.03858e-13
ENSMUSG00000025651	Uqcrc1	17574.7	-1.90196	-3.7372	0.213259	8.91852	4.72553e-19	7.52039e-18
ENSMUSG00000041831	Sytl3	29.5857	-1.9019	-3.73706	0.604724	3.14508	0.00166043	0.00383398
ENSMUSG00000021509	Slc25a48	878.389	-1.90186	-3.73694	0.246452	7.71695	1.19149e-14	1.26031e-13
ENSMUSG00000026866	Kynu	955.701	-1.9018	-3.73679	0.261567	7.2708	3.57359e-13	3.27192e-12
ENSMUSG00000025207	Sema4g	1412.63	-1.90036	-3.73306	0.268959	7.06562	1.59904e-12	1.35786e-11
ENSMUSG00000038704	Aspdh	274.484	-1.89833	-3.72781	0.293438	6.46925	9.84881e-11	6.76405e-10
ENSMUSG00000030160	Tmem52b	6739.98	-1.89823	-3.72755	0.209487	9.06132	1.28878e-19	2.1171e-18
ENSMUSG00000025226	Fbxl15	79.5603	-1.89791	-3.72672	0.415654	4.56607	4.96942e-06	1.79583e-05
ENSMUSG00000029757	Dync1i1	44.0827	-1.89693	-3.72421	0.493932	3.84048	0.000122794	0.000351926
ENSMUSG00000074796	Slc4a11	1314.82	-1.8967	-3.7236	0.221569	8.56028	1.12589e-17	1.6131e-16
ENSMUSG00000024245	Tmem178	404.211	-1.8963	-3.72258	0.281107	6.74583	1.52155e-11	1.14774e-10
ENSMUSG00000009545	Kcnq1	1660.6	-1.89313	-3.71439	0.214852	8.81128	1.23723e-18	1.90009e-17
ENSMUSG00000072662	Mansc4	19.4579	-1.89228	-3.71221	0.740219	2.55638	0.0105768	0.0205794
ENSMUSG00000025403	Shmt2	1894.9	-1.89227	-3.71219	0.202708	9.33494	1.01053e-20	1.81264e-19
ENSMUSG00000043155	Hpdl	43.7512	-1.8916	-3.71045	0.454755	4.15959	3.18817e-05	0.000100886
ENSMUSG00000042254	Cilp	118.478	-1.89154	-3.71031	0.355196	5.32534	1.00765e-07	4.64526e-07
ENSMUSG00000039063	Echdc3	650.971	-1.89096	-3.70882	0.237341	7.96726	1.62231e-15	1.9033e-14
ENSMUSG00000048731	Ggnbp1	246.837	-1.88995	-3.70623	0.306569	6.16486	7.05453e-10	4.34123e-09
ENSMUSG00000015619	Gata3	685.637	-1.88814	-3.70157	0.212064	8.90363	5.40492e-19	8.5671e-18
ENSMUSG00000051169	Rpusd3	380.927	-1.88711	-3.69893	0.237708	7.93876	2.04209e-15	2.35213e-14
ENSMUSG00000003363	Pld3	1879.26	-1.88698	-3.6986	0.207836	9.07918	1.09395e-19	1.80455e-18
ENSMUSG00000027932	Slc27a3	59.6431	-1.88626	-3.69677	0.554649	3.40083	0.00067182	0.00168539
ENSMUSG00000020377	Ltc4s	57.1104	-1.88411	-3.69124	0.453424	4.15529	3.24881e-05	0.000102641
ENSMUSG00000054452	Aes	4700.55	-1.88364	-3.69005	0.198075	9.50972	1.91169e-21	3.61369e-20
ENSMUSG00000006345	Ggt1	14789.8	-1.88323	-3.689	0.178075	10.5755	3.87165e-26	9.98102e-25
ENSMUSG00000037740	Mrps26	679.468	-1.88303	-3.68849	0.243077	7.74664	9.43555e-15	1.00682e-13
ENSMUSG00000026207	Speg	374.572	-1.88269	-3.68762	0.298712	6.3027	2.92504e-10	1.88825e-09
ENSMUSG00000057933	Gsta2	2471.62	-1.88249	-3.68711	0.214319	8.78358	1.58345e-18	2.41538e-17
ENSMUSG00000032572	Col6a4	118.783	-1.88244	-3.68697	0.435476	4.3227	1.54129e-05	5.14729e-05
ENSMUSG00000051627	Hist1h1e	2956.26	-1.88236	-3.68677	0.24271	7.75558	8.79413e-15	9.43473e-14
ENSMUSG00000057176	Gm166	227.586	-1.88136	-3.68423	0.272086	6.91458	4.69248e-12	3.76614e-11
ENSMUSG00000023031	Cela1	336.835	-1.87977	-3.68015	0.262684	7.156	8.30672e-13	7.27264e-12
ENSMUSG00000041203	2310036O22Rik	1592.97	-1.87921	-3.67873	0.348489	5.39244	6.95056e-08	3.26418e-07
ENSMUSG00000020758	Itgb4	1048.82	-1.87807	-3.67582	0.225532	8.32729	8.27174e-17	1.10404e-15
ENSMUSG00000057751	Megf6	27.9877	-1.87804	-3.67574	0.554038	3.38972	0.000699637	0.00174528
ENSMUSG00000033316	Galnt9	12.8156	-1.87794	-3.67549	0.822057	2.28443	0.022346	0.0402615
ENSMUSG00000089678	Agxt2	1377.46	-1.87745	-3.67424	0.256225	7.32734	2.34762e-13	2.19524e-12
ENSMUSG00000061527	Krt5	98.8331	-1.87668	-3.67228	0.43465	4.31767	1.57685e-05	5.25383e-05
ENSMUSG00000034872	Gipc3	20.3667	-1.87552	-3.66933	0.633769	2.95931	0.00308333	0.00676465
ENSMUSG00000073758	Sh3d21	206.146	-1.8752	-3.66852	0.272105	6.89146	5.52232e-12	4.38099e-11
ENSMUSG00000036751	Cox6b1	2937.09	-1.87438	-3.66644	0.552613	3.39185	0.000694231	0.00173399
ENSMUSG00000006519	Cyba	2983.88	-1.87366	-3.66462	0.578684	3.2378	0.00120457	0.00286037
ENSMUSG00000056458	Mok	266.355	-1.87156	-3.65928	0.308788	6.06098	1.35292e-09	8.01659e-09
ENSMUSG00000038745	Nlrp6	1362.66	-1.87082	-3.65741	0.240992	7.76302	8.29292e-15	8.93949e-14
ENSMUSG00000068706	Gm10250	250.6	-1.87077	-3.65729	0.847293	2.20794	0.0272483	0.0480801
ENSMUSG00000020930	Ccdc103	28.5938	-1.86977	-3.65474	0.592795	3.15416	0.00160963	0.00372866
ENSMUSG00000047371	Zfp768	577.85	-1.86816	-3.65068	0.218178	8.56258	1.10366e-17	1.58412e-16
ENSMUSG00000026156	B3gat2	1597.42	-1.86781	-3.64977	0.234227	7.97434	1.53194e-15	1.79995e-14
ENSMUSG00000062906	Hdac10	359.919	-1.86739	-3.64872	0.227525	8.20742	2.25995e-16	2.85941e-15
ENSMUSG00000049858	Suox	1299.7	-1.86725	-3.64836	0.243646	7.66378	1.80535e-14	1.88192e-13
ENSMUSG00000018599	Mief2	287.289	-1.8672	-3.64825	0.269855	6.91929	4.53908e-12	3.64672e-11
ENSMUSG00000053303	Slc22a26	108.513	-1.86645	-3.64633	0.435435	4.28639	1.81599e-05	5.98999e-05
ENSMUSG00000028100	Nudt17	16.3536	-1.86593	-3.64503	0.773825	2.41131	0.0158954	0.0297554
ENSMUSG00000020334	Slc22a4	1887.36	-1.86557	-3.64411	0.218633	8.53286	1.42779e-17	2.03091e-16
ENSMUSG00000070371	Prss36	56.0088	-1.86539	-3.64367	0.413936	4.50647	6.59156e-06	2.33872e-05
ENSMUSG00000028031	Dkk2	1249.78	-1.86415	-3.64053	0.22204	8.39556	4.63675e-17	6.28966e-16
ENSMUSG00000043644	0610009L18Rik	41.4199	-1.86101	-3.63262	0.480355	3.87423	0.000106961	0.000309805
ENSMUSG00000060224	Pyroxd2	1445.11	-1.86025	-3.6307	0.218684	8.50657	1.79153e-17	2.51212e-16
ENSMUSG00000028692	Akr1a1	24458.6	-1.86001	-3.63009	0.230283	8.07705	6.63507e-16	8.04096e-15
ENSMUSG00000026347	Tmem163	96.4833	-1.85925	-3.62819	0.374099	4.96993	6.6976e-07	2.74416e-06
ENSMUSG00000005268	Prlr	3784.82	-1.85884	-3.62716	0.214399	8.67001	4.32067e-18	6.41902e-17
ENSMUSG00000039953	Clstn1	6598.03	-1.8575	-3.62378	0.176024	10.5525	4.94653e-26	1.26081e-24
ENSMUSG00000022108	Itm2b	41792.9	-1.8559	-3.61977	0.193994	9.56681	1.1026e-21	2.11718e-20
ENSMUSG00000062713	Sim2	420.362	-1.85584	-3.61963	0.301983	6.14552	7.97021e-10	4.86118e-09
ENSMUSG00000002204	Napsa	38625.4	-1.85575	-3.61941	0.565227	3.2832	0.00102635	0.0024736
ENSMUSG00000091405	Hist2h4	390.987	-1.85488	-3.61722	0.309338	5.99629	2.01878e-09	1.1716e-08
ENSMUSG00000015957	Wnt11	53.3629	-1.85413	-3.61533	0.402619	4.60516	4.12142e-06	1.50975e-05
ENSMUSG00000046380	Jrk	606.172	-1.85372	-3.61432	0.279602	6.62987	3.35981e-11	2.42998e-10
ENSMUSG00000035863	Palm	1161.13	-1.85369	-3.61422	0.196361	9.44022	3.72004e-21	6.87577e-20
ENSMUSG00000051113	Fam71e1	28.4677	-1.85271	-3.61179	0.603401	3.07045	0.00213736	0.00483906
ENSMUSG00000041378	Cldn5	346.259	-1.85268	-3.61169	0.399741	4.63469	3.57472e-06	1.32143e-05
ENSMUSG00000036915	Kirrel2	50.9108	-1.85206	-3.61015	0.450715	4.10916	3.97106e-05	0.000124095
ENSMUSG00000052911	Lamb2	6705.16	-1.85122	-3.60806	0.181502	10.1995	1.99387e-24	4.55335e-23
ENSMUSG00000021913	Ogdhl	416.731	-1.85092	-3.6073	0.279965	6.61125	3.81089e-11	2.73246e-10
ENSMUSG00000030004	Nat8	492.078	-1.85059	-3.60648	0.281509	6.57383	4.90372e-11	3.47973e-10
ENSMUSG00000005514	Por	18392.8	-1.85053	-3.60633	0.217084	8.52451	1.53464e-17	2.17117e-16
ENSMUSG00000048371	Pdp2	1675.54	-1.85015	-3.60538	0.25123	7.36437	1.77985e-13	1.69236e-12
ENSMUSG00000052981	Ube2ql1	45.956	-1.84793	-3.59982	0.544099	3.3963	0.000683025	0.00170924
ENSMUSG00000026090	2010300C02Rik	35.9134	-1.84664	-3.5966	0.527208	3.50267	0.000460615	0.00119115
ENSMUSG00000032114	Slc37a4	5414.03	-1.84368	-3.58923	0.23114	7.97644	1.50614e-15	1.77359e-14
ENSMUSG00000036199	Ndufa13	4656.04	-1.84231	-3.58584	0.199616	9.22928	2.72452e-20	4.7188e-19
ENSMUSG00000042340	Ctf1	71.2202	-1.84188	-3.58478	0.366393	5.02707	4.98024e-07	2.08263e-06
ENSMUSG00000034456	Uroc1	246.797	-1.84027	-3.58078	0.305631	6.02122	1.73103e-09	1.01129e-08
ENSMUSG00000032121	Tmem218	199.895	-1.8394	-3.57861	0.257731	7.13691	9.54527e-13	8.28813e-12
ENSMUSG00000015452	Ager	33.586	-1.839	-3.57763	0.505844	3.63552	0.000277421	0.000747498
ENSMUSG00000034382	AI661453	699.929	-1.83887	-3.5773	0.232544	7.90764	2.62316e-15	2.98014e-14
ENSMUSG00000024232	Bambi	311.989	-1.83881	-3.57715	0.295808	6.21623	5.09228e-10	3.19212e-09
ENSMUSG00000030600	Lrfn1	75.8927	-1.83715	-3.57303	0.39265	4.67885	2.88489e-06	1.08367e-05
ENSMUSG00000031556	Tm2d2	1358.17	-1.83693	-3.5725	0.230308	7.97598	1.5118e-15	1.77892e-14
ENSMUSG00000025731	0610011F06Rik	607.306	-1.83608	-3.57039	0.311024	5.90333	3.5623e-09	2.00481e-08
ENSMUSG00000060152	Pop5	786.123	-1.8353	-3.56847	0.226371	8.1075	5.16728e-16	6.30568e-15
ENSMUSG00000037278	Tmem97	258.022	-1.83513	-3.56804	0.264289	6.94367	3.82049e-12	3.09141e-11
ENSMUSG00000008601	Rab25	185.236	-1.83502	-3.56776	0.378945	4.84244	1.28257e-06	5.05827e-06
ENSMUSG00000051851	Cxx1c	50.3381	-1.83447	-3.56641	0.533414	3.43912	0.000583613	0.00147968
ENSMUSG00000010362	Rdm1	414.423	-1.83417	-3.56567	0.257597	7.12032	1.07676e-12	9.30853e-12
ENSMUSG00000053550	Shisa7	39.605	-1.83303	-3.56284	0.621456	2.94957	0.00318216	0.00696408
ENSMUSG00000030945	Acsm2	45643.6	-1.83235	-3.56117	0.222358	8.24056	1.71405e-16	2.19506e-15
ENSMUSG00000031818	Cox4i1	9357.51	-1.83185	-3.55994	0.26551	6.89938	5.22301e-12	4.16025e-11
ENSMUSG00000041193	Pla2g5	278.565	-1.8296	-3.55438	0.28247	6.47715	9.34734e-11	6.43082e-10
ENSMUSG00000032680	6820408C15Rik	23.0082	-1.82878	-3.55236	0.571129	3.20204	0.00136457	0.00320468
ENSMUSG00000028773	Fabp3	895.088	-1.82822	-3.55098	0.302347	6.04674	1.47804e-09	8.71546e-09
ENSMUSG00000029557	Ftsj2	158.118	-1.82817	-3.55086	0.354467	5.15752	2.50242e-07	1.09212e-06
ENSMUSG00000023571	Fam132a	307.011	-1.82675	-3.54738	0.253538	7.20505	5.8022e-13	5.17742e-12
ENSMUSG00000023999	Kif6	15.1231	-1.82671	-3.54728	0.732557	2.49361	0.0126451	0.0242306
ENSMUSG00000000399	Ndufa9	3117.89	-1.82518	-3.5435	0.31587	5.77825	7.54822e-09	4.07671e-08
ENSMUSG00000060803	Gstp1	301.939	-1.82181	-3.53523	0.347982	5.23535	1.64672e-07	7.36781e-07
ENSMUSG00000029685	Asb15	163.888	-1.81943	-3.52942	0.329622	5.51974	3.39506e-08	1.67349e-07
ENSMUSG00000025232	Hexa	2748.68	-1.81756	-3.52485	0.182014	9.98582	1.75841e-23	3.79101e-22
ENSMUSG00000074505	Fat3	104.823	-1.81642	-3.52207	0.412374	4.4048	1.05883e-05	3.62964e-05
ENSMUSG00000033068	Entpd6	566.129	-1.81516	-3.51898	0.220323	8.23861	1.74226e-16	2.22938e-15
ENSMUSG00000093989	Rnasek	20.5093	-1.81474	-3.51797	0.612943	2.9607	0.0030694	0.00673784
ENSMUSG00000066196	Spag8	24.0142	-1.81432	-3.51694	0.62534	2.90134	0.00371573	0.00803058
ENSMUSG00000025577	Cbx2	149.268	-1.81348	-3.5149	0.327791	5.53243	3.15817e-08	1.56551e-07
ENSMUSG00000037049	Smpd1	6257.93	-1.81073	-3.50819	0.175437	10.3212	5.64855e-25	1.34636e-23
ENSMUSG00000027452	Acss1	15079.5	-1.81043	-3.50747	0.169762	10.6646	1.49116e-26	3.9472e-25
ENSMUSG00000028803	Nipal3	3504.46	-1.81021	-3.50693	0.226451	7.99381	1.30827e-15	1.54866e-14
ENSMUSG00000045281	Gpr20	14.9946	-1.80958	-3.50541	0.78814	2.29602	0.0216749	0.0391999
ENSMUSG00000103906		48.4166	-1.80904	-3.50409	0.498229	3.63094	0.000282387	0.000759973
ENSMUSG00000054932	Afp	38.1257	-1.80871	-3.50328	0.516552	3.5015	0.000462639	0.00119575
ENSMUSG00000059412	Fxyd2	11537.5	-1.80865	-3.50315	0.201718	8.96624	3.0681e-19	4.92736e-18
ENSMUSG00000072772	Grcc10	1037.15	-1.80843	-3.50261	0.229147	7.89202	2.97339e-15	3.35872e-14
ENSMUSG00000015467	Egfl8	34.1247	-1.8061	-3.49695	0.643553	2.80645	0.00500911	0.0104819
ENSMUSG00000071847	Apcdd1	389.963	-1.80482	-3.49387	0.284639	6.34075	2.28653e-10	1.49872e-09
ENSMUSG00000069835	Sat2	206.67	-1.80479	-3.49378	0.297452	6.0675	1.29919e-09	7.71554e-09
ENSMUSG00000022758	P2rx6	25.09	-1.80197	-3.48697	0.578133	3.11688	0.00182774	0.00418928
ENSMUSG00000017778	Cox7c	198.429	-1.8018	-3.48656	0.715878	2.51691	0.0118388	0.022799
ENSMUSG00000079465	Col4a3	16229.7	-1.79986	-3.48186	0.1922	9.36453	7.6388e-21	1.37804e-19
ENSMUSG00000035283	Adrb1	63.9801	-1.79983	-3.48179	0.466746	3.85612	0.000115202	0.000332154
ENSMUSG00000059734	Ndufs8	1912.02	-1.79869	-3.47905	0.291996	6.16	7.27464e-10	4.46278e-09
ENSMUSG00000038717	Atp5l	36.6287	-1.79862	-3.47887	0.477025	3.77049	0.000162925	0.000457319
ENSMUSG00000084845	Tmem240	25.7074	-1.79773	-3.47673	0.548603	3.27693	0.00104944	0.00252578
ENSMUSG00000027490	E2f1	132.975	-1.79732	-3.47575	0.335065	5.36411	8.13508e-08	3.79341e-07
ENSMUSG00000039546	Ajap1	13.2371	-1.79613	-3.47288	0.766375	2.34367	0.0190949	0.0349782
ENSMUSG00000020889	Nr1d1	2482.41	-1.79544	-3.47121	0.24676	7.27606	3.43701e-13	3.15236e-12
ENSMUSG00000022425	Enpp2	14175.8	-1.79523	-3.47071	0.189467	9.47514	2.66396e-21	4.9762e-20
ENSMUSG00000004567	Mcoln1	1382.22	-1.79452	-3.46899	0.225878	7.94464	1.94758e-15	2.25147e-14
ENSMUSG00000002393	Nr2f6	920.291	-1.79424	-3.46832	0.282265	6.35656	2.06323e-10	1.35855e-09
ENSMUSG00000038195	Rilp	304.292	-1.79381	-3.4673	0.275025	6.52235	6.9215e-11	4.82916e-10
ENSMUSG00000068240	Gm11808	1741.67	-1.79371	-3.46705	0.700953	2.55895	0.0104988	0.0204426
ENSMUSG00000014164	Klhl3	1174.62	-1.79343	-3.46639	0.240449	7.45868	8.73907e-14	8.57786e-13
ENSMUSG00000041429	Nthl1	92.7435	-1.79328	-3.46603	0.458047	3.91506	9.03816e-05	0.000265237
ENSMUSG00000030134	Rasgef1a	63.4412	-1.79245	-3.46403	0.442107	4.05434	5.0277e-05	0.000154098
ENSMUSG00000074211	Sdhaf1	668.998	-1.79141	-3.46154	0.233331	7.67756	1.62148e-14	1.6981e-13
ENSMUSG00000020335	Zfp354b	92.9424	-1.78947	-3.45688	0.418298	4.27798	1.88599e-05	6.19632e-05
ENSMUSG00000059479	B3gnt8	45.242	-1.78865	-3.45491	0.484028	3.69534	0.000219591	0.000601837
ENSMUSG00000024121	Atp6v0c	634.409	-1.78772	-3.45268	0.247989	7.20884	5.643e-13	5.04106e-12
ENSMUSG00000037681	Esyt3	22.1802	-1.78767	-3.45256	0.696011	2.56845	0.0102156	0.0199526
ENSMUSG00000039110	Mycbpap	256.405	-1.78732	-3.45172	0.290344	6.15586	7.46708e-10	4.57906e-09
ENSMUSG00000049532	Sall2	627.423	-1.78679	-3.45045	0.263459	6.78203	1.185e-11	9.05979e-11
ENSMUSG00000047843	Bri3	124.659	-1.78599	-3.44854	0.328171	5.44224	5.26148e-08	2.52114e-07
ENSMUSG00000029864	Gstk1	804.257	-1.78504	-3.44629	0.303098	5.88932	3.87789e-09	2.17313e-08
ENSMUSG00000062257	Opcml	42.799	-1.78427	-3.44443	0.517556	3.44748	0.000565839	0.00143877
ENSMUSG00000041700	Lhfpl1	15.2938	-1.78416	-3.44418	0.682767	2.61313	0.00897169	0.0177735
ENSMUSG00000045287	Rtn4rl1	825.966	-1.78249	-3.4402	0.300715	5.92752	3.07543e-09	1.74573e-08
ENSMUSG00000041644	Slc5a12	39789.2	-1.78183	-3.43861	0.268698	6.63134	3.32653e-11	2.40812e-10
ENSMUSG00000026051	1500015O10Rik	40.6282	-1.78168	-3.43826	0.533776	3.33788	0.000844191	0.00207316
ENSMUSG00000024064	Galnt14	1579.92	-1.78139	-3.43756	0.218215	8.16345	3.25602e-16	4.04837e-15
ENSMUSG00000093679	Vmn1r20	32.7076	-1.78011	-3.43452	0.635644	2.80048	0.00510267	0.0106522
ENSMUSG00000024891	Slc29a2	102.5	-1.77996	-3.43416	0.373778	4.76207	1.91617e-06	7.38124e-06
ENSMUSG00000103421	Golt1a	63.7233	-1.77926	-3.43251	0.444417	4.00359	6.2388e-05	0.000188224
ENSMUSG00000052605	Isoc2b	26.6112	-1.77917	-3.4323	0.6221	2.85995	0.00423708	0.00902735
ENSMUSG00000026791	Slc2a8	270.94	-1.77854	-3.43078	0.297907	5.9701	2.37109e-09	1.36405e-08
ENSMUSG00000090145	Ugt1a6b	333.44	-1.77748	-3.42828	0.321585	5.52726	3.25266e-08	1.60882e-07
ENSMUSG00000007837	Prrg2	364.684	-1.7765	-3.42594	0.264424	6.71838	1.83751e-11	1.36779e-10
ENSMUSG00000087687	Pet100	560.681	-1.77504	-3.42249	0.343834	5.16251	2.43663e-07	1.06517e-06
ENSMUSG00000030825	Hsd17b14	227.867	-1.77367	-3.41922	0.309283	5.73477	9.76419e-09	5.18667e-08
ENSMUSG00000025900	Rp1	17.1816	-1.77133	-3.41369	0.786757	2.25143	0.0243581	0.0435343
ENSMUSG00000021416	Eci3	1199.07	-1.7711	-3.41315	0.297144	5.96041	2.51599e-09	1.4453e-08
ENSMUSG00000037206	Islr	226.053	-1.77107	-3.41308	0.265614	6.66785	2.59575e-11	1.8984e-10
ENSMUSG00000040260	Daam2	2347.73	-1.77019	-3.41098	0.290825	6.08678	1.15206e-09	6.89622e-09
ENSMUSG00000073388	A330017A19Rik	47.3178	-1.77002	-3.41059	0.551915	3.20705	0.00134101	0.00315687
ENSMUSG00000040003	Magi2	912.406	-1.76965	-3.40971	0.216516	8.17328	3.00106e-16	3.76694e-15
ENSMUSG00000028958	Tmub1	218.021	-1.76774	-3.4052	0.261719	6.75433	1.43502e-11	1.08609e-10
ENSMUSG00000014313	Cox6c	4238.25	-1.7677	-3.40511	0.224757	7.86496	3.69221e-15	4.1411e-14
ENSMUSG00000036123	Slc9a3	4021.34	-1.76701	-3.40347	0.256898	6.87824	6.05964e-12	4.77847e-11
ENSMUSG00000003809	Gcdh	5867.22	-1.76631	-3.40183	0.2394	7.37809	1.60576e-13	1.53328e-12
ENSMUSG00000038522	AI317395	4664.53	-1.76501	-3.39876	0.182286	9.68265	3.57332e-22	7.112e-21
ENSMUSG00000033268	Duox1	20.2278	-1.76493	-3.39858	0.627909	2.81081	0.00494173	0.0103573
ENSMUSG00000058420	Syt17	187.561	-1.76491	-3.39853	0.291714	6.05014	1.44723e-09	8.54015e-09
ENSMUSG00000038094	Atp13a4	248.924	-1.76334	-3.39483	0.261667	6.73885	1.59644e-11	1.20136e-10
ENSMUSG00000001349	Cnn1	377.282	-1.76293	-3.39386	0.331727	5.31439	1.07014e-07	4.91184e-07
ENSMUSG00000020388	Pdlim4	59.7598	-1.7626	-3.3931	0.430768	4.09177	4.28086e-05	0.000132856
ENSMUSG00000049760	2410015M20Rik	1185.97	-1.76139	-3.39024	0.285871	6.16147	7.20741e-10	4.42497e-09
ENSMUSG00000049115	Agtr1a	2613.48	-1.76052	-3.38821	0.178355	9.8709	5.56635e-23	1.16975e-21
ENSMUSG00000027223	Mapk8ip1	889.913	-1.75864	-3.38378	0.204948	8.58089	9.41421e-18	1.36614e-16
ENSMUSG00000039481	Nrtn	29.1829	-1.75829	-3.38297	0.580134	3.03084	0.00243878	0.00545428
ENSMUSG00000005547	Cyp2a5	1559.35	-1.75815	-3.38265	0.333598	5.27027	1.36223e-07	6.16297e-07
ENSMUSG00000040016	Ptger3	2835	-1.75724	-3.38052	0.231259	7.59859	2.99381e-14	3.05431e-13
ENSMUSG00000047730	Fcgbp	468.339	-1.75516	-3.37564	0.672386	2.61034	0.00904512	0.0179056
ENSMUSG00000005699	Pard6a	91.8719	-1.75455	-3.37422	0.352314	4.98008	6.35587e-07	2.61431e-06
ENSMUSG00000032193	Ldlr	3754.28	-1.75394	-3.37278	0.214288	8.18495	2.72419e-16	3.43031e-15
ENSMUSG00000037979	Ccdc92	164.429	-1.75219	-3.3687	0.284085	6.16784	6.9228e-10	4.26348e-09
ENSMUSG00000038879	Nipal2	554.629	-1.74989	-3.36333	0.279589	6.25879	3.87966e-10	2.46226e-09
ENSMUSG00000070822	Zscan18	49.5131	-1.74822	-3.35944	0.445166	3.92712	8.59699e-05	0.000253372
ENSMUSG00000026616	Cr2	70.6425	-1.74794	-3.35878	0.391278	4.46726	7.92285e-06	2.77002e-05
ENSMUSG00000032263	Bckdhb	1564.05	-1.74674	-3.35599	0.192543	9.07197	1.16888e-19	1.92215e-18
ENSMUSG00000024069	Slc30a6	698.364	-1.74585	-3.35392	0.212588	8.21238	2.16841e-16	2.74578e-15
ENSMUSG00000024485	Slc4a9	2968.26	-1.74533	-3.35272	0.205255	8.50321	1.84417e-17	2.57907e-16
ENSMUSG00000017309	Cd300lg	1702.28	-1.74487	-3.35165	0.274426	6.35825	2.04061e-10	1.34478e-09
ENSMUSG00000063605	Ccdc102a	224.68	-1.74409	-3.34984	0.282888	6.1653	7.0348e-10	4.33077e-09
ENSMUSG00000033161	Atp1a1	345465	-1.74311	-3.34756	0.162893	10.701	1.00736e-26	2.71661e-25
ENSMUSG00000021876	Rnase4	4160	-1.74308	-3.34749	0.200817	8.67995	3.95943e-18	5.89736e-17
ENSMUSG00000026304	Rab17	845.327	-1.74301	-3.34732	0.258866	6.73323	1.65937e-11	1.24457e-10
ENSMUSG00000034449	Dhrs11	505.144	-1.74252	-3.3462	0.260903	6.67882	2.40868e-11	1.77043e-10
ENSMUSG00000042589	Cux2	54.4456	-1.74099	-3.34264	0.460907	3.7773	0.000158536	0.000446426
ENSMUSG00000068854	Hist2h2be	228.746	-1.74069	-3.34196	0.309806	5.61866	1.92441e-08	9.82915e-08
ENSMUSG00000039640	Mrpl12	1429.46	-1.74069	-3.34195	0.262675	6.62678	3.43094e-11	2.47576e-10
ENSMUSG00000020865	Abcc3	14095.2	-1.74059	-3.34173	0.199526	8.72363	2.69421e-18	4.05491e-17
ENSMUSG00000028973	Abcb8	723.985	-1.74009	-3.34057	0.29267	5.94559	2.75471e-09	1.57727e-08
ENSMUSG00000021280	Exoc3l4	497.57	-1.73807	-3.33587	0.224832	7.7305	1.07129e-14	1.13698e-13
ENSMUSG00000027679	Dnajc19	182.448	-1.73765	-3.33492	0.263536	6.59361	4.29257e-11	3.06532e-10
ENSMUSG00000022414	Tab1	513.161	-1.73764	-3.3349	0.203474	8.53989	1.34346e-17	1.9144e-16
ENSMUSG00000030525	Chrna7	104.924	-1.7374	-3.33434	0.406118	4.27806	1.88525e-05	6.19519e-05
ENSMUSG00000100855	Gm6976	21.497	-1.73578	-3.3306	0.606817	2.86047	0.00423012	0.00901532
ENSMUSG00000008822	Acyp1	194.762	-1.73525	-3.32937	0.303567	5.7162	1.08934e-08	5.74785e-08
ENSMUSG00000020878	Lrrc46	19.9485	-1.73512	-3.32907	0.693173	2.50315	0.0123092	0.0236357
ENSMUSG00000036537	Rnf113a1	39.452	-1.73465	-3.328	0.557937	3.10905	0.0018769	0.0042943
ENSMUSG00000026956	Uap1l1	1443.67	-1.73464	-3.32797	0.210166	8.25368	1.53595e-16	1.9863e-15
ENSMUSG00000040488	Ltbp4	2487.15	-1.73403	-3.32657	0.233344	7.43123	1.07595e-13	1.04635e-12
ENSMUSG00000022219	Cideb	1707.03	-1.73361	-3.3256	0.234215	7.40181	1.34337e-13	1.29447e-12
ENSMUSG00000026697	Myoc	48.6813	-1.73292	-3.324	0.490923	3.52992	0.00041568	0.00108596
ENSMUSG00000025934	Gsta3	1908.62	-1.73258	-3.32321	0.194987	8.88558	6.35874e-19	1.00387e-17
ENSMUSG00000029632	Ndufa4	2386.55	-1.73143	-3.32057	0.700283	2.47247	0.0134182	0.0255357
ENSMUSG00000047721	Bola2	421.331	-1.73135	-3.32037	0.301103	5.75002	8.92339e-09	4.76085e-08
ENSMUSG00000029560	Snx8	865.299	-1.73059	-3.31864	0.258972	6.68253	2.34855e-11	1.72865e-10
ENSMUSG00000001666	Ddt	541.113	-1.72997	-3.31722	0.313348	5.52094	3.372e-08	1.66316e-07
ENSMUSG00000024736	Tmem132a	478.347	-1.7297	-3.31659	0.234946	7.36213	1.80995e-13	1.71684e-12
ENSMUSG00000022357	Klhl38	26.547	-1.72951	-3.31614	0.673899	2.56642	0.0102755	0.0200623
ENSMUSG00000024194	Cuta	458.422	-1.72934	-3.31576	0.251188	6.88464	5.79331e-12	4.58182e-11
ENSMUSG00000021974	Fgf9	710.691	-1.72666	-3.3096	0.237087	7.28279	3.26993e-13	3.00959e-12
ENSMUSG00000032098	Treh	2120.42	-1.72662	-3.30951	0.250478	6.8933	5.45125e-12	4.32678e-11
ENSMUSG00000027296	Itpka	59.6377	-1.72625	-3.30866	0.420255	4.10762	3.9976e-05	0.000124875
ENSMUSG00000023333	Gcm1	159.442	-1.72563	-3.30724	0.436061	3.95731	7.57987e-05	0.000225456
ENSMUSG00000020429	Igfbp1	832.816	-1.72446	-3.30457	0.651513	2.64686	0.00812432	0.0162497
ENSMUSG00000019892	Lrriq1	72.1538	-1.72422	-3.30401	0.461998	3.73209	0.000189898	0.000527038
ENSMUSG00000010095	Slc3a2	12237.7	-1.72399	-3.30348	0.216556	7.96092	1.70758e-15	1.99151e-14
ENSMUSG00000024168	Tmem204	1289.61	-1.72396	-3.30341	0.298858	5.76847	7.99926e-09	4.30267e-08
ENSMUSG00000002781	Tmem143	575.776	-1.72395	-3.30341	0.280204	6.15249	7.62772e-10	4.67032e-09
ENSMUSG00000059325	Hopx	226.25	-1.72338	-3.30208	0.394173	4.37213	1.23039e-05	4.1761e-05
ENSMUSG00000022829	Stxbp5l	330.235	-1.72314	-3.30155	0.282609	6.09726	1.079e-09	6.48099e-09
ENSMUSG00000018830	Myh11	6510.04	-1.72164	-3.29812	0.216549	7.95036	1.85967e-15	2.15773e-14
ENSMUSG00000007908	Hmgcll1	91.1401	-1.71987	-3.29407	0.385246	4.46434	8.03149e-06	2.80304e-05
ENSMUSG00000040543	Pitpnm3	131.774	-1.71949	-3.29321	0.326439	5.26742	1.38355e-07	6.25407e-07
ENSMUSG00000060275	Nrg2	19.1683	-1.71811	-3.29004	0.652075	2.63483	0.00841791	0.0167774
ENSMUSG00000020838	Slc6a4	290.525	-1.71615	-3.28559	0.331641	5.17472	2.28249e-07	1.00223e-06
ENSMUSG00000029556	Hnf1a	1023.59	-1.71613	-3.28554	0.216197	7.93782	2.05764e-15	2.36658e-14
ENSMUSG00000091780	Sco2	44.9135	-1.71558	-3.28428	0.618822	2.77233	0.00556566	0.0115259
ENSMUSG00000032518	Rpsa	1695.92	-1.71515	-3.28332	0.341709	5.01934	5.18486e-07	2.15792e-06
ENSMUSG00000032911	Cspg4	3109.56	-1.71478	-3.28246	0.178642	9.59894	8.0773e-22	1.56813e-20
ENSMUSG00000027716	Trpc3	37.1719	-1.71475	-3.2824	0.608394	2.81849	0.00482501	0.0101473
ENSMUSG00000025158	Rfng	391.227	-1.71404	-3.28078	0.27476	6.23832	4.42297e-10	2.78804e-09
ENSMUSG00000037143	Cfap61	15.6517	-1.71383	-3.2803	0.752481	2.27757	0.0227522	0.0408861
ENSMUSG00000032357	Tinag	3523.28	-1.71349	-3.27953	0.18696	9.16499	4.95523e-20	8.30409e-19
ENSMUSG00000030376	Slc8a2	37.9964	-1.71242	-3.27709	0.482069	3.55222	0.00038199	0.00100326
ENSMUSG00000017390	Aldoc	316.291	-1.71148	-3.27498	0.389336	4.3959	1.10313e-05	3.76924e-05
ENSMUSG00000022614	Lmf2	1742.6	-1.71043	-3.27259	0.215712	7.92925	2.20473e-15	2.52631e-14
ENSMUSG00000023279	Bmp15	37.4478	-1.7099	-3.27139	0.460873	3.71014	0.000207149	0.000570308
ENSMUSG00000053329	D10Jhu81e	2994.31	-1.70952	-3.27052	0.237703	7.19182	6.39335e-13	5.67289e-12
ENSMUSG00000032105	Pdzd3	1349.64	-1.70949	-3.27046	0.206063	8.29599	1.07688e-16	1.41935e-15
ENSMUSG00000055415	Atp10b	451.826	-1.70937	-3.27018	0.236058	7.24132	4.44345e-13	4.02176e-12
ENSMUSG00000041945	Mfsd9	1013.29	-1.70727	-3.26542	0.243365	7.01524	2.29553e-12	1.91028e-11
ENSMUSG00000023336	Wfdc1	64.8115	-1.70575	-3.26199	0.438953	3.88596	0.000101928	0.000296533
ENSMUSG00000055632	Hmcn2	313.454	-1.70563	-3.26171	0.245473	6.94835	3.6958e-12	2.99665e-11
ENSMUSG00000003410	Elavl3	20.0819	-1.70538	-3.26116	0.662067	2.57585	0.00999942	0.0195764
ENSMUSG00000028851	Nudc	536.784	-1.705	-3.26029	0.267026	6.38514	1.71244e-10	1.13896e-09
ENSMUSG00000028039	Efna3	21.9341	-1.70458	-3.25935	0.62589	2.72345	0.00646034	0.0132125
ENSMUSG00000041559	Fmod	209.729	-1.70032	-3.24973	0.325765	5.21948	1.7943e-07	7.98966e-07
ENSMUSG00000002308	Cd320	583.456	-1.69988	-3.24874	0.208439	8.15529	3.48353e-16	4.32106e-15
ENSMUSG00000008129	4930432K21Rik	25.485	-1.69988	-3.24873	0.564198	3.01291	0.00258756	0.00576501
ENSMUSG00000080727	C920021L13Rik	27.7121	-1.69978	-3.24851	0.542209	3.13492	0.00171903	0.00396119
ENSMUSG00000035674	Ndufa3	1069.79	-1.69958	-3.24807	0.732663	2.31974	0.0203552	0.0370335
ENSMUSG00000021747	4930452B06Rik	61.1342	-1.69819	-3.24493	0.420703	4.03655	5.42425e-05	0.000165322
ENSMUSG00000061991	Hist1h2af	233.759	-1.69713	-3.24255	0.303499	5.59188	2.24623e-08	1.13584e-07
ENSMUSG00000030083	Abtb1	327.837	-1.69649	-3.24112	0.331085	5.12404	2.99065e-07	1.29129e-06
ENSMUSG00000020646	Mboat2	1004.9	-1.6964	-3.2409	0.251836	6.73612	1.62672e-11	1.2224e-10
ENSMUSG00000032224	Fam81a	1405.21	-1.69575	-3.23945	0.216497	7.83266	4.77657e-15	5.28231e-14
ENSMUSG00000024899	Papss2	9280.31	-1.69562	-3.23915	0.267767	6.33242	2.41348e-10	1.578e-09
ENSMUSG00000023039	Krt7	2498.1	-1.69441	-3.23645	0.253707	6.67863	2.41183e-11	1.77192e-10
ENSMUSG00000050248	Evc2	985.828	-1.69408	-3.2357	0.198104	8.55147	1.21534e-17	1.73653e-16
ENSMUSG00000037152	Ndufc1	682.658	-1.69378	-3.23503	0.340147	4.97956	6.37304e-07	2.62001e-06
ENSMUSG00000032174	Icam5	13.0366	-1.69359	-3.2346	0.759859	2.22882	0.0258258	0.0458412
ENSMUSG00000042569	Dhrs7b	1029.6	-1.69338	-3.23414	0.196253	8.62858	6.21199e-18	9.09806e-17
ENSMUSG00000014633	Cmc2	265.713	-1.69307	-3.23344	0.259943	6.51324	7.35471e-11	5.1111e-10
ENSMUSG00000006356	Crip2	404.613	-1.69239	-3.23192	0.249114	6.79364	1.09336e-11	8.41206e-11
ENSMUSG00000020831	0610010K14Rik	19.0265	-1.6922	-3.2315	0.661373	2.55862	0.0105088	0.0204597
ENSMUSG00000034353	Ramp1	44.3079	-1.69183	-3.23067	0.532349	3.17805	0.00148269	0.00345896
ENSMUSG00000034793	G6pc3	628.781	-1.69118	-3.22922	0.280742	6.02399	1.70174e-09	9.95283e-09
ENSMUSG00000059921	Unc5c	1043.34	-1.69077	-3.22828	0.197101	8.57818	9.63847e-18	1.39612e-16
ENSMUSG00000022762	Ncam2	67.8044	-1.68899	-3.22431	0.41818	4.03891	5.36999e-05	0.000163795
ENSMUSG00000029211	Gabra4	16.1713	-1.68884	-3.22397	0.736251	2.29383	0.0218	0.0393676
ENSMUSG00000025497	Cdhr5	8806.29	-1.68833	-3.22283	0.169971	9.93301	2.99084e-23	6.36984e-22
ENSMUSG00000028447	Dctn3	826.057	-1.6881	-3.22233	0.29482	5.72587	1.02905e-08	5.44974e-08
ENSMUSG00000039533	Mmd2	100.352	-1.68734	-3.22063	0.380036	4.43995	8.99801e-06	3.11627e-05
ENSMUSG00000001751	Naglu	1535.63	-1.68142	-3.20743	0.223281	7.53049	5.05495e-14	5.06874e-13
ENSMUSG00000029086	Prom1	8927.03	-1.68124	-3.20704	0.161249	10.4264	1.87964e-25	4.62823e-24
ENSMUSG00000071984	Fndc1	324.769	-1.68014	-3.2046	0.237715	7.06789	1.57308e-12	1.33724e-11
ENSMUSG00000037703	Lzts3	2459.6	-1.67881	-3.20163	0.273173	6.14557	7.96764e-10	4.86118e-09
ENSMUSG00000090863	A530084C06Rik	38.3873	-1.67873	-3.20147	0.557607	3.0106	0.00260729	0.00580325
ENSMUSG00000019471	Cdc37	1622.91	-1.6776	-3.19896	0.211707	7.92417	2.29667e-15	2.62242e-14
ENSMUSG00000019359	Gdpd2	25.2552	-1.67742	-3.19855	0.564921	2.9693	0.00298483	0.00657227
ENSMUSG00000049241	Hcar1	200.914	-1.67683	-3.19724	0.334274	5.01632	5.26702e-07	2.18981e-06
ENSMUSG00000028373	Astn2	529.036	-1.6763	-3.19606	0.211451	7.92759	2.23436e-15	2.55497e-14
ENSMUSG00000023966	Rsph9	332.299	-1.67596	-3.19532	0.266165	6.29669	3.04072e-10	1.96133e-09
ENSMUSG00000032380	Dapk2	331.813	-1.67478	-3.19271	0.296462	5.64924	1.6116e-08	8.32293e-08
ENSMUSG00000052565	Hist1h1d	1232.23	-1.67459	-3.19228	0.306113	5.47049	4.48792e-08	2.17288e-07
ENSMUSG00000031273	Col4a6	33.1447	-1.67333	-3.18949	0.516164	3.24185	0.00118757	0.00282468
ENSMUSG00000022477	Aco2	28334.5	-1.67325	-3.18933	0.208683	8.01818	1.07324e-15	1.27906e-14
ENSMUSG00000036904	Fzd8	677.69	-1.67291	-3.18857	0.202884	8.24565	1.64266e-16	2.10877e-15
ENSMUSG00000014856	Tmem208	1284.11	-1.67249	-3.18764	0.296178	5.64689	1.63373e-08	8.42892e-08
ENSMUSG00000017639	Rab11fip4	2125.25	-1.67186	-3.18625	0.26853	6.22596	4.78607e-10	3.00845e-09
ENSMUSG00000028357	Kif12	3008.95	-1.67138	-3.1852	0.218101	7.66333	1.8117e-14	1.88729e-13
ENSMUSG00000001249	Hpn	4400.45	-1.67089	-3.18411	0.259378	6.44191	1.17982e-10	8.00542e-10
ENSMUSG00000003402	Prkcsh	5878.7	-1.67003	-3.18221	0.199729	8.3615	6.19267e-17	8.34295e-16
ENSMUSG00000053985	Zfp14	42.382	-1.6694	-3.18083	0.522397	3.19565	0.00139514	0.00326919
ENSMUSG00000089687	Rab42	19.7563	-1.669	-3.17995	0.646761	2.58055	0.00986419	0.019341
ENSMUSG00000067276	Capn6	113.54	-1.66875	-3.17939	0.332313	5.02163	5.12361e-07	2.13524e-06
ENSMUSG00000100235	Gm28557	55.587	-1.66829	-3.17837	0.490963	3.39799	0.000678817	0.00170005
ENSMUSG00000014725	Adam28	20.2023	-1.66805	-3.17785	0.651028	2.56218	0.0104019	0.0202839
ENSMUSG00000028621	Cyb5rl	384.124	-1.66771	-3.17709	0.25007	6.66896	2.57622e-11	1.88569e-10
ENSMUSG00000018770	Atp5g3	3460.16	-1.66747	-3.17656	0.260677	6.39668	1.58793e-10	1.06151e-09
ENSMUSG00000041757	Plekha6	5167.54	-1.66463	-3.17032	0.176586	9.4267	4.23181e-21	7.74916e-20
ENSMUSG00000075304	Sp5	49.7283	-1.66454	-3.17012	0.472797	3.52061	0.00043055	0.00112147
ENSMUSG00000049091	Sephs2	6507.69	-1.66318	-3.16715	0.207257	8.02475	1.01731e-15	1.21791e-14
ENSMUSG00000026860	Sh3glb2	569.013	-1.66315	-3.16708	0.215256	7.7264	1.10635e-14	1.1734e-13
ENSMUSG00000023972	Ptk7	1532.74	-1.66302	-3.16678	0.257356	6.46193	1.03376e-10	7.06595e-10
ENSMUSG00000071074	Yipf3	1633.14	-1.66237	-3.16536	0.259436	6.40763	1.47802e-10	9.91391e-10
ENSMUSG00000037583	Nr0b2	17.7911	-1.66193	-3.16439	0.652584	2.54668	0.0108752	0.021095
ENSMUSG00000025538	Sumf2	451.761	-1.66038	-3.16099	0.233211	7.11964	1.08209e-12	9.34952e-12
ENSMUSG00000017868	Sgk2	3072.71	-1.65994	-3.16004	0.256743	6.4654	1.0103e-10	6.91756e-10
ENSMUSG00000040146	Rgl3	707.609	-1.65975	-3.15961	0.215923	7.68677	1.50897e-14	1.58447e-13
ENSMUSG00000042102	Dmgdh	3461.53	-1.65958	-3.15925	0.253566	6.54497	5.95054e-11	4.18311e-10
ENSMUSG00000090247	Bloc1s1	281.553	-1.65957	-3.15923	0.385198	4.30837	1.64462e-05	5.46466e-05
ENSMUSG00000036528	Ppfibp2	576.113	-1.65889	-3.15774	0.233269	7.1115	1.1479e-12	9.89651e-12
ENSMUSG00000039485	Tspyl4	545.185	-1.6585	-3.15688	0.245403	6.75828	1.39644e-11	1.05841e-10
ENSMUSG00000035048	Anapc13	643.391	-1.65838	-3.15661	0.211847	7.82817	4.95018e-15	5.44382e-14
ENSMUSG00000076433	BC100451	35.4526	-1.65731	-3.15428	0.58896	2.81396	0.0048935	0.0102726
ENSMUSG00000021265	Slc25a29	110.947	-1.65709	-3.1538	0.382733	4.32964	1.49356e-05	4.99847e-05
ENSMUSG00000071604	Fam189a2	430.828	-1.65671	-3.15296	0.239835	6.9077	4.9259e-12	3.9335e-11
ENSMUSG00000029260	Ugt2b34	2495.18	-1.65541	-3.15013	0.229173	7.2234	5.07038e-13	4.54752e-12
ENSMUSG00000047675	Rps8	75.455	-1.65465	-3.14846	0.453472	3.64884	0.000263431	0.000711868
ENSMUSG00000036602	Alx1	246.797	-1.65434	-3.14779	0.371883	4.44854	8.64543e-06	3.00206e-05
ENSMUSG00000037169	Mycn	148.354	-1.65381	-3.14663	0.310918	5.31911	1.04279e-07	4.79446e-07
ENSMUSG00000022516	Nudt16l1	379.605	-1.65259	-3.14397	0.239125	6.91097	4.81366e-12	3.85556e-11
ENSMUSG00000034161	Scx	62.0594	-1.65246	-3.1437	0.385256	4.28926	1.79269e-05	5.91562e-05
ENSMUSG00000044014	Npy5r	17.03	-1.6514	-3.14138	0.681246	2.42408	0.0153471	0.0287973
ENSMUSG00000031782	Coq9	4501.03	-1.65053	-3.13948	0.218103	7.56764	3.80053e-14	3.84752e-13
ENSMUSG00000056310	Tyw1	1532.11	-1.65021	-3.13878	0.201837	8.17594	2.93569e-16	3.68782e-15
ENSMUSG00000033595	Lgi3	12.2221	-1.64978	-3.13786	0.728349	2.2651	0.0235067	0.0421223
ENSMUSG00000034285	Nipsnap1	2637.11	-1.64978	-3.13785	0.235617	7.00194	2.52447e-12	2.08761e-11
ENSMUSG00000042988	Notum	204.657	-1.64977	-3.13784	0.318014	5.18774	2.12861e-07	9.38833e-07
ENSMUSG00000028763	Hspg2	15349	-1.64866	-3.13542	0.200502	8.22264	1.9908e-16	2.52492e-15
ENSMUSG00000019312	Grb7	1351.05	-1.64843	-3.13492	0.224218	7.3519	1.95407e-13	1.8469e-12
ENSMUSG00000024663	Rab3il1	782.799	-1.64835	-3.13474	0.202675	8.13296	4.18925e-16	5.14795e-15
ENSMUSG00000021221	Dpf3	182.183	-1.64813	-3.13428	0.294634	5.59383	2.22113e-08	1.12429e-07
ENSMUSG00000064356	mt-Atp8	15.6536	-1.64755	-3.13301	0.68582	2.40231	0.0162921	0.0304043
ENSMUSG00000030532	Hddc3	744.164	-1.64552	-3.12861	0.255961	6.42881	1.2861e-10	8.68929e-10
ENSMUSG00000037347	Chst7	50.1409	-1.64447	-3.12634	0.493315	3.33352	0.00085754	0.00210398
ENSMUSG00000095742		86.1132	-1.64402	-3.12536	0.404468	4.06465	4.8104e-05	0.000147925
ENSMUSG00000034917	Tjp3	404.003	-1.64355	-3.12434	0.230047	7.14442	9.03764e-13	7.87331e-12
ENSMUSG00000024181	Mrpl28	960.299	-1.64291	-3.12296	0.232042	7.08023	1.4392e-12	1.22739e-11
ENSMUSG00000034911	Ushbp1	453.895	-1.64278	-3.12268	0.370239	4.43709	9.11848e-06	3.15523e-05
ENSMUSG00000023011	Faim2	25.409	-1.64273	-3.12257	0.640027	2.56667	0.0102681	0.0200503
ENSMUSG00000037032	Apbb1	553.438	-1.64266	-3.12242	0.207589	7.91307	2.51111e-15	2.85695e-14
ENSMUSG00000052369	Tmem106c	328.011	-1.64264	-3.12236	0.259949	6.31907	2.6314e-10	1.70706e-09
ENSMUSG00000048424	Ranbp3l	914.489	-1.64195	-3.12086	0.336363	4.88147	1.05298e-06	4.19574e-06
ENSMUSG00000029859	Epha1	673.246	-1.64161	-3.12013	0.252909	6.49089	8.53287e-11	5.891e-10
ENSMUSG00000071014	Ndufb6	698.701	-1.63894	-3.11437	0.352731	4.64643	3.3773e-06	1.25432e-05
ENSMUSG00000005142	Man2b1	4534	-1.63801	-3.11237	0.228867	7.15706	8.24281e-13	7.22068e-12
ENSMUSG00000030838	Ush1c	1166.27	-1.63788	-3.11208	0.216336	7.57098	3.70405e-14	3.75466e-13
ENSMUSG00000060093	Hist1h4a	89.9177	-1.63774	-3.11177	0.479531	3.41529	0.000637139	0.00160381
ENSMUSG00000071711	Mpst	936.274	-1.63677	-3.10969	0.322608	5.07357	3.90423e-07	1.6599e-06
ENSMUSG00000025781	Atp5c1	12910.3	-1.63644	-3.10897	0.175548	9.32188	1.14301e-20	2.04333e-19
ENSMUSG00000060459	Kng2	10194	-1.63628	-3.10863	0.297993	5.49099	3.99698e-08	1.94952e-07
ENSMUSG00000036845	Lin37	124.204	-1.63463	-3.10507	0.374422	4.36573	1.26697e-05	4.29504e-05
ENSMUSG00000066647	Gm5113	101.899	-1.63415	-3.10405	0.442528	3.69276	0.000221834	0.000607458
ENSMUSG00000034842	Art3	527.547	-1.63374	-3.10316	0.242728	6.73073	1.68811e-11	1.26432e-10
ENSMUSG00000070348	Ccnd1	4864.52	-1.63292	-3.1014	0.260039	6.27951	3.39631e-10	2.17913e-09
ENSMUSG00000073481	Marc2	6272.16	-1.6328	-3.10113	0.251323	6.4968	8.20455e-11	5.67921e-10
ENSMUSG00000078963	Hsbp1l1	54.5361	-1.63236	-3.1002	0.47761	3.41777	0.000631356	0.00159052
ENSMUSG00000000901	Mmp11	172.877	-1.63082	-3.09689	0.298982	5.45456	4.90933e-08	2.36531e-07
ENSMUSG00000023064	Sncg	310.275	-1.63019	-3.09555	0.329594	4.94607	7.57286e-07	3.0812e-06
ENSMUSG00000073867	AA474408	159.59	-1.62892	-3.09281	0.291098	5.59578	2.19632e-08	1.11277e-07
ENSMUSG00000032892	Rangrf	41.5199	-1.62883	-3.09262	0.547523	2.97491	0.00293076	0.00646403
ENSMUSG00000028399	Ptprd	17493.6	-1.62833	-3.09154	0.204112	7.97759	1.49218e-15	1.75977e-14
ENSMUSG00000028445	Enho	36.5773	-1.62785	-3.09051	0.495247	3.28694	0.00101284	0.00244439
ENSMUSG00000001095	Slc13a2	976.938	-1.62743	-3.08962	0.366975	4.43471	9.21981e-06	3.18448e-05
ENSMUSG00000072664	Ugt3a1	3534.07	-1.62739	-3.08954	0.31984	5.08815	3.61568e-07	1.54179e-06
ENSMUSG00000020698	Cct6b	35.9495	-1.62733	-3.0894	0.529884	3.0711	0.00213275	0.00483002
ENSMUSG00000002064	Sdf2	1300.25	-1.62679	-3.08825	0.249384	6.52323	6.88098e-11	4.80513e-10
ENSMUSG00000051375	Pcdh1	4149.91	-1.62675	-3.08818	0.186497	8.72267	2.71711e-18	4.08549e-17
ENSMUSG00000021048	Mthfd1	12572.7	-1.62662	-3.08789	0.224762	7.23707	4.58465e-13	4.14481e-12
ENSMUSG00000020651	Slc26a4	4625.03	-1.62642	-3.08747	0.277927	5.85198	4.85764e-09	2.70015e-08
ENSMUSG00000040703	Cyp2s1	988.332	-1.62573	-3.08599	0.195792	8.30337	1.01198e-16	1.33939e-15
ENSMUSG00000029401	Rilpl2	448.243	-1.62477	-3.08394	0.218926	7.42157	1.15738e-13	1.12347e-12
ENSMUSG00000039427	Alg1	1280.6	-1.62471	-3.08379	0.211578	7.67899	1.60344e-14	1.68032e-13
ENSMUSG00000064105	Cnnm2	2101.1	-1.62411	-3.08251	0.222415	7.30216	2.83181e-13	2.63087e-12
ENSMUSG00000021697	Depdc1b	315.492	-1.62392	-3.08212	0.226595	7.16663	7.68662e-13	6.75594e-12
ENSMUSG00000030739	Myh14	1111.43	-1.62362	-3.08146	0.28836	5.63052	1.7967e-08	9.2216e-08
ENSMUSG00000020303	Stc2	231.447	-1.62348	-3.08117	0.280489	5.78803	7.12146e-09	3.86604e-08
ENSMUSG00000038520	Tbc1d17	877.564	-1.62254	-3.07917	0.182259	8.90239	5.46561e-19	8.65461e-18
ENSMUSG00000041939	Mvk	329.072	-1.62201	-3.07803	0.235121	6.89861	5.25155e-12	4.17876e-11
ENSMUSG00000072966	Gprasp2	109.957	-1.62163	-3.07723	0.358134	4.528	5.95432e-06	2.12695e-05
ENSMUSG00000024673	Ms4a1	30.3999	-1.62123	-3.07638	0.694991	2.33274	0.0196617	0.0359124
ENSMUSG00000031465	Angpt2	1396.36	-1.62011	-3.07399	0.205077	7.90004	2.78825e-15	3.15861e-14
ENSMUSG00000040289	Hey1	47.5251	-1.62004	-3.07384	0.442454	3.66149	0.000250755	0.000680783
ENSMUSG00000002105	Slc39a13	872.818	-1.61965	-3.073	0.190552	8.49979	1.89937e-17	2.65156e-16
ENSMUSG00000073680	Tmem88b	33.8461	-1.61958	-3.07285	0.511933	3.16365	0.00155802	0.00361973
ENSMUSG00000071551	Akr1c19	1420.44	-1.61904	-3.0717	0.244941	6.60991	3.84551e-11	2.75478e-10
ENSMUSG00000022820	Ndufb4	53.227	-1.61895	-3.07151	0.418415	3.86924	0.000109175	0.000315641
ENSMUSG00000020186	Csrp2	1499.51	-1.61765	-3.06875	0.235929	6.85651	7.05635e-12	5.54784e-11
ENSMUSG00000031059	Ndufb11	1508.32	-1.61689	-3.06714	0.277017	5.83679	5.32146e-09	2.93958e-08
ENSMUSG00000053368	Rxfp2	17.3121	-1.6164	-3.06609	0.676261	2.3902	0.0168392	0.0313291
ENSMUSG00000018554	Ybx2	79.5061	-1.61606	-3.06537	0.423832	3.81298	0.000137301	0.000390267
ENSMUSG00000034918	Cdhr2	3961.56	-1.61594	-3.0651	0.212853	7.59179	3.15519e-14	3.21272e-13
ENSMUSG00000046470	Sox18	180.217	-1.61556	-3.0643	0.301346	5.36115	8.26958e-08	3.85272e-07
ENSMUSG00000020175	Rab36	103.938	-1.61517	-3.06347	0.330363	4.88906	1.01318e-06	4.04837e-06
ENSMUSG00000040471	Ggt6	327.958	-1.61516	-3.06345	0.265343	6.08704	1.15014e-09	6.88731e-09
ENSMUSG00000028093	Acp6	775.953	-1.61493	-3.06296	0.196211	8.23054	1.86364e-16	2.36746e-15
ENSMUSG00000050222	Il17d	17.3694	-1.61354	-3.06002	0.694578	2.32305	0.0201763	0.0367546
ENSMUSG00000033379	Atp6v0b	1347.6	-1.61168	-3.05607	0.280692	5.7418	9.36756e-09	4.98604e-08
ENSMUSG00000033488	BC026585	3250.9	-1.61139	-3.05546	0.189414	8.50724	1.78127e-17	2.50216e-16
ENSMUSG00000032036	Kirrel3	39.7984	-1.61073	-3.05406	0.471015	3.4197	0.000626913	0.00158033
ENSMUSG00000038541	Srd5a2	38.2923	-1.61058	-3.05376	0.484937	3.32122	0.000896233	0.00219176
ENSMUSG00000006784	Ttc25	69.0211	-1.61016	-3.05285	0.409456	3.93243	8.4091e-05	0.000248267
ENSMUSG00000057123	Gja5	560.363	-1.60779	-3.04784	0.20654	7.78437	7.00592e-15	7.59359e-14
ENSMUSG00000000594	Gm2a	7543.59	-1.60763	-3.0475	0.202727	7.93002	2.19113e-15	2.5128e-14
ENSMUSG00000031168	Ebp	2092.34	-1.60714	-3.04648	0.193577	8.30235	1.0207e-16	1.3498e-15
ENSMUSG00000042118	Bhmt2	990.65	-1.6069	-3.04597	0.257713	6.23525	4.51069e-10	2.83994e-09
ENSMUSG00000034648	Lrrn1	402.889	-1.60662	-3.04537	0.28977	5.54447	2.94853e-08	1.46758e-07
ENSMUSG00000078484	Klhl17	797.269	-1.6058	-3.04365	0.18906	8.49363	2.00289e-17	2.79361e-16
ENSMUSG00000006021	Kptn	338.427	-1.60505	-3.04206	0.315673	5.08454	3.68517e-07	1.57057e-06
ENSMUSG00000037542	Aldh8a1	6559.1	-1.60461	-3.04113	0.225738	7.10827	1.17509e-12	1.01199e-11
ENSMUSG00000013236	Ptprs	2190.97	-1.60291	-3.03755	0.193168	8.298	1.05881e-16	1.39669e-15
ENSMUSG00000038296	Galnt18	2304.48	-1.6029	-3.03753	0.186408	8.59886	8.05122e-18	1.17482e-16
ENSMUSG00000038457	Tmem255b	20.3288	-1.60134	-3.03425	0.700285	2.2867	0.0222133	0.0400352
ENSMUSG00000029392	Rilpl1	452.575	-1.59978	-3.03097	0.214742	7.44977	9.35042e-14	9.14385e-13
ENSMUSG00000000305	Cdh4	107.532	-1.59908	-3.0295	0.341811	4.67826	2.89314e-06	1.08625e-05
ENSMUSG00000008140	Emc10	1522.84	-1.59853	-3.02834	0.27403	5.8334	5.43098e-09	2.99671e-08
ENSMUSG00000030034	Ino80b	505.561	-1.59852	-3.02832	0.271186	5.89454	3.75717e-09	2.11072e-08
ENSMUSG00000013858	Tmem259	2696.07	-1.59777	-3.02676	0.1687	9.4711	2.76903e-21	5.16025e-20
ENSMUSG00000020778	Ten1	156.965	-1.59718	-3.02551	0.332496	4.8036	1.5584e-06	6.07482e-06
ENSMUSG00000024421	Lama3	3831.28	-1.59678	-3.02468	0.169451	9.42327	4.37268e-21	7.99785e-20
ENSMUSG00000031209	Heph	1805.75	-1.59633	-3.02374	0.177724	8.98211	2.65616e-19	4.28319e-18
ENSMUSG00000071528	Usmg5	254.807	-1.59585	-3.02272	0.31551	5.05799	4.23704e-07	1.78984e-06
ENSMUSG00000033703	Fuk	590.886	-1.59572	-3.02246	0.225023	7.09138	1.3278e-12	1.1373e-11
ENSMUSG00000050708	Ftl1	636.035	-1.59571	-3.02243	0.378342	4.21764	2.46872e-05	7.9505e-05
ENSMUSG00000069305	Hist1h4n	40.4329	-1.5955	-3.022	0.663761	2.40373	0.0162286	0.0302966
ENSMUSG00000067148	Polr1c	791.355	-1.59436	-3.0196	0.308456	5.16884	2.35549e-07	1.0317e-06
ENSMUSG00000026941	Mamdc4	61.9815	-1.59413	-3.01913	0.406	3.92643	8.62147e-05	0.000253999
ENSMUSG00000030849	Fgfr2	1538.14	-1.59201	-3.01468	0.209447	7.601	2.93861e-14	3.00381e-13
ENSMUSG00000030030	1700003E16Rik	16.1996	-1.59188	-3.01441	0.677001	2.35137	0.0187045	0.0343746
ENSMUSG00000047238	Mageh1	349.646	-1.59091	-3.01238	0.272837	5.83098	5.51019e-09	3.03512e-08
ENSMUSG00000019428	Fkbp8	4926.45	-1.59037	-3.01126	0.256278	6.20563	5.44786e-10	3.40691e-09
ENSMUSG00000062542	Syt9	79.1713	-1.58968	-3.00983	0.369018	4.30788	1.64825e-05	5.47327e-05
ENSMUSG00000101174	Hoxd4	202.719	-1.58848	-3.00732	0.426672	3.72295	0.00019691	0.000544872
ENSMUSG00000033256	Shf	122.126	-1.58823	-3.00679	0.302869	5.24393	1.57195e-07	7.05125e-07
ENSMUSG00000023044	Csad	1668.27	-1.58802	-3.00637	0.194873	8.14901	3.66911e-16	4.54056e-15
ENSMUSG00000034435	Tmem30b	1295.35	-1.58737	-3.00502	0.275146	5.76921	7.96445e-09	4.28587e-08
ENSMUSG00000024301	Kifc5b	33.6229	-1.58691	-3.00405	0.602804	2.63254	0.00847479	0.0168802
ENSMUSG00000043088	Il17re	370.535	-1.58577	-3.00167	0.237563	6.67515	2.46979e-11	1.81367e-10
ENSMUSG00000022615	Tymp	18.3023	-1.58398	-2.99795	0.644509	2.45765	0.013985	0.0265026
ENSMUSG00000023707	Ogfod2	249.292	-1.58381	-2.99761	0.329986	4.79963	1.58962e-06	6.18892e-06
ENSMUSG00000054793	Cadm4	1165.14	-1.58313	-2.9962	0.243079	6.51283	7.37493e-11	5.1229e-10
ENSMUSG00000038208	Pgap3	358.748	-1.5828	-2.9955	0.214001	7.39621	1.40125e-13	1.34695e-12
ENSMUSG00000053647	Gper1	75.9772	-1.58253	-2.99495	0.387965	4.07906	4.52189e-05	0.000139596
ENSMUSG00000024953	Prdx5	13377.8	-1.58217	-2.99421	0.274127	5.77168	7.84843e-09	4.23306e-08
ENSMUSG00000018924	Alox15	54.4277	-1.58182	-2.99348	0.475637	3.32569	0.000881994	0.00215894
ENSMUSG00000032763	Ilvbl	1188.45	-1.58176	-2.99334	0.266192	5.94215	2.81305e-09	1.60776e-08
ENSMUSG00000038618	Rassf7	287.815	-1.58161	-2.99304	0.278912	5.67064	1.42266e-08	7.40035e-08
ENSMUSG00000054021	Sirt5	169.351	-1.58109	-2.99196	0.301491	5.24424	1.56928e-07	7.04124e-07
ENSMUSG00000022099	Dmtn	1333.35	-1.57952	-2.98871	0.224377	7.03958	1.92818e-12	1.62166e-11
ENSMUSG00000028470	Hint2	1398.77	-1.57949	-2.98865	0.189733	8.32482	8.44554e-17	1.12534e-15
ENSMUSG00000016349	Eef1a2	18.803	-1.57823	-2.98603	0.607206	2.59917	0.00934493	0.018439
ENSMUSG00000053861	Gm9925	14.5857	-1.57644	-2.98232	0.712378	2.21292	0.0269031	0.047533
ENSMUSG00000020087	Tysnd1	583.938	-1.57613	-2.9817	0.287892	5.47473	4.38174e-08	2.12472e-07
ENSMUSG00000026544	Dusp23	30.144	-1.57596	-2.98134	0.517071	3.04786	0.00230481	0.00517886
ENSMUSG00000062981	Mrpl42	513.827	-1.57576	-2.98093	0.244233	6.45189	1.10462e-10	7.52104e-10
ENSMUSG00000025170	Rab40b	74.6776	-1.57564	-2.98067	0.412207	3.82244	0.00013214	0.000376797
ENSMUSG00000070423	Olfr558	68.8407	-1.57547	-2.98032	0.404243	3.89733	9.72593e-05	0.000283996
ENSMUSG00000057229	Atp5sl	1679.53	-1.57542	-2.98022	0.262601	5.9993	1.98171e-09	1.15093e-08
ENSMUSG00000032064	Dixdc1	618.796	-1.57525	-2.97987	0.225792	6.97657	3.02479e-12	2.47573e-11
ENSMUSG00000030161	Gabarapl1	12781.4	-1.5752	-2.97978	0.182614	8.62586	6.3612e-18	9.30796e-17
ENSMUSG00000055430	Nap1l5	89.3537	-1.57492	-2.97918	0.354983	4.43659	9.13936e-06	3.16176e-05
ENSMUSG00000047963	Stbd1	361.005	-1.57376	-2.97679	0.266418	5.90709	3.48194e-09	1.96448e-08
ENSMUSG00000025393	Atp5b	53612.8	-1.57331	-2.97586	0.256871	6.1249	9.07406e-10	5.49626e-09
ENSMUSG00000050132	Sarm1	18.7471	-1.57233	-2.97384	0.676377	2.32463	0.0200918	0.0366092
ENSMUSG00000025213	Kazald1	25.696	-1.5702	-2.96945	0.557369	2.81716	0.00484507	0.0101817
ENSMUSG00000028536	2610528J11Rik	497.209	-1.56958	-2.96819	0.207466	7.56548	3.86425e-14	3.90202e-13
ENSMUSG00000051817	Sox12	205.521	-1.56818	-2.96529	0.270952	5.78765	7.13777e-09	3.87356e-08
ENSMUSG00000014158	Trpv4	2346.71	-1.56815	-2.96523	0.19837	7.90513	2.67647e-15	3.03634e-14
ENSMUSG00000015092	Edf1	1193.73	-1.56814	-2.96523	0.283157	5.53806	3.05833e-08	1.52031e-07
ENSMUSG00000029797	Sspo	33.9965	-1.5677	-2.96432	0.491072	3.19241	0.00141091	0.00330271
ENSMUSG00000010045	Tmem115	953.704	-1.5671	-2.96309	0.247666	6.32749	2.49184e-10	1.62319e-09
ENSMUSG00000062526	Mppe1	988.525	-1.56658	-2.96201	0.215381	7.27352	3.50241e-13	3.21048e-12
ENSMUSG00000035459	Stab2	703.274	-1.56573	-2.96027	0.268128	5.83948	5.23646e-09	2.89544e-08
ENSMUSG00000033676	Gabrb3	3252.3	-1.56515	-2.95907	0.245544	6.37419	1.83937e-10	1.21724e-09
ENSMUSG00000024177	Nme4	93.6973	-1.56488	-2.95853	0.333801	4.68806	2.75801e-06	1.03922e-05
ENSMUSG00000021579	Lrrc14b	49.2794	-1.5644	-2.95754	0.446551	3.50329	0.000459541	0.00118876
ENSMUSG00000036880	Acaa2	9840.69	-1.56283	-2.95432	0.201692	7.74858	9.29247e-15	9.93565e-14
ENSMUSG00000050604	3110021A11Rik	18.8049	-1.56238	-2.9534	0.680802	2.29491	0.0217385	0.0392879
ENSMUSG00000013833	Med16	879.309	-1.56149	-2.95159	0.244764	6.37958	1.77571e-10	1.17708e-09
ENSMUSG00000002504	Slc9a3r2	1223.05	-1.56129	-2.95117	0.202465	7.71139	1.24456e-14	1.31469e-13
ENSMUSG00000024357	Sil1	2553.18	-1.5611	-2.95078	0.195032	8.0043	1.20146e-15	1.42535e-14
ENSMUSG00000047921	Trappc9	2738.59	-1.56061	-2.94978	0.192089	8.12439	4.49627e-16	5.51238e-15
ENSMUSG00000020105	Lrig3	998.194	-1.56017	-2.94888	0.181575	8.59239	8.51781e-18	1.23947e-16
ENSMUSG00000024608	Rps14	812.526	-1.55952	-2.94757	0.304657	5.11896	3.07231e-07	1.32366e-06
ENSMUSG00000052698	Tln2	7345.76	-1.55945	-2.94742	0.242556	6.42925	1.28233e-10	8.66754e-10
ENSMUSG00000032607	Amt	1906.16	-1.55836	-2.94519	0.248743	6.26494	3.72964e-10	2.37659e-09
ENSMUSG00000019872	Smpdl3a	7147.07	-1.55709	-2.9426	0.207459	7.50554	6.11775e-14	6.08043e-13
ENSMUSG00000028807	Zbtb8a	249.39	-1.55703	-2.94248	0.285834	5.44734	5.11296e-08	2.45295e-07
ENSMUSG00000044916	1700029I15Rik	56.502	-1.55693	-2.94228	0.459468	3.38855	0.000702621	0.00175185
ENSMUSG00000026344	Lypd1	46.5621	-1.55646	-2.94131	0.459315	3.38865	0.000702371	0.00175183
ENSMUSG00000021322	Aoah	1142.85	-1.55556	-2.93948	0.25208	6.1709	6.79016e-10	4.18748e-09
ENSMUSG00000020695	Mrc2	4810.68	-1.55298	-2.93423	0.257684	6.02669	1.67356e-09	9.79894e-09
ENSMUSG00000029598	Plbd2	1927.66	-1.55194	-2.93211	0.28218	5.49982	3.80175e-08	1.86119e-07
ENSMUSG00000041930	Fam222a	121.881	-1.55145	-2.93112	0.321639	4.82358	1.41002e-06	5.52271e-06
ENSMUSG00000054662	Ano9	283.13	-1.55114	-2.93049	0.285505	5.43298	5.54204e-08	2.64674e-07
ENSMUSG00000002279	Lmf1	929.734	-1.5511	-2.93041	0.207409	7.47847	7.51944e-14	7.41758e-13
ENSMUSG00000028600	Podn	503.179	-1.55078	-2.92976	0.256264	6.0515	1.43507e-09	8.47473e-09
ENSMUSG00000027298	Tyro3	192.911	-1.54928	-2.92671	0.264968	5.84705	5.00362e-09	2.77739e-08
ENSMUSG00000035473	Galm	2204.41	-1.54923	-2.92662	0.189337	8.18241	2.78217e-16	3.50052e-15
ENSMUSG00000039628	Hs3st6	67.0623	-1.54852	-2.92517	0.470011	3.29465	0.000985435	0.00238591
ENSMUSG00000042115	Klhdc8a	529.982	-1.54819	-2.9245	0.224343	6.901	5.1639e-12	4.11524e-11
ENSMUSG00000043372	Hexim2	60.7894	-1.54815	-2.92442	0.448095	3.45495	0.000550386	0.00140173
ENSMUSG00000058486	Wdr91	1476.43	-1.54783	-2.92377	0.175318	8.82869	1.05907e-18	1.63922e-17
ENSMUSG00000007603	Dus3l	462.447	-1.54777	-2.92366	0.253477	6.10617	1.02049e-09	6.14587e-09
ENSMUSG00000060376	Bckdha	3785.28	-1.54707	-2.92224	0.301698	5.1279	2.92999e-07	1.26614e-06
ENSMUSG00000022236	Ropn1l	35.6143	-1.54207	-2.91212	0.560859	2.74948	0.00596904	0.0122744
ENSMUSG00000051502	Ufsp1	88.2034	-1.5419	-2.91177	0.363026	4.24734	2.16323e-05	7.04567e-05
ENSMUSG00000002981	Clptm1	8721.44	-1.54009	-2.90814	0.162121	9.49965	2.10598e-21	3.97146e-20
ENSMUSG00000020520	Galnt10	937.527	-1.53999	-2.90793	0.215713	7.1391	9.39449e-13	8.17068e-12
ENSMUSG00000035121	Neil2	76.8321	-1.53966	-2.90726	0.442728	3.47767	0.000505795	0.00129632
ENSMUSG00000043719	Col6a6	120.096	-1.53825	-2.90442	0.364603	4.21897	2.45423e-05	7.9103e-05
ENSMUSG00000025574	Tk1	63.955	-1.53817	-2.90426	0.391434	3.92958	8.5093e-05	0.000250975
ENSMUSG00000061742	Slc22a12	6079.14	-1.53739	-2.90268	0.248079	6.19718	5.74835e-10	3.58348e-09
ENSMUSG00000066720	Cldn9	19.2358	-1.53717	-2.90225	0.678061	2.26701	0.0233893	0.0419405
ENSMUSG00000048485	Zbtb8b	47.0043	-1.53647	-2.90084	0.454293	3.38211	0.000719319	0.00178902
ENSMUSG00000036073	Galt	489.687	-1.53593	-2.89975	0.223216	6.88093	5.94632e-12	4.69145e-11
ENSMUSG00000066178	6030445D17Rik	23.7144	-1.5355	-2.89888	0.627086	2.44863	0.0143403	0.0271043
ENSMUSG00000025289	Prdx4	598.488	-1.53523	-2.89834	0.262751	5.84289	5.13027e-09	2.83971e-08
ENSMUSG00000045515	Pou3f3	3501.01	-1.53495	-2.89778	0.222021	6.91351	4.72821e-12	3.79097e-11
ENSMUSG00000020083	2010107G23Rik	69.1278	-1.53486	-2.89761	0.420066	3.65386	0.000258328	0.000699873
ENSMUSG00000074358	Ccdc61	170.182	-1.53419	-2.89626	0.270376	5.67428	1.39271e-08	7.2565e-08
ENSMUSG00000019732	Calr3	97.5861	-1.53181	-2.89149	0.433008	3.53761	0.000403768	0.00105764
ENSMUSG00000029119	Man2b2	3738.72	-1.53162	-2.89109	0.201303	7.6085	2.7729e-14	2.84177e-13
ENSMUSG00000074261	Erich4	606.458	-1.53143	-2.89072	0.308723	4.96054	7.02992e-07	2.87213e-06
ENSMUSG00000026639	Lamb3	389.923	-1.53134	-2.89054	0.225787	6.78224	1.1833e-11	9.05118e-11
ENSMUSG00000035585	Tsen34	363.716	-1.53114	-2.89014	0.267541	5.72301	1.04653e-08	5.53678e-08
ENSMUSG00000073609	D2hgdh	438.615	-1.52938	-2.88662	0.228908	6.68123	2.36953e-11	1.74328e-10
ENSMUSG00000013155	Enkd1	39.1302	-1.52867	-2.88521	0.519063	2.94506	0.00322889	0.00705854
ENSMUSG00000039081	Zfp503	1889.71	-1.52681	-2.88148	0.182939	8.34603	7.05959e-17	9.45447e-16
ENSMUSG00000030680	Pagr1a	189.111	-1.52679	-2.88145	0.308894	4.94277	7.70219e-07	3.1306e-06
ENSMUSG00000028463	Car9	27.4323	-1.52615	-2.88016	0.554506	2.75227	0.00591846	0.0121815
ENSMUSG00000005043	Sgsh	980.248	-1.52593	-2.87973	0.215506	7.08069	1.43443e-12	1.22465e-11
ENSMUSG00000027953	Slc50a1	366.313	-1.52564	-2.87914	0.285246	5.3485	8.8684e-08	4.11593e-07
ENSMUSG00000001504	Irx2	299.029	-1.52562	-2.87911	0.283555	5.38033	7.43483e-08	3.48333e-07
ENSMUSG00000026154	1110058L19Rik	121.69	-1.52524	-2.87835	0.363963	4.19066	2.78144e-05	8.87982e-05
ENSMUSG00000022551	Cyc1	5633.69	-1.5252	-2.87826	0.300742	5.07144	3.94817e-07	1.67768e-06
ENSMUSG00000038180	Spag4	18.1436	-1.52444	-2.87674	0.633665	2.40575	0.0161395	0.0301587
ENSMUSG00000087651	1500009L16Rik	34.4835	-1.52432	-2.8765	0.600618	2.53791	0.0111516	0.0215648
ENSMUSG00000091996	BC049352	35.6032	-1.52429	-2.87644	0.566343	2.69145	0.00711414	0.014419
ENSMUSG00000027896	Slc16a4	2479.71	-1.52411	-2.87609	0.3012	5.06013	4.18973e-07	1.77128e-06
ENSMUSG00000028032	Papss1	3110.96	-1.52339	-2.87466	0.196022	7.77154	7.75388e-15	8.3813e-14
ENSMUSG00000079262	Slco1a6	3633.61	-1.52301	-2.87391	0.331721	4.59125	4.40595e-06	1.60839e-05
ENSMUSG00000038453	Srcin1	450.451	-1.52233	-2.87255	0.272437	5.58784	2.29916e-08	1.16119e-07
ENSMUSG00000034108	Ccs	800.986	-1.52156	-2.87102	0.293858	5.17789	2.24411e-07	9.862e-07
ENSMUSG00000003072	Atp5d	2278.83	-1.52153	-2.87095	0.30224	5.03417	4.79915e-07	2.0101e-06
ENSMUSG00000017412	Cacnb4	552.359	-1.52109	-2.87007	0.284275	5.35076	8.75833e-08	4.07202e-07
ENSMUSG00000022892	App	79087.9	-1.5202	-2.86831	0.196541	7.73475	1.03602e-14	1.10177e-13
ENSMUSG00000068115	Ninl	1096.53	-1.5201	-2.86812	0.222701	6.82576	8.74632e-12	6.79873e-11
ENSMUSG00000043705	Capn13	48.7524	-1.51984	-2.8676	0.558448	2.72155	0.00649762	0.0132767
ENSMUSG00000049134	Nrap	73.8021	-1.51933	-2.86659	0.497591	3.05338	0.0022628	0.00509664
ENSMUSG00000042647	Acad12	516.853	-1.51921	-2.86635	0.28136	5.39954	6.68112e-08	3.15075e-07
ENSMUSG00000028222	Calb1	8882.8	-1.51857	-2.86507	0.278985	5.44319	5.23345e-08	2.50847e-07
ENSMUSG00000024579	Pcyox1l	133.538	-1.51843	-2.86479	0.369758	4.10655	4.01621e-05	0.000125366
ENSMUSG00000078937	Cpt1b	114.58	-1.517	-2.86195	0.450057	3.37068	0.000749816	0.00185901
ENSMUSG00000037653	Kctd8	19.0768	-1.51596	-2.85989	0.615967	2.46111	0.0138509	0.0262704
ENSMUSG00000019822	Smpd2	874.981	-1.51536	-2.85871	0.204573	7.40746	1.28737e-13	1.24371e-12
ENSMUSG00000006567	Atp7b	197.21	-1.51513	-2.85825	0.321733	4.70928	2.48588e-06	9.42521e-06
ENSMUSG00000034949	Zfr2	130.406	-1.51493	-2.85785	0.351398	4.31115	1.62405e-05	5.40311e-05
ENSMUSG00000030826	Bcat2	987.694	-1.5145	-2.857	0.188799	8.02177	1.04233e-15	1.24505e-14
ENSMUSG00000068551	Zfp467	787.467	-1.51364	-2.85529	0.228984	6.61024	3.83704e-11	2.74997e-10
ENSMUSG00000036151	Tm6sf2	274.776	-1.51346	-2.85493	0.295117	5.12834	2.92309e-07	1.26385e-06
ENSMUSG00000026458	Ppfia4	14.9783	-1.51324	-2.85451	0.675584	2.23991	0.025097	0.0446831
ENSMUSG00000005510	Ndufs3	2111.98	-1.5131	-2.85423	0.230622	6.56095	5.34669e-11	3.77542e-10
ENSMUSG00000029869	Ephb6	108.928	-1.51221	-2.85246	0.358707	4.21572	2.48979e-05	8.0102e-05
ENSMUSG00000032796	Lama1	1683.8	-1.51205	-2.85215	0.182416	8.28901	1.14195e-16	1.5001e-15
ENSMUSG00000056174	Col8a2	44.202	-1.51194	-2.85192	0.470456	3.21377	0.00131005	0.00308858
ENSMUSG00000091831	Gm4707	928.672	-1.51151	-2.85109	0.316655	4.77338	1.81161e-06	7.00485e-06
ENSMUSG00000042616	Oscp1	162.646	-1.51121	-2.8505	0.282087	5.35726	8.44922e-08	3.93177e-07
ENSMUSG00000006215	Zbtb17	620.764	-1.51019	-2.84848	0.245	6.16405	7.09088e-10	4.3619e-09
ENSMUSG00000078451	Ppil6	99.9131	-1.50987	-2.84784	0.343693	4.39307	1.11763e-05	3.81795e-05
ENSMUSG00000026389	Steap3	761.413	-1.50911	-2.84635	0.260177	5.80034	6.61805e-09	3.60763e-08
ENSMUSG00000003469	Phyhip	257.337	-1.50774	-2.84365	0.301922	4.99381	5.91984e-07	2.44323e-06
ENSMUSG00000041119	Pde9a	874.898	-1.50722	-2.84262	0.192477	7.83066	4.85308e-15	5.3482e-14
ENSMUSG00000029544	Cabp1	21.7196	-1.50652	-2.84125	0.608817	2.47451	0.0133419	0.0254027
ENSMUSG00000035521	Gnptg	1462.68	-1.50545	-2.83914	0.233467	6.44824	1.13153e-10	7.68769e-10
ENSMUSG00000049907	Rasl11b	245.146	-1.50412	-2.83653	0.300939	4.9981	5.7897e-07	2.39202e-06
ENSMUSG00000015337	Endog	228.733	-1.50403	-2.83633	0.32237	4.66552	3.07836e-06	1.15142e-05
ENSMUSG00000015013	Trappc2l	635.166	-1.50383	-2.83595	0.276112	5.44646	5.13825e-08	2.46433e-07
ENSMUSG00000020681	Ace	9137.97	-1.50264	-2.83361	0.235495	6.38079	1.76177e-10	1.16833e-09
ENSMUSG00000061535	C1qtnf7	406.826	-1.50242	-2.83318	0.266876	5.62966	1.80564e-08	9.26144e-08
ENSMUSG00000031609	Sap30	440.908	-1.50238	-2.8331	0.243262	6.17597	6.57579e-10	4.05927e-09
ENSMUSG00000036570	Fxyd1	125.32	-1.50152	-2.8314	0.38564	3.89357	9.87795e-05	0.000288116
ENSMUSG00000032480	Dhx30	65.2437	-1.50126	-2.83091	0.427275	3.51358	0.000442109	0.00114723
ENSMUSG00000029154	Cwh43	652.172	-1.50125	-2.83089	0.222916	6.7346	1.64379e-11	1.23346e-10
ENSMUSG00000031505	Carkd	1065.8	-1.50111	-2.83061	0.300202	5.00033	5.7231e-07	2.36574e-06
ENSMUSG00000024186	Rgs11	225.169	-1.50046	-2.82933	0.307822	4.87445	1.09114e-06	4.33901e-06
ENSMUSG00000009145	Dqx1	242.336	-1.4988	-2.82608	0.255769	5.85999	4.62904e-09	2.57943e-08
ENSMUSG00000054619	Mettl7a1	8157.35	-1.4982	-2.8249	0.168824	8.87431	7.03675e-19	1.10429e-17
ENSMUSG00000033207	Mamdc2	108.364	-1.49759	-2.8237	0.365704	4.09508	4.2203e-05	0.000131183
ENSMUSG00000013033	Lphn1	1557.96	-1.49752	-2.82356	0.190396	7.86527	3.68303e-15	4.13373e-14
ENSMUSG00000024525	Impa2	438.255	-1.49749	-2.82352	0.24828	6.03146	1.62484e-09	9.52775e-09
ENSMUSG00000016494	Cd34	2701.04	-1.49748	-2.8235	0.191893	7.80375	6.00919e-15	6.56276e-14
ENSMUSG00000044708	Kcnj10	2571.83	-1.49741	-2.82335	0.252231	5.93665	2.90902e-09	1.65782e-08
ENSMUSG00000015943	Bola1	180.761	-1.49692	-2.82239	0.398705	3.75446	0.000173719	0.000486062
ENSMUSG00000028959	Fastk	858.193	-1.4969	-2.82236	0.226611	6.6056	3.95909e-11	2.8323e-10
ENSMUSG00000014776	Nol3	238.154	-1.49655	-2.82168	0.267052	5.60398	2.09483e-08	1.06548e-07
ENSMUSG00000029167	Ppargc1a	4688.67	-1.49614	-2.82087	0.252338	5.92911	3.04573e-09	1.73136e-08
ENSMUSG00000031633	Slc25a4	9932.96	-1.49551	-2.81964	0.245809	6.08403	1.17201e-09	7.00505e-09
ENSMUSG00000022330	Osr2	147.716	-1.49524	-2.81911	0.304781	4.90595	9.29768e-07	3.73301e-06
ENSMUSG00000057411	Fam173a	225.372	-1.49482	-2.8183	0.412461	3.62416	0.000289906	0.000778219
ENSMUSG00000021957	Tkt	7077.24	-1.49425	-2.81717	0.169524	8.81437	1.20359e-18	1.85203e-17
ENSMUSG00000020441	2310033P09Rik	227.57	-1.49395	-2.81659	0.288169	5.18429	2.16842e-07	9.5426e-07
ENSMUSG00000006576	Slc4a3	400.364	-1.49363	-2.81597	0.286525	5.21291	1.85903e-07	8.26161e-07
ENSMUSG00000032815	Fanca	282.048	-1.49281	-2.81437	0.266772	5.59584	2.19554e-08	1.11277e-07
ENSMUSG00000041710	Trpc5	22.1083	-1.49227	-2.81331	0.577451	2.58424	0.00975947	0.0191684
ENSMUSG00000044628	Rnf208	37.8695	-1.49194	-2.81267	0.503714	2.96188	0.0030577	0.00671963
ENSMUSG00000037349	Nudt22	145.817	-1.49067	-2.8102	0.345043	4.32026	1.55848e-05	5.19823e-05
ENSMUSG00000033429	Mcee	715.093	-1.48999	-2.80888	0.284014	5.2462	1.55272e-07	6.9749e-07
ENSMUSG00000046818	Ddit4l	254.721	-1.4897	-2.8083	0.245127	6.07724	1.22267e-09	7.28852e-09
ENSMUSG00000001755	Coasy	4285.81	-1.48828	-2.80554	0.197385	7.53997	4.70064e-14	4.72246e-13
ENSMUSG00000027890	Gstm4	456.559	-1.48806	-2.80511	0.216222	6.88209	5.89806e-12	4.65569e-11
ENSMUSG00000074277	Phldb3	126.949	-1.4876	-2.80422	0.305788	4.86481	1.14566e-06	4.54667e-06
ENSMUSG00000003354	Ccdc65	43.052	-1.48749	-2.80401	0.492029	3.02318	0.00250131	0.00558309
ENSMUSG00000046338	Gpat2	24.9605	-1.48696	-2.80298	0.598436	2.48475	0.0129644	0.0247862
ENSMUSG00000016028	Celsr1	2946.64	-1.48677	-2.80261	0.212358	7.00125	2.53688e-12	2.09677e-11
ENSMUSG00000031840	Rab3a	190.921	-1.48674	-2.80256	0.285498	5.20755	1.91348e-07	8.48687e-07
ENSMUSG00000019810	Fuca2	8437.23	-1.48651	-2.80211	0.164689	9.02619	1.77757e-19	2.89299e-18
ENSMUSG00000069309	Hist1h2an	30.8529	-1.48619	-2.80147	0.664134	2.23778	0.0252353	0.0449192
ENSMUSG00000040616	Tmem51	999.825	-1.48595	-2.80102	0.191681	7.75221	9.03092e-15	9.67564e-14
ENSMUSG00000046658	Zfp316	449.376	-1.48537	-2.79988	0.234415	6.33649	2.35059e-10	1.53943e-09
ENSMUSG00000026065	Slc9a4	250.398	-1.48475	-2.79868	0.320143	4.63776	3.52201e-06	1.30347e-05
ENSMUSG00000061048	Cdh3	1120.35	-1.48475	-2.79868	0.191402	7.75723	8.68076e-15	9.33211e-14
ENSMUSG00000025362	Rps26	985.496	-1.48378	-2.79681	0.319614	4.64241	3.44371e-06	1.27659e-05
ENSMUSG00000022428	Cby1	265.745	-1.48353	-2.79631	0.274986	5.39492	6.85558e-08	3.22388e-07
ENSMUSG00000022760	Thap7	293.721	-1.48298	-2.79525	0.270982	5.4726	4.43484e-08	2.14981e-07
ENSMUSG00000073471	Rsph3a	50.9906	-1.48289	-2.79508	0.54501	2.72085	0.00651144	0.0133032
ENSMUSG00000024101	Wash	587.593	-1.48218	-2.79371	0.24347	6.08774	1.14514e-09	6.86001e-09
ENSMUSG00000027447	Cst3	3865.52	-1.48217	-2.79368	0.255084	5.81052	6.22786e-09	3.40494e-08
ENSMUSG00000072115	Ang	105.424	-1.48103	-2.79147	0.346668	4.27217	1.93578e-05	6.3454e-05
ENSMUSG00000025645	Ccdc51	373.933	-1.48066	-2.79077	0.226639	6.53312	6.44118e-11	4.50597e-10
ENSMUSG00000035228	Ccdc106	43.6283	-1.48058	-2.79062	0.484684	3.05475	0.00225252	0.00507942
ENSMUSG00000045377	Tmem88	69.4092	-1.48047	-2.7904	0.479258	3.08909	0.00200771	0.00456581
ENSMUSG00000098132	Rassf10	60.7686	-1.48004	-2.78957	0.435738	3.39663	0.000682205	0.00170746
ENSMUSG00000021286	Zfyve21	390.059	-1.47909	-2.78772	0.342535	4.31807	1.574e-05	5.24656e-05
ENSMUSG00000063838	Cdc42ep5	186.127	-1.47879	-2.78715	0.279413	5.29248	1.20666e-07	5.50012e-07
ENSMUSG00000039952	Dag1	14460.2	-1.47857	-2.78672	0.165739	8.92107	4.61784e-19	7.36385e-18
ENSMUSG00000031451	Gas6	13704.9	-1.47824	-2.78608	0.172802	8.55453	1.18353e-17	1.69262e-16
ENSMUSG00000027459	Fam110a	88.3728	-1.47691	-2.78352	0.376806	3.91956	8.87101e-05	0.000260728
ENSMUSG00000002280	Narfl	727.581	-1.47604	-2.78184	0.224107	6.58633	4.50816e-11	3.21057e-10
ENSMUSG00000025407	Gli1	42.7332	-1.47558	-2.78095	0.479303	3.07859	0.00207986	0.0047197
ENSMUSG00000007783	Cpt1c	70.4718	-1.47509	-2.78	0.445313	3.31247	0.000924769	0.00225562
ENSMUSG00000026202	Tuba4a	2340.83	-1.47383	-2.77759	0.270015	5.45833	4.80647e-08	2.31716e-07
ENSMUSG00000044337	Ackr3	1724.71	-1.47344	-2.77682	0.251615	5.85592	4.74389e-09	2.6425e-08
ENSMUSG00000033965	Slc16a2	5257.63	-1.47268	-2.77537	0.224997	6.54532	5.93662e-11	4.17518e-10
ENSMUSG00000022229	Atp12a	102.944	-1.47219	-2.77443	0.359982	4.08963	4.32067e-05	0.00013396
ENSMUSG00000028049	Scamp3	797.992	-1.47112	-2.77237	0.251872	5.84075	5.19655e-09	2.87438e-08
ENSMUSG00000028573	Fggy	2063.34	-1.47101	-2.77216	0.230771	6.37432	1.83774e-10	1.21667e-09
ENSMUSG00000071177	Serpina1d	395.216	-1.47061	-2.7714	0.649724	2.26344	0.0236084	0.042271
ENSMUSG00000006717	Acot13	1341.4	-1.47046	-2.77111	0.217091	6.77348	1.25718e-11	9.58383e-11
ENSMUSG00000020857	Nme2	290.318	-1.47032	-2.77083	0.348256	4.22195	2.42194e-05	7.81577e-05
ENSMUSG00000025204	Ndufb8	5610.29	-1.46946	-2.76918	0.258414	5.68646	1.29702e-08	6.78251e-08
ENSMUSG00000000738	Spg7	3265.36	-1.46942	-2.7691	0.172295	8.52852	1.48235e-17	2.10095e-16
ENSMUSG00000055653	Gpc3	2210.39	-1.46937	-2.76901	0.199481	7.36598	1.75849e-13	1.67406e-12
ENSMUSG00000007950	Abhd8	228.021	-1.4687	-2.76772	0.251825	5.83223	5.46928e-09	3.01574e-08
ENSMUSG00000042216	Sgsm1	295.949	-1.4675	-2.76542	0.241766	6.0699	1.27991e-09	7.60967e-09
ENSMUSG00000020818	Mfsd11	1647.59	-1.46749	-2.76541	0.179018	8.19743	2.45575e-16	3.09723e-15
ENSMUSG00000061414	Cracr2a	31.3727	-1.46747	-2.76537	0.597046	2.45789	0.0139757	0.026488
ENSMUSG00000044646	Zbtb7c	235.767	-1.4672	-2.76485	0.258728	5.67083	1.42109e-08	7.39464e-08
ENSMUSG00000022257	Laptm4b	2447.95	-1.46719	-2.76483	0.215853	6.79717	1.06695e-11	8.21684e-11
ENSMUSG00000019734	Tmc4	1760.42	-1.46649	-2.76348	0.215697	6.79885	1.05457e-11	8.12548e-11
ENSMUSG00000048706	Lurap1l	351.63	-1.46637	-2.76326	0.25966	5.64727	1.63017e-08	8.41329e-08
ENSMUSG00000023456	Tpi1	5201.27	-1.46633	-2.76318	0.330672	4.43438	9.23371e-06	3.18742e-05
ENSMUSG00000070806	Zmynd12	42.305	-1.46602	-2.76259	0.45077	3.25225	0.00114494	0.00273275
ENSMUSG00000051041	Olfml1	464.534	-1.46598	-2.76252	0.330448	4.43635	9.14982e-06	3.164e-05
ENSMUSG00000069171	Nr2f1	47.1563	-1.46569	-2.76195	0.495344	2.95893	0.00308709	0.00677197
ENSMUSG00000056481	Cd248	707.946	-1.46558	-2.76174	0.337897	4.33735	1.44212e-05	4.84374e-05
ENSMUSG00000066438	Plekhd1	256.877	-1.46555	-2.76168	0.314676	4.65732	3.20349e-06	1.19342e-05
ENSMUSG00000047250	Ptgs1	1642.06	-1.46536	-2.76133	0.186343	7.86379	3.72693e-15	4.17707e-14
ENSMUSG00000020744	Slc25a19	986.779	-1.46484	-2.76032	0.211164	6.93695	4.00649e-12	3.23528e-11
ENSMUSG00000038665	Dgki	29.7845	-1.46478	-2.76021	0.521369	2.80948	0.00496211	0.0103986
ENSMUSG00000021884	Hacl1	5614.51	-1.46474	-2.76013	0.198945	7.36254	1.80442e-13	1.71365e-12
ENSMUSG00000067158	Col4a4	12098.4	-1.46471	-2.76009	0.184638	7.93291	2.14061e-15	2.45844e-14
ENSMUSG00000094910	D430019H16Rik	217.94	-1.46412	-2.75896	0.36862	3.97191	7.12999e-05	0.000213118
ENSMUSG00000029177	Cenpa	51.4847	-1.46398	-2.75868	0.480585	3.04624	0.00231725	0.00520311
ENSMUSG00000047746	Fbxo40	365.094	-1.46331	-2.7574	0.33281	4.39683	1.09841e-05	3.75394e-05
ENSMUSG00000051373	Ppapdc3	56.4594	-1.46206	-2.75501	0.47682	3.06627	0.00216748	0.00490094
ENSMUSG00000046916	Myct1	142.117	-1.46184	-2.75459	0.363307	4.0237	5.72917e-05	0.000173945
ENSMUSG00000032047	Acat1	9240.5	-1.46158	-2.75411	0.226622	6.44944	1.12263e-10	7.63707e-10
ENSMUSG00000022843	Clcn2	598.556	-1.46114	-2.75326	0.277237	5.27037	1.36146e-07	6.16126e-07
ENSMUSG00000053644	Aldh7a1	5435.62	-1.4609	-2.75279	0.242192	6.03198	1.61967e-09	9.50099e-09
ENSMUSG00000031379	Pir	78.1651	-1.46017	-2.75142	0.380902	3.83347	0.000126349	0.000361262
ENSMUSG00000019989	Enpp3	1260.95	-1.45988	-2.75086	0.22626	6.45226	1.10197e-10	7.50944e-10
ENSMUSG00000046714	Foxc2	210.27	-1.45933	-2.7498	0.313156	4.66007	3.16101e-06	1.17926e-05
ENSMUSG00000054612	Mgmt	33.4056	-1.45922	-2.74959	0.515275	2.83192	0.00462691	0.00977397
ENSMUSG00000058756	Thra	1773.58	-1.45908	-2.74934	0.235361	6.19935	5.66982e-10	3.53731e-09
ENSMUSG00000027775	Mfsd1	11683.7	-1.45688	-2.74514	0.171066	8.5165	1.64452e-17	2.32039e-16
ENSMUSG00000021748	Pdhb	1867.24	-1.45653	-2.74447	0.276956	5.25907	1.44787e-07	6.5336e-07
ENSMUSG00000029456	Acad10	2719.88	-1.45623	-2.7439	0.198245	7.34559	2.04856e-13	1.92929e-12
ENSMUSG00000048108	Tmem72	2095.78	-1.45614	-2.74373	0.216328	6.73116	1.6832e-11	1.26124e-10
ENSMUSG00000033427	Upb1	2286.9	-1.45477	-2.74112	0.238294	6.10493	1.02847e-09	6.18922e-09
ENSMUSG00000048373	Fgfbp1	483.978	-1.45443	-2.74049	0.260348	5.5865	2.31691e-08	1.16941e-07
ENSMUSG00000001786	Fbxo7	1949.07	-1.45243	-2.73669	0.188427	7.70819	1.27617e-14	1.34719e-13
ENSMUSG00000064023	Klk8	42.9448	-1.45224	-2.73632	0.440887	3.2939	0.000988077	0.00239194
ENSMUSG00000004473	Clec11a	206.039	-1.45036	-2.73275	0.342767	4.23131	2.32333e-05	7.52369e-05
ENSMUSG00000027408	Cpxm1	342.521	-1.45025	-2.73256	0.244287	5.93667	2.90873e-09	1.65782e-08
ENSMUSG00000029575	Mmab	541.688	-1.45025	-2.73255	0.224034	6.47336	9.58483e-11	6.59134e-10
ENSMUSG00000063531	Sema3e	725.905	-1.44998	-2.73204	0.240429	6.0308	1.63151e-09	9.56334e-09
ENSMUSG00000024955	Esrra	952.256	-1.44981	-2.73172	0.227574	6.37071	1.88161e-10	1.24362e-09
ENSMUSG00000003038	Hmgn2	90.9581	-1.44961	-2.73134	0.392419	3.69403	0.000220725	0.000604527
ENSMUSG00000034324	Tmem132c	19.2755	-1.44943	-2.731	0.658743	2.20029	0.0277863	0.0489357
ENSMUSG00000031349	Nsdhl	2003.64	-1.44903	-2.73025	0.213313	6.79298	1.09839e-11	8.44662e-11
ENSMUSG00000025384	2310003H01Rik	413.975	-1.44828	-2.72883	0.23458	6.17395	6.66057e-10	4.11e-09
ENSMUSG00000045053	Kcng3	19.456	-1.44737	-2.72711	0.596888	2.42486	0.0153141	0.0287439
ENSMUSG00000030541	Idh2	13776.6	-1.44671	-2.72587	0.240973	6.00363	1.92957e-09	1.12313e-08
ENSMUSG00000101026	D730001G18Rik	50.2326	-1.44667	-2.72578	0.411511	3.51551	0.000438913	0.00113969
ENSMUSG00000026278	Bok	198.416	-1.4456	-2.72377	0.314802	4.59211	4.38784e-06	1.60252e-05
ENSMUSG00000079508	Apoo	93.3475	-1.44551	-2.72358	0.360603	4.00858	6.10852e-05	0.000184611
ENSMUSG00000033578	Tmem35	194.08	-1.44464	-2.72195	0.388727	3.71634	0.000202133	0.000557597
ENSMUSG00000037762	Slc16a9	2476.17	-1.44463	-2.72193	0.26494	5.45266	4.96226e-08	2.38717e-07
ENSMUSG00000001942	Siae	1101.49	-1.44395	-2.72065	0.221676	6.5138	7.32714e-11	5.09642e-10
ENSMUSG00000010538	Tsacc	34.8489	-1.44356	-2.71991	0.496726	2.90615	0.00365907	0.00791787
ENSMUSG00000037344	Slc12a9	454.312	-1.44342	-2.71964	0.222993	6.47293	9.61178e-11	6.607e-10
ENSMUSG00000038838	Vars2	807.762	-1.44249	-2.71789	0.225007	6.41087	1.44687e-10	9.71322e-10
ENSMUSG00000023051	Tarbp2	239.355	-1.44176	-2.71652	0.270624	5.32754	9.95499e-08	4.59325e-07
ENSMUSG00000007036	Abhd16a	2841.63	-1.4409	-2.71491	0.16913	8.51952	1.60218e-17	2.26267e-16
ENSMUSG00000020623	Map2k6	368.515	-1.44046	-2.71407	0.291551	4.94066	7.78584e-07	3.16297e-06
ENSMUSG00000024012	Mtch1	2475.98	-1.43954	-2.71234	0.260668	5.52251	3.34191e-08	1.65038e-07
ENSMUSG00000024208	Uqcc2	775.328	-1.43829	-2.71	0.253162	5.68131	1.33667e-08	6.97835e-08
ENSMUSG00000039254	Pomt1	1222.54	-1.43817	-2.70976	0.175359	8.20124	2.37913e-16	3.00299e-15
ENSMUSG00000039419	Cntnap2	55.9628	-1.43774	-2.70896	0.448717	3.20411	0.00135481	0.00318461
ENSMUSG00000020156	Mum1	882.147	-1.43739	-2.7083	0.248602	5.78188	7.38699e-09	3.99509e-08
ENSMUSG00000037710	Cisd1	2274.85	-1.43707	-2.7077	0.26727	5.37684	7.58042e-08	3.54733e-07
ENSMUSG00000028427	Aqp7	667.677	-1.43704	-2.70765	0.269953	5.32331	1.01897e-07	4.69057e-07
ENSMUSG00000040521	Tsfm	573.735	-1.43616	-2.70599	0.315141	4.55719	5.18421e-06	1.87088e-05
ENSMUSG00000069678	Pcgf1	138.097	-1.43615	-2.70598	0.337646	4.25342	2.10531e-05	6.86743e-05
ENSMUSG00000038555	Reep2	41.5055	-1.43606	-2.7058	0.458286	3.13353	0.00172715	0.00397757
ENSMUSG00000059049	Frem1	1820.43	-1.43591	-2.70553	0.309286	4.64266	3.43955e-06	1.27534e-05
ENSMUSG00000026198	Abcb6	292.371	-1.43496	-2.70375	0.254673	5.63453	1.75538e-08	9.03005e-08
ENSMUSG00000052544	St6galnac3	111.019	-1.43482	-2.70349	0.306948	4.67449	2.94692e-06	1.1046e-05
ENSMUSG00000032482	Cspg5	66.6601	-1.43452	-2.70293	0.461728	3.10685	0.00189091	0.00432509
ENSMUSG00000020258	Glyctk	2397.03	-1.43442	-2.70273	0.254447	5.63739	1.72651e-08	8.8844e-08
ENSMUSG00000026611	Spata17	54.5703	-1.43362	-2.70124	0.421699	3.39964	0.000674754	0.00169202
ENSMUSG00000075706	Gpx4	1282.6	-1.43324	-2.70052	0.328503	4.36294	1.28325e-05	4.34429e-05
ENSMUSG00000032609	Klhdc8b	257.619	-1.43299	-2.70006	0.278968	5.13676	2.79518e-07	1.21086e-06
ENSMUSG00000034156	Bzrap1	105.335	-1.4327	-2.69951	0.379515	3.77508	0.000159959	0.000449871
ENSMUSG00000037190	Cyb561d2	390.182	-1.43208	-2.69835	0.292195	4.90111	9.52982e-07	3.82136e-06
ENSMUSG00000070283	Ndufaf3	209.143	-1.42976	-2.69402	0.302155	4.73189	2.22443e-06	8.50331e-06
ENSMUSG00000018672	Copz2	161.237	-1.42949	-2.69352	0.412359	3.46663	0.000527028	0.0013468
ENSMUSG00000023032	Slc4a8	394.096	-1.42911	-2.69281	0.224995	6.35174	2.12888e-10	1.39828e-09
ENSMUSG00000021448	Shc3	62.0286	-1.4291	-2.69278	0.475469	3.00566	0.00265005	0.00588682
ENSMUSG00000074754	Gm561	94.1656	-1.42909	-2.69276	0.371086	3.85109	0.000117592	0.000338304
ENSMUSG00000096199	Ptrhd1	519.294	-1.42902	-2.69265	0.214126	6.67376	2.4934e-11	1.8293e-10
ENSMUSG00000019737	Syne4	304.861	-1.42875	-2.69214	0.26329	5.42654	5.74577e-08	2.73833e-07
ENSMUSG00000003546	Klc4	1460.41	-1.42826	-2.69122	0.179275	7.96688	1.62736e-15	1.90781e-14
ENSMUSG00000003531	Dgcr6	728.261	-1.4281	-2.69092	0.198267	7.2029	5.89443e-13	5.25379e-12
ENSMUSG00000017754	Pltp	615.131	-1.42797	-2.69068	0.255901	5.58016	2.40301e-08	1.20862e-07
ENSMUSG00000034634	Ly6d	88.485	-1.42676	-2.68843	0.502149	2.84132	0.00449278	0.00951702
ENSMUSG00000072694	1500011B03Rik	113.703	-1.42668	-2.68827	0.411926	3.46344	0.000533323	0.00136135
ENSMUSG00000023328	Ache	102.99	-1.42601	-2.68702	0.405205	3.51923	0.000432797	0.00112621
ENSMUSG00000079435	Rpl36a	122.708	-1.42594	-2.6869	0.300775	4.7409	2.12766e-06	8.1531e-06
ENSMUSG00000004655	Aqp1	13884	-1.42569	-2.68642	0.303266	4.70111	2.58752e-06	9.77309e-06
ENSMUSG00000034762	Glis1	137.851	-1.4256	-2.68626	0.311223	4.58063	4.63568e-06	1.6837e-05
ENSMUSG00000070699	Sars2	217.421	-1.42493	-2.68502	0.333886	4.26772	1.97482e-05	6.46399e-05
ENSMUSG00000035509	Fbxl21	105.25	-1.42397	-2.68322	0.351144	4.05523	5.0086e-05	0.000153572
ENSMUSG00000001348	Acp5	770.451	-1.42355	-2.68245	0.268232	5.30717	1.11343e-07	5.09279e-07
ENSMUSG00000024944	Arl2	428.602	-1.42333	-2.68203	0.293528	4.84904	1.24061e-06	4.90012e-06
ENSMUSG00000079339	Gm14446	38.8846	-1.42326	-2.68191	0.489043	2.9103	0.00361079	0.0078209
ENSMUSG00000057246	BC051142	59.3275	-1.42256	-2.6806	0.458164	3.10491	0.00190338	0.00435299
ENSMUSG00000038690	Atp5j2	1108.39	-1.42254	-2.68058	0.338124	4.20716	2.58601e-05	8.29275e-05
ENSMUSG00000047246	Hist1h2be	301.152	-1.42254	-2.68056	0.379344	3.74999	0.000176841	0.000493836
ENSMUSG00000002416	Ndufb2	564.409	-1.42159	-2.67881	0.24583	5.78284	7.34509e-09	3.97788e-08
ENSMUSG00000049339	Fam134a	3750.14	-1.42102	-2.67775	0.169479	8.38465	5.08754e-17	6.88342e-16
ENSMUSG00000029440	Psmd9	676.218	-1.421	-2.67771	0.223625	6.35439	2.09249e-10	1.37679e-09
ENSMUSG00000042834	Nrep	371.467	-1.4207	-2.67715	0.259847	5.46745	4.56551e-08	2.20841e-07
ENSMUSG00000020182	Ddc	2622.55	-1.42038	-2.67656	0.213219	6.66159	2.70873e-11	1.97718e-10
ENSMUSG00000050379	Sept6	495.602	-1.42034	-2.67648	0.208568	6.80996	9.76234e-12	7.54029e-11
ENSMUSG00000002580	Mien1	187.991	-1.41906	-2.6741	0.345477	4.10752	3.99926e-05	0.000124902
ENSMUSG00000000171	Sdhd	4526.03	-1.41892	-2.67385	0.2634	5.38694	7.1667e-08	3.36269e-07
ENSMUSG00000009566	Fpgs	1060.68	-1.41832	-2.67274	0.22453	6.31684	2.66967e-10	1.72976e-09
ENSMUSG00000079478	Sssca1	222.17	-1.41819	-2.6725	0.317902	4.46109	8.1543e-06	2.84276e-05
ENSMUSG00000057322	Rpl38	1304.99	-1.41774	-2.67167	0.288102	4.92098	8.61102e-07	3.47852e-06
ENSMUSG00000054477	Kcnn2	187.018	-1.41764	-2.67147	0.275156	5.15211	2.57568e-07	1.12161e-06
ENSMUSG00000024697	Gna14	351.893	-1.41759	-2.67139	0.230867	6.14027	8.23806e-10	5.01294e-09
ENSMUSG00000001100	Poldip2	2197.62	-1.4174	-2.67103	0.258412	5.48504	4.13382e-08	2.01191e-07
ENSMUSG00000023904	Hcfc1r1	579.866	-1.41695	-2.67021	0.27324	5.18574	2.15154e-07	9.47891e-07
ENSMUSG00000031969	Acad8	1867.36	-1.41675	-2.66983	0.213357	6.64027	3.13104e-11	2.27494e-10
ENSMUSG00000025036	Sfxn2	1217.12	-1.41603	-2.6685	0.245435	5.76948	7.95148e-09	4.28133e-08
ENSMUSG00000028962	Slc4a2	3555.56	-1.41548	-2.66749	0.169508	8.35053	6.79589e-17	9.13227e-16
ENSMUSG00000063696	Gm8730	1360.01	-1.41463	-2.66591	0.571205	2.47656	0.0132654	0.0252752
ENSMUSG00000022090	Pdlim2	299.892	-1.4141	-2.66494	0.244278	5.78891	7.08456e-09	3.84733e-08
ENSMUSG00000031399	Fam3a	806.22	-1.41211	-2.66127	0.203395	6.94271	3.84649e-12	3.10767e-11
ENSMUSG00000006315	Tmem147	721.71	-1.41168	-2.66047	0.287752	4.90589	9.30061e-07	3.73324e-06
ENSMUSG00000034758	Tle6	22.1462	-1.41066	-2.65858	0.586531	2.40508	0.0161687	0.0302026
ENSMUSG00000033938	Ndufb7	1703.97	-1.41036	-2.65803	0.262587	5.37101	7.8299e-08	3.65866e-07
ENSMUSG00000024646	Cyb5a	6526.27	-1.41013	-2.65761	0.226022	6.2389	4.40654e-10	2.78101e-09
ENSMUSG00000033722	BC034090	2917.98	-1.41003	-2.65743	0.200913	7.01813	2.24858e-12	1.87418e-11
ENSMUSG00000002007	Srpk3	22.6515	-1.40937	-2.6562	0.565272	2.49325	0.0126579	0.0242493
ENSMUSG00000041737	Tmem45b	693.008	-1.40902	-2.65558	0.237236	5.93933	2.86189e-09	1.63272e-08
ENSMUSG00000038527	C1rl	614.851	-1.40811	-2.6539	0.202274	6.96141	3.36877e-12	2.74557e-11
ENSMUSG00000055114	Anxa13	45.1289	-1.40734	-2.65248	0.509271	2.76344	0.00571949	0.0118176
ENSMUSG00000020471	Pold2	234.301	-1.4064	-2.65075	0.282016	4.98696	6.13382e-07	2.52692e-06
ENSMUSG00000033216	Eefsec	705.705	-1.40613	-2.65026	0.207088	6.79003	1.12113e-11	8.60898e-11
ENSMUSG00000064181	Rab3ip	5369.85	-1.40583	-2.6497	0.189848	7.40501	1.31144e-13	1.26601e-12
ENSMUSG00000095789	Nupr1l	53.1818	-1.4055	-2.64909	0.535748	2.62343	0.00870505	0.0172887
ENSMUSG00000064254	Ethe1	1203.22	-1.40544	-2.64899	0.18873	7.44686	9.5585e-14	9.34156e-13
ENSMUSG00000031090	Nadsyn1	887.116	-1.40544	-2.64899	0.20267	6.93464	4.07255e-12	3.28528e-11
ENSMUSG00000052485	Tmem171	550.187	-1.40437	-2.64702	0.356026	3.94457	7.99432e-05	0.000236892
ENSMUSG00000032579	Hemk1	412.398	-1.40424	-2.64678	0.213863	6.56609	5.16539e-11	3.65229e-10
ENSMUSG00000029675	Eln	154.11	-1.40312	-2.64474	0.368219	3.81057	0.000138646	0.000393716
ENSMUSG00000055839	Tceb2	467.33	-1.40312	-2.64473	0.252658	5.55343	2.80122e-08	1.39734e-07
ENSMUSG00000062012	Zfp13	248.86	-1.40234	-2.64329	0.255858	5.48091	4.23136e-08	2.05661e-07
ENSMUSG00000021830	Txndc16	1553.42	-1.40204	-2.64275	0.22991	6.0982	1.0727e-09	6.44802e-09
ENSMUSG00000038880	Mrps34	604.877	-1.40187	-2.64243	0.266727	5.2558	1.47381e-07	6.6453e-07
ENSMUSG00000033096	Apmap	6281.31	-1.40134	-2.64147	0.16583	8.45046	2.90145e-17	3.99405e-16
ENSMUSG00000015806	Qdpr	3165.54	-1.40005	-2.6391	0.249359	5.61458	1.97041e-08	1.00479e-07
ENSMUSG00000025428	Atp5a1	47456.2	-1.4	-2.63901	0.200277	6.99029	2.74318e-12	2.25783e-11
ENSMUSG00000034974	Dapk3	790.527	-1.39971	-2.63848	0.25006	5.59748	2.17487e-08	1.10406e-07
ENSMUSG00000018740	Slc25a35	507.506	-1.39907	-2.63732	0.240129	5.82633	5.66584e-09	3.11326e-08
ENSMUSG00000070803	Cited4	44.7948	-1.39847	-2.63623	0.48928	2.85823	0.00426015	0.00906831
ENSMUSG00000020153	Ndufs7	1005.56	-1.39798	-2.63533	0.269382	5.1896	2.10749e-07	9.30038e-07
ENSMUSG00000038845	Phb	385.931	-1.39797	-2.6353	0.242237	5.77107	7.87675e-09	4.24689e-08
ENSMUSG00000078302	Foxd1	86.1714	-1.39667	-2.63293	0.364523	3.83149	0.000127368	0.000363913
ENSMUSG00000013415	Igf2bp1	28.8153	-1.39648	-2.63259	0.629423	2.21867	0.0265094	0.0469282
ENSMUSG00000032436	Cmtm7	275.125	-1.39626	-2.63219	0.291319	4.7929	1.64385e-06	6.38745e-06
ENSMUSG00000090019	Gimap1	266.356	-1.3962	-2.63208	0.295241	4.72902	2.25604e-06	8.61372e-06
ENSMUSG00000028378	Ptgr1	110.697	-1.39589	-2.6315	0.374533	3.72701	0.000193769	0.000537026
ENSMUSG00000064264	Zfp428	61.1066	-1.3958	-2.63134	0.380992	3.66359	0.000248708	0.000675558
ENSMUSG00000015377	Dennd6b	175.289	-1.39406	-2.62818	0.345766	4.03182	5.53469e-05	0.000168201
ENSMUSG00000052087	Rgs14	125.103	-1.39401	-2.62808	0.328969	4.23751	2.26012e-05	7.33855e-05
ENSMUSG00000024500	Ppp2r2b	142.419	-1.39392	-2.62792	0.294019	4.74093	2.12739e-06	8.1531e-06
ENSMUSG00000044700	Tmem201	773.362	-1.39383	-2.62775	0.193058	7.21975	5.2084e-13	4.66337e-12
ENSMUSG00000070661	Rnf186	455.153	-1.3937	-2.62752	0.216405	6.44027	1.19262e-10	8.08885e-10
ENSMUSG00000071661	Zbtb3	70.7022	-1.39234	-2.62504	0.366776	3.79616	0.000146955	0.000415591
ENSMUSG00000045107	Saysd1	100.401	-1.39202	-2.62447	0.35926	3.87469	0.000106758	0.000309333
ENSMUSG00000040987	Mill2	87.5086	-1.39048	-2.62166	0.446361	3.11516	0.00183847	0.00421063
ENSMUSG00000038370	Pcp4l1	198.079	-1.39035	-2.62143	0.264084	5.26482	1.40323e-07	6.3394e-07
ENSMUSG00000026858	Fam73b	1676.93	-1.39029	-2.62131	0.194613	7.14386	9.07451e-13	7.89672e-12
ENSMUSG00000027582	Zgpat	1136.47	-1.38984	-2.62049	0.249903	5.56152	2.6744e-08	1.33619e-07
ENSMUSG00000038738	Shank1	87.4938	-1.38963	-2.62011	0.391701	3.54768	0.000388647	0.00102006
ENSMUSG00000054057	A930004D18Rik	214.091	-1.38913	-2.61921	0.297757	4.66531	3.08151e-06	1.15232e-05
ENSMUSG00000026415	Fcamr	157.525	-1.389	-2.61897	0.325223	4.27092	1.94665e-05	6.37969e-05
ENSMUSG00000027562	Car2	10291.9	-1.3888	-2.61861	0.22832	6.08271	1.18167e-09	7.06011e-09
ENSMUSG00000019838	Slc16a10	3971.59	-1.38831	-2.61772	0.198061	7.00951	2.39162e-12	1.9871e-11
ENSMUSG00000025372	Baiap2	1374.03	-1.38793	-2.61704	0.187353	7.40812	1.28101e-13	1.23891e-12
ENSMUSG00000023266	Frs3	115.076	-1.38775	-2.6167	0.306326	4.53029	5.89031e-06	2.10503e-05
ENSMUSG00000046792	Zfp787	463.776	-1.38688	-2.61513	0.212193	6.53597	6.31978e-11	4.42496e-10
ENSMUSG00000063698	Sfxn4	202.143	-1.38671	-2.61481	0.286863	4.83404	1.33789e-06	5.25805e-06
ENSMUSG00000069300	Hist1h2bj	71.6681	-1.38616	-2.61382	0.458162	3.02548	0.00248238	0.00554317
ENSMUSG00000021368	Tbc1d7	142.206	-1.3848	-2.61136	0.306005	4.52541	6.02778e-06	2.15027e-05
ENSMUSG00000037370	Enpp1	2523.39	-1.3844	-2.61064	0.201831	6.85923	6.92342e-12	5.44603e-11
ENSMUSG00000004394	Tmed4	3971.31	-1.38365	-2.60928	0.177248	7.80633	5.8875e-15	6.43876e-14
ENSMUSG00000028454	Pigo	1124.82	-1.38328	-2.60861	0.233184	5.93216	2.9897e-09	1.70257e-08
ENSMUSG00000025733	Rhot2	918.749	-1.3832	-2.60846	0.180444	7.66552	1.78109e-14	1.85909e-13
ENSMUSG00000038775	Vill	795.595	-1.38313	-2.60833	0.264309	5.233	1.66779e-07	7.45998e-07
ENSMUSG00000029345	Tfip11	980.189	-1.3828	-2.60774	0.288067	4.80028	1.58442e-06	6.17264e-06
ENSMUSG00000055407	Map6	85.1804	-1.38218	-2.60662	0.375831	3.67766	0.00023538	0.000642127
ENSMUSG00000019467	Arhgef25	513.959	-1.38077	-2.60407	0.316286	4.36557	1.26793e-05	4.29703e-05
ENSMUSG00000038077	Kcna6	86.4487	-1.38067	-2.60389	0.471728	2.92683	0.00342435	0.00744668
ENSMUSG00000029056	Pank4	989.18	-1.38017	-2.60299	0.225448	6.1219	9.24651e-10	5.59642e-09
ENSMUSG00000008999	Bmp7	1228.31	-1.37954	-2.60185	0.275512	5.00719	5.52307e-07	2.28784e-06
ENSMUSG00000087260	Lamtor5	758.289	-1.37799	-2.59906	0.203489	6.77182	1.27176e-11	9.68097e-11
ENSMUSG00000041078	Grid1	61.3235	-1.37699	-2.59725	0.488632	2.81804	0.00483178	0.0101579
ENSMUSG00000030087	Klf15	1059.11	-1.37577	-2.59506	0.32379	4.24896	2.14769e-05	6.99647e-05
ENSMUSG00000032946	Rasgrp2	580.584	-1.37239	-2.589	0.32782	4.18642	2.83392e-05	9.03823e-05
ENSMUSG00000063931	Pepd	5115.98	-1.37172	-2.58779	0.235903	5.81478	6.07145e-09	3.32457e-08
ENSMUSG00000000093	Tbx2	1349.14	-1.37158	-2.58754	0.245085	5.59634	2.18929e-08	1.10996e-07
ENSMUSG00000020937	Plcd3	310.832	-1.37157	-2.58752	0.262112	5.23276	1.66994e-07	7.46748e-07
ENSMUSG00000039908	Slc26a11	425.594	-1.37085	-2.58623	0.259773	5.27711	1.31236e-07	5.951e-07
ENSMUSG00000063765	Chadl	39.7677	-1.37008	-2.58485	0.468572	2.92395	0.00345621	0.00750873
ENSMUSG00000024386	Proc	1344.3	-1.36871	-2.58239	0.204184	6.70331	2.03756e-11	1.50818e-10
ENSMUSG00000020868	Xylt2	768.788	-1.36628	-2.57805	0.220202	6.20465	5.48192e-10	3.42685e-09
ENSMUSG00000029017	Pmpcb	7439.08	-1.36557	-2.57679	0.212567	6.4242	1.32567e-10	8.94132e-10
ENSMUSG00000041958	Pigs	1049.67	-1.36527	-2.57625	0.19407	7.03493	1.99361e-12	1.67402e-11
ENSMUSG00000063253	Scoc	574.53	-1.36384	-2.57369	0.303681	4.49102	7.08839e-06	2.5013e-05
ENSMUSG00000068747	Sort1	5791.49	-1.36366	-2.57337	0.177996	7.66119	1.84224e-14	1.91784e-13
ENSMUSG00000022574	Naprt	689.26	-1.36312	-2.57241	0.305579	4.46079	8.16589e-06	2.84617e-05
ENSMUSG00000022491	Glycam1	79.8681	-1.36264	-2.57155	0.46866	2.90752	0.00364308	0.00788651
ENSMUSG00000026692	Fmo4	1091.83	-1.36257	-2.57144	0.200712	6.78872	1.13135e-11	8.67899e-11
ENSMUSG00000038545	Cul7	1908.5	-1.36186	-2.57017	0.172942	7.87468	3.41607e-15	3.84229e-14
ENSMUSG00000078648	Gm17546	51.2368	-1.36114	-2.56888	0.415426	3.2765	0.00105103	0.00252924
ENSMUSG00000005823	Gpr108	750.831	-1.36101	-2.56864	0.198243	6.86533	6.63356e-12	5.22062e-11
ENSMUSG00000031791	Tmem38a	348.708	-1.36051	-2.56776	0.263644	5.1604	2.4642e-07	1.07633e-06
ENSMUSG00000030605	Mfge8	3447.63	-1.3591	-2.56526	0.22374	6.07446	1.24403e-09	7.41026e-09
ENSMUSG00000039577	Nphp4	59.093	-1.35903	-2.56512	0.388392	3.49911	0.000466811	0.0012052
ENSMUSG00000052712	BC004004	2840.4	-1.35899	-2.56506	0.178268	7.62331	2.47261e-14	2.54392e-13
ENSMUSG00000032324	Tspan3	7998.66	-1.35864	-2.56444	0.211462	6.42499	1.31879e-10	8.89871e-10
ENSMUSG00000023938	Aars2	622.526	-1.35834	-2.5639	0.22725	5.97729	2.26877e-09	1.30709e-08
ENSMUSG00000033917	Gde1	2996.96	-1.35819	-2.56363	0.22471	6.0442	1.50156e-09	8.84332e-09
ENSMUSG00000043556	Fbxl7	86.2105	-1.35812	-2.56351	0.412735	3.29055	0.000999933	0.00241805
ENSMUSG00000036298	Slc2a13	842.944	-1.35762	-2.56263	0.209221	6.48895	8.64352e-11	5.96218e-10
ENSMUSG00000040746	Rnf167	1696.16	-1.35751	-2.56243	0.204345	6.64321	3.06919e-11	2.23411e-10
ENSMUSG00000033717	Adra2a	79.7272	-1.35749	-2.5624	0.380357	3.569	0.00035835	0.000946359
ENSMUSG00000025572	Tmc6	846.332	-1.3572	-2.56188	0.248566	5.46013	4.75782e-08	2.29581e-07
ENSMUSG00000036867	Smad6	475.217	-1.35639	-2.56044	0.212184	6.3925	1.63191e-10	1.08952e-09
ENSMUSG00000030357	Fkbp4	3703.36	-1.35608	-2.55988	0.242923	5.58231	2.3734e-08	1.19448e-07
ENSMUSG00000059278	Naa38	1143.84	-1.35563	-2.55909	0.229097	5.9173	3.27272e-09	1.85305e-08
ENSMUSG00000053411	Cbx7	916.417	-1.35552	-2.55889	0.216081	6.27318	3.53736e-10	2.2632e-09
ENSMUSG00000019996	Map7	2528.27	-1.35442	-2.55695	0.198646	6.8183	9.21261e-12	7.12962e-11
ENSMUSG00000042510	AA986860	601.999	-1.35418	-2.55651	0.234531	5.77397	7.7423e-09	4.17724e-08
ENSMUSG00000024118	1600002H07Rik	132.12	-1.35381	-2.55587	0.327553	4.13311	3.5788e-05	0.000112527
ENSMUSG00000042462	Dctpp1	110.132	-1.35331	-2.55497	0.44747	3.02435	0.00249165	0.0055627
ENSMUSG00000034022	Cpsf1	1889	-1.35309	-2.55459	0.209377	6.46247	1.0301e-10	7.04398e-10
ENSMUSG00000039620	6430573F11Rik	114.974	-1.35114	-2.55114	0.409498	3.29951	0.000968541	0.00235005
ENSMUSG00000023236	Scg5	469.417	-1.35087	-2.55066	0.221578	6.09661	1.08344e-09	6.50269e-09
ENSMUSG00000066900	Suds3	2488.18	-1.3502	-2.54947	0.165815	8.14282	3.86161e-16	4.76759e-15
ENSMUSG00000025608	Podxl	25175.8	-1.35002	-2.54917	0.185641	7.27225	3.53539e-13	3.23883e-12
ENSMUSG00000032431	Crtap	1647.68	-1.34982	-2.54881	0.209317	6.4487	1.1281e-10	7.66768e-10
ENSMUSG00000026189	Pecr	4292.98	-1.34946	-2.54816	0.194577	6.93535	4.05213e-12	3.27047e-11
ENSMUSG00000042961	Egflam	899.75	-1.3483	-2.54611	0.264632	5.09498	3.48773e-07	1.48923e-06
ENSMUSG00000027673	Ndufb5	1836.16	-1.34712	-2.54404	0.205148	6.56659	5.14822e-11	3.64341e-10
ENSMUSG00000028969	Cdk5	416.236	-1.34594	-2.54196	0.263608	5.10584	3.29335e-07	1.41234e-06
ENSMUSG00000022982	Sod1	2389.82	-1.34566	-2.54146	0.268246	5.01651	5.26195e-07	2.18828e-06
ENSMUSG00000001493	Meox1	169.339	-1.34564	-2.54142	0.315638	4.26324	2.01488e-05	6.58826e-05
ENSMUSG00000058135	Gstm1	7380.66	-1.34502	-2.54033	0.179192	7.50601	6.09586e-14	6.0663e-13
ENSMUSG00000025728	Pigq	4345.36	-1.34424	-2.53896	0.212681	6.32043	2.60836e-10	1.69351e-09
ENSMUSG00000036699	Zcchc12	23.2972	-1.34423	-2.53895	0.608069	2.21066	0.0270596	0.0477684
ENSMUSG00000025203	Scd2	6291.74	-1.3426	-2.53608	0.230353	5.82845	5.59452e-09	3.07547e-08
ENSMUSG00000005718	Tfap4	172.014	-1.34091	-2.53311	0.309147	4.33745	1.44146e-05	4.84255e-05
ENSMUSG00000050428	Fbxo46	280.401	-1.34087	-2.53304	0.235896	5.68416	1.31461e-08	6.8677e-08
ENSMUSG00000042096	Dao	4987.8	-1.3407	-2.53275	0.214117	6.26156	3.81137e-10	2.42379e-09
ENSMUSG00000020747	2310067B10Rik	3586.61	-1.34066	-2.53267	0.212333	6.31396	2.71992e-10	1.75943e-09
ENSMUSG00000033735	Spr	752.141	-1.34035	-2.53213	0.293438	4.56775	4.92991e-06	1.78359e-05
ENSMUSG00000038633	Degs1	5802.38	-1.34028	-2.53201	0.231367	5.79291	6.91788e-09	3.76328e-08
ENSMUSG00000004035	Gstm7	173.92	-1.34028	-2.532	0.289045	4.63691	3.53658e-06	1.30856e-05
ENSMUSG00000038560	Sp6	23.1801	-1.33937	-2.53041	0.565735	2.36749	0.0179092	0.0330784
ENSMUSG00000089675	Ugt1a8	487.321	-1.33836	-2.52863	0.290786	4.60255	4.17349e-06	1.52741e-05
ENSMUSG00000013495	Tmem175	875.187	-1.33773	-2.52754	0.207831	6.43664	1.2215e-10	8.26697e-10
ENSMUSG00000045410	Akr1e1	1232.57	-1.3376	-2.52731	0.236728	5.65036	1.60111e-08	8.27146e-08
ENSMUSG00000036639	Nudt1	203.818	-1.33689	-2.52606	0.279158	4.78901	1.67604e-06	6.50453e-06
ENSMUSG00000074194	Zfp791	172.256	-1.33634	-2.52509	0.340099	3.92926	8.52071e-05	0.000251265
ENSMUSG00000071256	Zfp213	220.95	-1.33609	-2.52466	0.273028	4.8936	9.90079e-07	3.96006e-06
ENSMUSG00000030577	Cd22	38.4057	-1.33607	-2.52463	0.485093	2.75425	0.00588263	0.0121168
ENSMUSG00000042675	Ypel3	866.073	-1.33605	-2.52459	0.243627	5.48401	4.15802e-08	2.02307e-07
ENSMUSG00000028457	Atp8b5	81.5943	-1.33569	-2.52397	0.352213	3.79229	0.000149264	0.000421602
ENSMUSG00000003309	Ap1m2	637.066	-1.33454	-2.52196	0.298031	4.47787	7.53903e-06	2.64636e-05
ENSMUSG00000022463	Srebf2	3252.32	-1.33407	-2.52113	0.202893	6.57524	4.85732e-11	3.45145e-10
ENSMUSG00000031661	Nkd1	337.642	-1.33348	-2.52009	0.294193	4.53266	5.82446e-06	2.08575e-05
ENSMUSG00000035561	Aldh1b1	263.456	-1.33322	-2.51965	0.358953	3.71421	0.000203841	0.00056179
ENSMUSG00000043673	Kcns3	77.5644	-1.33294	-2.51916	0.374707	3.55729	0.000374702	0.000985917
ENSMUSG00000038497	Tmco3	1216.19	-1.33282	-2.51895	0.19848	6.71516	1.87864e-11	1.39709e-10
ENSMUSG00000041552	Ptchd1	31.7084	-1.33235	-2.51812	0.515376	2.58519	0.00973243	0.0191224
ENSMUSG00000003438	Timm50	559.929	-1.33217	-2.51782	0.261297	5.09832	3.42689e-07	1.46484e-06
ENSMUSG00000050732	Vamp8	1064.53	-1.33201	-2.51754	0.286788	4.6446	3.40742e-06	1.26432e-05
ENSMUSG00000033857	Engase	136.928	-1.33199	-2.5175	0.324631	4.10309	4.07672e-05	0.000127045
ENSMUSG00000053646	Plxnb1	2292.3	-1.33144	-2.51654	0.178803	7.44641	9.59167e-14	9.3624e-13
ENSMUSG00000001313	Rnd2	117.356	-1.33008	-2.51417	0.3713	3.58223	0.000340678	0.000903311
ENSMUSG00000029474	Rnf34	802.371	-1.32843	-2.51129	0.242122	5.48661	4.09715e-08	1.99529e-07
ENSMUSG00000028964	Park7	2309.37	-1.32814	-2.51078	0.577011	2.30175	0.0213491	0.0386594
ENSMUSG00000030768	Disp1	333.648	-1.32787	-2.51032	0.278161	4.77375	1.80823e-06	6.99521e-06
ENSMUSG00000024570	Rbfa	416.92	-1.32769	-2.51001	0.272616	4.87019	1.11489e-06	4.42903e-06
ENSMUSG00000035722	Abca7	1831.87	-1.32769	-2.51	0.189348	7.01189	2.35115e-12	1.95451e-11
ENSMUSG00000061906	Ugt2b38	1131.8	-1.32673	-2.50834	0.259156	5.11944	3.06442e-07	1.32062e-06
ENSMUSG00000023259	Slc26a6	349.188	-1.3267	-2.50829	0.231241	5.7373	9.6197e-09	5.11336e-08
ENSMUSG00000045689	Pcdhb4	64.6265	-1.32644	-2.50783	0.438589	3.02433	0.00249183	0.0055627
ENSMUSG00000041115	Iqsec2	1041.61	-1.32554	-2.50627	0.211501	6.26732	3.67304e-10	2.34336e-09
ENSMUSG00000040957	Cables1	608.74	-1.32542	-2.50607	0.218499	6.06603	1.31108e-09	7.78035e-09
ENSMUSG00000018698	Lhx1	307.807	-1.32533	-2.5059	0.309298	4.28495	1.82779e-05	6.02427e-05
ENSMUSG00000061474	Mrps36	319.949	-1.3252	-2.50567	0.350232	3.78377	0.000154471	0.000435678
ENSMUSG00000023791	Pigx	505.276	-1.32448	-2.50442	0.283835	4.66637	3.06575e-06	1.14697e-05
ENSMUSG00000033845	Mrpl15	1215.85	-1.32384	-2.50332	0.242823	5.45189	4.98384e-08	2.39537e-07
ENSMUSG00000005161	Prdx2	3329.34	-1.32355	-2.5028	0.174449	7.58699	3.27418e-14	3.33174e-13
ENSMUSG00000021665	Hexb	4135.39	-1.32338	-2.50252	0.240137	5.51095	3.56897e-08	1.75429e-07
ENSMUSG00000050022	Amz1	87.7224	-1.32329	-2.50237	0.47596	2.78026	0.00543156	0.0112777
ENSMUSG00000002409	Dyrk1b	590.234	-1.32307	-2.50197	0.201935	6.55192	5.68013e-11	4.00014e-10
ENSMUSG00000028917	Plekhm2	2114.77	-1.32238	-2.50079	0.176045	7.51162	5.84e-14	5.82636e-13
ENSMUSG00000032526	Deb1	245.798	-1.32225	-2.50055	0.259434	5.09666	3.45697e-07	1.4769e-06
ENSMUSG00000027406	Idh3b	6206.62	-1.32183	-2.49983	0.210756	6.27187	3.56728e-10	2.28049e-09
ENSMUSG00000022540	Rogdi	687.861	-1.32159	-2.49942	0.243497	5.42756	5.71298e-08	2.72427e-07
ENSMUSG00000096847	Tmem151b	192.368	-1.32153	-2.49931	0.27541	4.79842	1.59922e-06	6.22169e-06
ENSMUSG00000030035	Wbp1	1127.78	-1.32135	-2.499	0.184308	7.16925	7.54124e-13	6.63554e-12
ENSMUSG00000009863	Sdhb	6671.21	-1.3213	-2.49891	0.306559	4.31009	1.6319e-05	5.42695e-05
ENSMUSG00000030824	Nucb1	8055.98	-1.32101	-2.49841	0.16293	8.10784	5.15287e-16	6.29295e-15
ENSMUSG00000036437	Npy1r	443.262	-1.32088	-2.49818	0.350392	3.76972	0.000163431	0.000458496
ENSMUSG00000028664	Ephb2	1113.69	-1.3207	-2.49787	0.187845	7.03079	2.05366e-12	1.71896e-11
ENSMUSG00000054931	Zkscan4	52.8398	-1.31979	-2.4963	0.45114	2.92546	0.00343946	0.00747542
ENSMUSG00000043631	Ecm2	327.951	-1.3197	-2.49614	0.279435	4.72275	2.32674e-06	8.86439e-06
ENSMUSG00000035885	Cox8a	3756.23	-1.3195	-2.49579	0.2999	4.39979	1.08358e-05	3.70646e-05
ENSMUSG00000022177	Haus4	350.538	-1.31934	-2.49553	0.228933	5.76302	8.26237e-09	4.43212e-08
ENSMUSG00000028756	Pink1	3930.01	-1.31907	-2.49505	0.242768	5.43346	5.52724e-08	2.64127e-07
ENSMUSG00000025374	Nabp2	508.858	-1.31897	-2.49488	0.228601	5.76975	7.93881e-09	4.27597e-08
ENSMUSG00000056938	Acbd4	1321.18	-1.31827	-2.49367	0.216006	6.10293	1.0414e-09	6.26464e-09
ENSMUSG00000027634	Ndrg3	4169	-1.31797	-2.49315	0.207169	6.36179	1.99417e-10	1.31527e-09
ENSMUSG00000058351	Smim4	141.541	-1.31786	-2.49297	0.35084	3.75631	0.000172437	0.000482733
ENSMUSG00000020284	1810043G02Rik	548.886	-1.31723	-2.49188	0.216328	6.08904	1.13587e-09	6.80701e-09
ENSMUSG00000030657	Xylt1	615.443	-1.31676	-2.49106	0.199139	6.61225	3.7853e-11	2.71658e-10
ENSMUSG00000086158	Ccpg1os	323.21	-1.31646	-2.49054	0.241355	5.45446	4.91219e-08	2.36597e-07
ENSMUSG00000048478	Spata33	33.733	-1.31606	-2.48985	0.537728	2.44744	0.0143874	0.0271837
ENSMUSG00000061904	Slc25a3	13241.5	-1.31509	-2.48818	0.252221	5.21403	1.8478e-07	8.21631e-07
ENSMUSG00000006288	Ttc5	533.01	-1.31496	-2.48796	0.222974	5.89739	3.69301e-09	2.07675e-08
ENSMUSG00000074826	Gm10767	39.2528	-1.31495	-2.48794	0.520751	2.5251	0.0115665	0.0223099
ENSMUSG00000043162	Pyurf	922.622	-1.31467	-2.48745	0.205777	6.38881	1.67187e-10	1.11402e-09
ENSMUSG00000032333	Stoml1	367.264	-1.31458	-2.4873	0.233443	5.63126	1.78894e-08	9.18772e-08
ENSMUSG00000030000	Add2	133.978	-1.31395	-2.48622	0.309769	4.24171	2.21821e-05	7.21433e-05
ENSMUSG00000053460	Ggcx	1855.58	-1.31395	-2.48621	0.177266	7.41228	1.24148e-13	1.20215e-12
ENSMUSG00000036833	Pnpla7	1962.33	-1.31369	-2.48577	0.192549	6.82264	8.93813e-12	6.93418e-11
ENSMUSG00000025521	Tmem192	420.938	-1.3134	-2.48527	0.258046	5.08981	3.58419e-07	1.52918e-06
ENSMUSG00000000359	Rem1	336.338	-1.31229	-2.48336	0.335256	3.9143	9.06656e-05	0.000265922
ENSMUSG00000005986	Ankrd13d	40.1003	-1.3117	-2.48234	0.470579	2.78741	0.00531307	0.0110506
ENSMUSG00000046999	1110032F04Rik	57.5907	-1.31098	-2.4811	0.507846	2.58146	0.00983842	0.0193019
ENSMUSG00000035104	Eva1a	1166.39	-1.31064	-2.48052	0.198238	6.61144	3.806e-11	2.7302e-10
ENSMUSG00000048138	Dmrt2	231.493	-1.31041	-2.48011	0.269506	4.86226	1.16055e-06	4.60231e-06
ENSMUSG00000032109	Nlrx1	591.127	-1.31026	-2.47987	0.226409	5.78715	7.15924e-09	3.88388e-08
ENSMUSG00000046822	Slc39a3	678.414	-1.31026	-2.47986	0.213283	6.14328	8.08337e-10	4.9245e-09
ENSMUSG00000031387	Renbp	1502.64	-1.3093	-2.47822	0.235159	5.56773	2.58081e-08	1.29187e-07
ENSMUSG00000032500	Dclk3	1006.18	-1.30855	-2.47693	0.211416	6.18947	6.03671e-10	3.74993e-09
ENSMUSG00000030380	Mzf1	78.317	-1.30774	-2.47554	0.4363	2.99734	0.00272346	0.00603715
ENSMUSG00000006299	Aamp	2973.31	-1.30773	-2.47551	0.251942	5.19059	2.09629e-07	9.25355e-07
ENSMUSG00000062727	Hist1h2bk	154.895	-1.30684	-2.47398	0.378001	3.45723	0.000545767	0.00139087
ENSMUSG00000020477	Mrps24	742.362	-1.30657	-2.47353	0.232732	5.61407	1.97628e-08	1.00745e-07
ENSMUSG00000001418	Glmp	1796.06	-1.30606	-2.47265	0.245878	5.3118	1.08548e-07	4.97212e-07
ENSMUSG00000002769	Gnmt	304.152	-1.30583	-2.47225	0.444197	2.93975	0.00328482	0.00716989
ENSMUSG00000021773	Comtd1	173.315	-1.30558	-2.47183	0.329582	3.96132	7.45353e-05	0.000221949
ENSMUSG00000038080	Kdm1b	1982.21	-1.30534	-2.47141	0.18561	7.0327	2.02574e-12	1.69649e-11
ENSMUSG00000010080	Epn3	843.542	-1.30517	-2.47112	0.245375	5.31906	1.04305e-07	4.79446e-07
ENSMUSG00000035769	Xylb	5705.79	-1.30516	-2.47112	0.227894	5.72706	1.02186e-08	5.41715e-08
ENSMUSG00000031516	Dctn6	780.891	-1.30446	-2.46991	0.231261	5.64062	1.69434e-08	8.72456e-08
ENSMUSG00000028618	Tmem59	16603.5	-1.30438	-2.46977	0.169898	7.67742	1.6233e-14	1.69888e-13
ENSMUSG00000021809	Nudt13	365.018	-1.3032	-2.46775	0.23058	5.65182	1.58756e-08	8.20681e-08
ENSMUSG00000027944	Hax1	835.013	-1.30316	-2.46768	0.278554	4.6783	2.89266e-06	1.08625e-05
ENSMUSG00000093803	Ppp2r3d	160.874	-1.30308	-2.46755	0.370288	3.5191	0.000433019	0.00112642
ENSMUSG00000030872	Gga2	1420.11	-1.30297	-2.46736	0.215575	6.04415	1.50196e-09	8.84332e-09
ENSMUSG00000057342	Sphk2	639.058	-1.30295	-2.46734	0.229358	5.68086	1.34018e-08	6.99432e-08
ENSMUSG00000033253	Szt2	1749.54	-1.30283	-2.46712	0.190399	6.84262	7.77572e-12	6.08918e-11
ENSMUSG00000026062	Slc9a2	2294.91	-1.30208	-2.46584	0.203723	6.3914	1.64369e-10	1.09646e-09
ENSMUSG00000024869	Nudt8	455.048	-1.30194	-2.46561	0.305763	4.25801	2.06254e-05	6.73854e-05
ENSMUSG00000020297	Nsg2	118.252	-1.30183	-2.46541	0.3998	3.25619	0.00112917	0.00269672
ENSMUSG00000056643	Chst13	32.6897	-1.30114	-2.46424	0.519282	2.50566	0.0122224	0.023489
ENSMUSG00000025436	Xrcc6bp1	82.6536	-1.3009	-2.46382	0.3585	3.62873	0.000284821	0.000765871
ENSMUSG00000001983	Taco1	548.564	-1.30089	-2.4638	0.20209	6.43716	1.21729e-10	8.24199e-10
ENSMUSG00000031730	Dhodh	342.892	-1.30062	-2.46335	0.265621	4.89652	9.75472e-07	3.90461e-06
ENSMUSG00000035615	Frmpd1	35.9145	-1.30053	-2.46319	0.517036	2.51536	0.0118912	0.0228916
ENSMUSG00000022761	Lztr1	4610.49	-1.30026	-2.46274	0.177373	7.33066	2.29023e-13	2.14537e-12
ENSMUSG00000036534	Slc38a7	528.325	-1.30023	-2.46269	0.243194	5.34649	8.96752e-08	4.16071e-07
ENSMUSG00000063439	B9d2	133.856	-1.30005	-2.46238	0.370476	3.50914	0.000449563	0.00116485
ENSMUSG00000032898	Fbxo21	2311.83	-1.29994	-2.46218	0.179029	7.26104	3.8413e-13	3.50283e-12
ENSMUSG00000029616	Erp29	3568.38	-1.29989	-2.4621	0.231162	5.6233	1.87346e-08	9.59374e-08
ENSMUSG00000030611	Mrps11	798.001	-1.29987	-2.46206	0.237376	5.47597	4.35119e-08	2.1112e-07
ENSMUSG00000050382	Kif7	79.6514	-1.29972	-2.46181	0.387546	3.35372	0.000797324	0.00196723
ENSMUSG00000037605	Lphn3	346.922	-1.29897	-2.46053	0.271314	4.78769	1.68714e-06	6.54439e-06
ENSMUSG00000022553	Maf1	2297.57	-1.2983	-2.45938	0.198559	6.5386	6.20977e-11	4.35372e-10
ENSMUSG00000022217	Emc9	158.995	-1.29799	-2.45887	0.310652	4.17829	2.93711e-05	9.34471e-05
ENSMUSG00000020232	Hmg20b	675.681	-1.29662	-2.45653	0.240325	5.39528	6.84178e-08	3.21884e-07
ENSMUSG00000019470	Xab2	1359.38	-1.29525	-2.45419	0.20743	6.24425	4.2583e-10	2.68961e-09
ENSMUSG00000036606	Plxnb2	21066.8	-1.29454	-2.45299	0.18625	6.95055	3.63875e-12	2.95191e-11
ENSMUSG00000074219	Gm10644	110.055	-1.29431	-2.45259	0.380125	3.40495	0.000661755	0.00166259
ENSMUSG00000039246	Lyplal1	3527.32	-1.29404	-2.45214	0.21397	6.04779	1.46849e-09	8.6624e-09
ENSMUSG00000042857	Gm9776	77.8035	-1.29339	-2.45104	0.430544	3.00409	0.00266378	0.00591315
ENSMUSG00000074576	Mocs3	137.579	-1.29322	-2.45074	0.37251	3.47164	0.000517299	0.00132436
[truncated: 3,542 more rows]
