# Supplementary material for: Host-inherent variability influences the transcriptional response of Staphylococcus aureus during in vivo infection
Source: Nat Commun. 2017 Feb 3;8:14268. doi: 10.1038/ncomms14268 (PMC5296661; doi:10.1038/ncomms14268)
Supplement: Supplementary Data 2 — Differentially expressed genes (DE) in the kidneys of S. aureus-infected versus uninfected C57BL/6 mice as identified by DESeq2 analysis (adjusted p-value ≤0.05, fold change ≥ 2). [file ncomms14268-s3.xlsx]

## Sheet: Sheet1
Supplementary Data 2. Differentially expressed genes (DE) in the kidneys of S. aureus-infected versus uninfected C57BL/6 mice as identified by DESeq2 analysis (adjusted p-value ≤0.05, fold change ≥ 2)
Locus tag	Gene symbol	base meana	log2 Fold Change	Fold Change	lfcSEb	statc	p-valued	adjusted p-valuee
ENSMUSG00000006313	Upk1a	97.4214	-4.74104	-26.742	0.419233	-11.3088	1.18643e-29	1.51113e-27		a mean of normalized counts for all samples
ENSMUSG00000092164	Rergl	110.34	-4.71603	-26.2825	0.409963	-11.5035	1.26603e-30	1.76811e-28		b standard error of log2 fold change
ENSMUSG00000049436	Upk1b	278.326	-4.70427	-26.0691	0.282207	-16.6696	2.18146e-62	5.7885e-59		c Wald statistic
ENSMUSG00000071516	Hist1h2ai	235.866	-4.51336	-22.8379	0.354051	-12.7478	3.2079e-37	7.73834e-35		d Wald test p-value
ENSMUSG00000032518	Rpsa	1598.7	-4.49037	-22.4769	0.25507	-17.6045	2.27595e-69	3.62354e-65		e BH adjusted p-values
ENSMUSG00000071478	Hist1h2ad	49.3337	-4.36287	-20.5757	0.567619	-7.68627	1.51489e-14	3.27698e-13
ENSMUSG00000003053	Cyp2c29	52.3156	-4.3365	-20.2031	0.646465	-6.70802	1.9728e-11	2.71939e-10
ENSMUSG00000069301	Hist1h2ag	59.7054	-4.16872	-17.985	0.470989	-8.85099	8.67436e-19	3.04866e-17
ENSMUSG00000035638	Muc20	785.687	-4.03801	-16.4271	0.241155	-16.7445	6.2138e-63	1.9786e-59
ENSMUSG00000090236	Car15	61.4499	-4.02626	-16.2939	0.476885	-8.44284	3.09706e-17	9.40998e-16
ENSMUSG00000073424	Cyp4f15	28.1839	-3.88623	-14.7867	0.577857	-6.72523	1.75311e-11	2.44192e-10
ENSMUSG00000060407	Cyp2a12	43.8571	-3.85097	-14.4297	0.659095	-5.84282	5.13236e-09	4.89295e-08
ENSMUSG00000027996	Sfrp2	455.32	-3.80948	-14.0206	0.246854	-15.4321	9.95521e-54	1.21921e-50
ENSMUSG00000055333	Fat2	114.841	-3.7991	-13.9201	0.367118	-10.3484	4.2541e-25	3.35294e-23
ENSMUSG00000001260	Gabrg1	19.0211	-3.76452	-13.5904	0.624429	-6.02874	1.65246e-09	1.71059e-08
ENSMUSG00000028773	Fabp3	789.64	-3.66634	-12.6964	0.289573	-12.6612	9.70109e-37	2.27134e-34
ENSMUSG00000049233	Apoo-ps	142.373	-3.65254	-12.5754	0.3653	-9.99874	1.54355e-23	9.52516e-22
ENSMUSG00000084897	Gm14226	20.9433	-3.58729	-12.0194	0.615919	-5.8243	5.73531e-09	5.40627e-08
ENSMUSG00000030873	Scnn1b	2517.92	-3.56683	-11.8501	0.204335	-17.4558	3.11191e-68	1.65149e-64
ENSMUSG00000104445	Rhbg	148.321	-3.55567	-11.7588	0.344517	-10.3207	5.67839e-25	4.38862e-23
ENSMUSG00000041698	Slco1a1	14.5746	-3.54363	-11.6611	0.687185	-5.15674	2.51288e-07	1.7609e-06
ENSMUSG00000030510	Cers3	18.3264	-3.51121	-11.402	0.65764	-5.33911	9.34024e-08	7.09475e-07
ENSMUSG00000040562	Gstm2	1507.58	-3.49069	-11.241	0.228833	-15.2543	1.54044e-52	1.44267e-49
ENSMUSG00000013338	Fer1l4	40.7486	-3.4709	-11.0878	0.494038	-7.02557	2.13189e-12	3.40099e-11
ENSMUSG00000091449	Gm10269	780.34	-3.46938	-11.0761	0.550133	-6.30644	2.85527e-10	3.27748e-09
ENSMUSG00000004341	Gpx6	835.07	-3.46072	-11.0098	0.257329	-13.4486	3.13722e-41	1.24869e-38
ENSMUSG00000028699	Tspan1	1713.7	-3.41641	-10.6768	0.203713	-16.7707	3.99583e-63	1.59044e-59
ENSMUSG00000033688	1300017J02Rik	58.1506	-3.39386	-10.5112	0.536859	-6.32169	2.58721e-10	2.99352e-09
ENSMUSG00000000216	Scnn1g	2418.75	-3.39248	-10.5012	0.193651	-17.5185	1.03526e-68	8.24117e-65
ENSMUSG00000038526	Car14	4617.43	-3.38977	-10.4815	0.258531	-13.1117	2.82338e-39	8.64444e-37
ENSMUSG00000054146	Krt15	75.442	-3.38811	-10.4694	0.379628	-8.92482	4.46416e-19	1.64523e-17
ENSMUSG00000068855	Hist2h2ac	1091.79	-3.38037	-10.4134	0.245713	-13.7574	4.59811e-43	2.09162e-40
ENSMUSG00000057074	Ces1g	119.929	-3.37614	-10.3829	0.385224	-8.76409	1.88293e-18	6.47165e-17
ENSMUSG00000036169	Sostdc1	2323.99	-3.34381	-10.1528	0.242073	-13.8132	2.12184e-43	1.0409e-40
ENSMUSG00000024391	Apom	1631.64	-3.33388	-10.0832	0.259027	-12.8708	6.57551e-38	1.66173e-35
ENSMUSG00000034634	Ly6d	54.8595	-3.32012	-9.98748	0.457684	-7.25417	4.04121e-13	7.2455e-12
ENSMUSG00000000544	Gpa33	13.5708	-3.29427	-9.81009	0.648285	-5.08151	3.74456e-07	2.54448e-06
ENSMUSG00000062070	Pgk1	397.906	-3.29411	-9.809	0.274833	-11.9858	4.2157e-33	7.54137e-31
ENSMUSG00000042985	Upk3b	272.824	-3.26974	-9.6447	0.264199	-12.376	3.52394e-35	7.48062e-33
ENSMUSG00000059824	Dbp	1588.44	-3.258	-9.56655	0.225756	-14.4315	3.27947e-47	2.0885e-44
ENSMUSG00000030131	Mug2	64.2774	-3.25696	-9.55966	0.537278	-6.06196	1.34475e-09	1.40576e-08
ENSMUSG00000036853	Mcoln3	442.463	-3.24709	-9.49448	0.242009	-13.4173	4.79155e-41	1.86064e-38
ENSMUSG00000015093	Clic3	406.734	-3.24304	-9.46788	0.258558	-12.5428	4.35323e-36	9.76165e-34
ENSMUSG00000070530	Wfdc16	213.486	-3.22373	-9.34201	0.579222	-5.56563	2.61208e-08	2.18994e-07
ENSMUSG00000032226	Gcnt3	47.7485	-3.20919	-9.24833	0.476059	-6.74116	1.57122e-11	2.20595e-10
ENSMUSG00000071177	Serpina1d	385.029	-3.18607	-9.10128	0.317286	-10.0416	1.0001e-23	6.36903e-22
ENSMUSG00000099517	Hist1h3g	16.2291	-3.1781	-9.05113	0.651656	-4.87696	1.07735e-06	6.61493e-06
ENSMUSG00000050299	Gm9843	425.382	-3.16091	-8.94392	0.285423	-11.0745	1.66856e-28	1.91116e-26
ENSMUSG00000069309	Hist1h2an	26.2199	-3.14607	-8.85243	0.579058	-5.43309	5.53879e-08	4.36766e-07
ENSMUSG00000058385	Hist1h2bg	918.468	-3.13787	-8.80222	0.653568	-4.80114	1.57768e-06	9.29618e-06
ENSMUSG00000070645	Ren1	2678.44	-3.11408	-8.65827	0.225462	-13.812	2.15751e-43	1.0409e-40
ENSMUSG00000059408	Mrgprh	16.8081	-3.10252	-8.58919	0.626707	-4.95051	7.40177e-07	4.71941e-06
ENSMUSG00000069267	Hist1h3b	12.7064	-3.09674	-8.55483	0.656542	-4.71674	2.39649e-06	1.37e-05
ENSMUSG00000061482	Hist1h4d	6247.83	-3.09336	-8.53479	0.459218	-6.73614	1.62653e-11	2.27757e-10
ENSMUSG00000094338	Hist1h2bl	22.7013	-3.08843	-8.50568	0.66041	-4.67653	2.91772e-06	1.63798e-05
ENSMUSG00000034785	Dio1	2500.82	-3.07641	-8.43511	0.208175	-14.778	2.03078e-49	1.40574e-46
ENSMUSG00000069273	Hist1h3e	86.7572	-3.06446	-8.36556	0.460037	-6.66134	2.71341e-11	3.62722e-10
ENSMUSG00000022435	Upk3a	58.8037	-3.03924	-8.22055	0.46918	-6.47775	9.30978e-11	1.1607e-09
ENSMUSG00000031239	Itm2a	94.3677	-3.01996	-8.11145	0.346226	-8.72252	2.72067e-18	9.15767e-17
ENSMUSG00000050936	Hist2h2bb	1503.62	-3.0184	-8.1027	0.196859	-15.3328	4.61337e-53	5.24639e-50
ENSMUSG00000029368	Alb	6964.77	-3.01303	-8.07258	0.693495	-4.3447	1.39466e-05	6.76552e-05
ENSMUSG00000003555	Cyp17a1	47.7154	-2.99905	-7.99473	0.526181	-5.69965	1.20052e-08	1.06364e-07
ENSMUSG00000079641	Rpl39	131.505	-2.99745	-7.98589	0.605601	-4.94955	7.43835e-07	4.73893e-06
ENSMUSG00000028786	Tmem54	47.0482	-2.98867	-7.93743	0.451491	-6.61957	3.60255e-11	4.75197e-10
ENSMUSG00000048582	Gja3	13.4482	-2.98431	-7.91348	0.645584	-4.62266	3.78855e-06	2.08567e-05
ENSMUSG00000005553	Atp4a	3149.32	-2.96489	-7.80765	0.18488	-16.0368	7.06749e-58	1.40652e-54
ENSMUSG00000005681	Apoa2	298.94	-2.94477	-7.69951	0.641623	-4.58956	4.44176e-06	2.41356e-05
ENSMUSG00000030223	Ptpro	2602.75	-2.93413	-7.64296	0.186153	-15.762	5.68507e-56	1.00569e-52
ENSMUSG00000056293	Gsdmc2	33.6471	-2.9051	-7.4907	0.544653	-5.33385	9.61494e-08	7.28259e-07
ENSMUSG00000005220	Corin	365.143	-2.90415	-7.48575	0.252039	-11.5226	1.01481e-30	1.4298e-28
ENSMUSG00000052305	Hbb-bs	365.815	-2.89973	-7.46288	0.277621	-10.4449	1.54565e-25	1.27504e-23
ENSMUSG00000063681	Crb1	40.0725	-2.87955	-7.35918	0.481227	-5.98376	2.18049e-09	2.21967e-08
ENSMUSG00000068686	Cd59b	118.397	-2.87531	-7.33762	0.309743	-9.28289	1.64946e-20	7.21459e-19
ENSMUSG00000075031	Hist1h2bb	861.57	-2.87185	-7.32001	0.290292	-9.89296	4.4663e-23	2.57638e-21
ENSMUSG00000043705	Capn13	47.3337	-2.87076	-7.31453	0.492723	-5.82632	5.66613e-09	5.3601e-08
ENSMUSG00000026602	Nphs2	3275.67	-2.85019	-7.21097	0.2151	-13.2505	4.47973e-40	1.62095e-37
ENSMUSG00000041523	Upk2	20.3623	-2.82827	-7.10223	0.577431	-4.89803	9.68021e-07	6.0015e-06
ENSMUSG00000025557	Slc15a1	41.7414	-2.80907	-7.00832	0.466926	-6.01609	1.78677e-09	1.84063e-08
ENSMUSG00000000402	Egfl6	750.799	-2.80299	-6.97887	0.247742	-11.3142	1.11657e-29	1.43362e-27
ENSMUSG00000097585	Gm26529	16.848	-2.79322	-6.93175	0.590678	-4.72884	2.25808e-06	1.29506e-05
ENSMUSG00000014313	Cox6c	4326.25	-2.76184	-6.78259	0.277025	-9.96963	2.07004e-23	1.25791e-21
ENSMUSG00000006216	Clcnkb	6940.58	-2.74738	-6.71495	0.18077	-15.1982	3.63562e-52	3.2157e-49
ENSMUSG00000053846	Lipg	139.002	-2.74141	-6.68722	0.285148	-9.61398	6.98007e-22	3.44055e-20
ENSMUSG00000057666	Gapdh	872.234	-2.74106	-6.68559	0.280859	-9.75953	1.67926e-22	8.94163e-21
ENSMUSG00000028017	Egf	184991	-2.7373	-6.66821	0.180261	-15.1852	4.43379e-52	3.71528e-49
ENSMUSG00000004285	Atp6v1f	2717.18	-2.73407	-6.65331	0.206395	-13.2468	4.70898e-40	1.66604e-37
ENSMUSG00000004988	Fxyd4	254.577	-2.72621	-6.61716	0.318336	-8.56395	1.09064e-17	3.47976e-16
ENSMUSG00000029211	Gabra4	17.7705	-2.72476	-6.6105	0.601706	-4.52839	5.9434e-06	3.13431e-05
ENSMUSG00000050359	Sprr1a	97.049	-2.72318	-6.60326	0.377983	-7.20449	5.82604e-13	1.02267e-11
ENSMUSG00000076441	Ass1	12402.8	-2.7145	-6.56366	0.270351	-10.0407	1.00997e-23	6.40627e-22
ENSMUSG00000095388	Gm10681	646.77	-2.70958	-6.54129	0.250299	-10.8253	2.61117e-27	2.51954e-25
ENSMUSG00000063689	Hist2h2ab	116.261	-2.70764	-6.53254	0.362552	-7.46829	8.12435e-14	1.58904e-12
ENSMUSG00000032808	Cyp2c38	14.0885	-2.6954	-6.47732	0.637793	-4.22613	2.37743e-05	0.000109554
ENSMUSG00000042246	Tmc7	45.6885	-2.69235	-6.46366	0.423766	-6.3534	2.10611e-10	2.47647e-09
ENSMUSG00000062727	Hist1h2bk	82.2732	-2.68035	-6.4101	0.39248	-6.82925	8.53573e-12	1.25831e-10
ENSMUSG00000064288	Hist1h4k	46.9092	-2.67513	-6.38697	0.457914	-5.84199	5.15809e-09	4.91454e-08
ENSMUSG00000061518	Cox5b	2396.56	-2.67193	-6.3728	0.231287	-11.5524	7.17501e-31	1.06013e-28
ENSMUSG00000079015	Serpina1c	261.157	-2.66835	-6.35704	0.69883	-3.81832	0.000134364	0.000522135
ENSMUSG00000045545	Krt14	17.9198	-2.66033	-6.32179	0.626766	-4.24454	2.19044e-05	0.00010206
ENSMUSG00000022766	Serpind1	72.9121	-2.65765	-6.31006	0.462608	-5.74494	9.19555e-09	8.33252e-08
ENSMUSG00000043366	Olfr78	37.2295	-2.64845	-6.26992	0.495471	-5.34531	9.02603e-08	6.89556e-07
ENSMUSG00000030492	Slc7a9	4940.64	-2.63743	-6.22221	0.189135	-13.9447	3.39041e-44	1.92781e-41
ENSMUSG00000063434	Sorcs3	113.959	-2.63588	-6.21555	0.30737	-8.57559	9.85835e-18	3.1517e-16
ENSMUSG00000021565	Slc6a19	13657.6	-2.63576	-6.21501	0.206613	-12.757	2.84996e-37	6.98065e-35
ENSMUSG00000022613	Miox	29863	-2.6287	-6.18467	0.266935	-9.84771	7.01215e-23	3.93037e-21
ENSMUSG00000030549	Rhcg	2972.02	-2.61728	-6.13592	0.179494	-14.5815	3.6849e-48	2.44447e-45
ENSMUSG00000032299	Commd4	929.124	-2.61712	-6.13522	0.19977	-13.1006	3.26528e-39	9.80878e-37
ENSMUSG00000094806	Cyp2d10	12.552	-2.61326	-6.11885	0.69747	-3.74677	0.000179124	0.000673715
ENSMUSG00000026405	C4bp	51.2935	-2.61215	-6.11413	0.560363	-4.66153	3.13865e-06	1.74722e-05
ENSMUSG00000030382	Slc27a5	65.7057	-2.60746	-6.09431	0.697073	-3.74059	0.000183589	0.00068903
ENSMUSG00000066366	Serpina1a	60.721	-2.58617	-6.00501	0.515202	-5.01971	5.17493e-07	3.42009e-06
ENSMUSG00000036899	Trpv5	1342.34	-2.5787	-5.97402	0.199616	-12.9183	3.54834e-38	9.7052e-36
ENSMUSG00000031391	L1cam	2302.12	-2.57665	-5.96553	0.199473	-12.9173	3.59655e-38	9.7052e-36
ENSMUSG00000020218	Wif1	38.6302	-2.57502	-5.95881	0.45188	-5.69847	1.20888e-08	1.07045e-07
ENSMUSG00000053852	Gpr112	34.9779	-2.56676	-5.92475	0.475763	-5.39503	6.85136e-08	5.33923e-07
ENSMUSG00000052428	Tmco1	4492.46	-2.56207	-5.90554	0.251015	-10.2068	1.84814e-24	1.30774e-22
ENSMUSG00000023013	Aqp2	2877.11	-2.56004	-5.89724	0.250146	-10.2342	1.39336e-24	9.99263e-23
ENSMUSG00000015627	Gata5	116.38	-2.55994	-5.89684	0.337302	-7.58946	3.21249e-14	6.67704e-13
ENSMUSG00000022464	Slc38a4	240.786	-2.5599	-5.89668	0.344889	-7.42238	1.15031e-13	2.20385e-12
ENSMUSG00000061048	Cdh3	737.062	-2.55982	-5.89634	0.216043	-11.8487	2.18677e-32	3.70379e-30
ENSMUSG00000057092	Fxyd3	15.9925	-2.55886	-5.8924	0.608647	-4.20417	2.62043e-05	0.000119473
ENSMUSG00000031390	Avpr2	613.675	-2.55821	-5.88975	0.210206	-12.17	4.4908e-34	8.61423e-32
ENSMUSG00000055827	Gsdmc3	20.7867	-2.55284	-5.86789	0.574902	-4.44048	8.9759e-06	4.54389e-05
ENSMUSG00000026688	Mgst3	852.577	-2.54864	-5.85081	0.224407	-11.3572	6.83013e-30	8.98698e-28
ENSMUSG00000031098	Syt8	15.7837	-2.54636	-5.84158	0.593494	-4.29045	1.78312e-05	8.44661e-05
ENSMUSG00000021263	Degs2	236.461	-2.54499	-5.83605	0.264387	-9.626	6.21029e-22	3.07062e-20
ENSMUSG00000027748	Trpc4	43.208	-2.53865	-5.81045	0.44796	-5.66713	1.45207e-08	1.27656e-07
ENSMUSG00000060981	Hist1h4h	677.82	-2.53394	-5.79153	0.305412	-8.29681	1.06941e-16	3.02416e-15
ENSMUSG00000026065	Slc9a4	171.003	-2.5332	-5.78853	0.284849	-8.89313	5.94112e-19	2.14001e-17
ENSMUSG00000010529	Gm266	34.0652	-2.53181	-5.78295	0.514294	-4.92288	8.52816e-07	5.35757e-06
ENSMUSG00000034450	Gulo	55.7292	-2.53006	-5.77597	0.459761	-5.50299	3.73397e-08	3.03619e-07
ENSMUSG00000060807	Serpina6	53.4523	-2.52789	-5.76728	0.69703	-3.62666	0.000287112	0.00102814
ENSMUSG00000031891	Hsd11b2	3297.97	-2.52654	-5.76188	0.188518	-13.4021	5.87504e-41	2.22706e-38
ENSMUSG00000022875	Kng1	204.012	-2.52391	-5.75139	0.661715	-3.8142	0.000136626	0.000529508
ENSMUSG00000020911	Krt19	179.263	-2.52346	-5.74959	0.307358	-8.21015	2.20907e-16	6.02237e-15
ENSMUSG00000024799	Tm7sf2	220.158	-2.52273	-5.74669	0.24588	-10.26	1.06703e-24	7.77061e-23
ENSMUSG00000015090	Ptgds	64.8972	-2.52224	-5.74471	0.408611	-6.1727	6.71332e-10	7.356e-09
ENSMUSG00000023247	Guca2a	41.8079	-2.52146	-5.74162	0.479626	-5.25713	1.46324e-07	1.07604e-06
ENSMUSG00000004552	Ctse	118.349	-2.51367	-5.71073	0.376825	-6.67066	2.54648e-11	3.41843e-10
ENSMUSG00000061477	Rps7	1815.52	-2.50623	-5.68133	0.245283	-10.2177	1.65219e-24	1.17431e-22
ENSMUSG00000063730	Hsd3b2	2121.45	-2.50303	-5.66873	0.267816	-9.34608	9.09573e-21	4.04506e-19
ENSMUSG00000062997	Rpl35	29.3355	-2.50184	-5.66408	0.507876	-4.92608	8.3894e-07	5.28562e-06
ENSMUSG00000052974	Cyp2f2	238.285	-2.49919	-5.65366	0.345216	-7.23948	4.50413e-13	8.03514e-12
ENSMUSG00000061474	Mrps36	230.105	-2.49878	-5.65209	0.285125	-8.76383	1.88725e-18	6.47165e-17
ENSMUSG00000053317	Sec61b	148.095	-2.49854	-5.65113	0.292648	-8.53771	1.36914e-17	4.30792e-16
ENSMUSG00000031881	Cdh16	51443.3	-2.49689	-5.64469	0.190003	-13.1414	1.90782e-39	5.95575e-37
ENSMUSG00000019102	Aldh3a1	28.1004	-2.49132	-5.62292	0.50474	-4.93584	7.98057e-07	5.05203e-06
ENSMUSG00000030963	Umod	115990	-2.48846	-5.61179	0.201866	-12.3273	6.45955e-35	1.33562e-32
ENSMUSG00000006529	Itih1	190.174	-2.48565	-5.60086	0.388317	-6.40109	1.54277e-10	1.85938e-09
ENSMUSG00000020159	Gabrp	14.9048	-2.48315	-5.59117	0.611408	-4.06136	4.87874e-05	0.000209874
ENSMUSG00000063903	Klk1	26926.6	-2.4789	-5.57474	0.212106	-11.6871	1.48321e-31	2.36142e-29
ENSMUSG00000005980	Dnase1	8704.64	-2.47219	-5.54884	0.253206	-9.76353	1.61437e-22	8.654e-21
ENSMUSG00000037188	Grhl3	17.9767	-2.46995	-5.54026	0.566846	-4.35736	1.31639e-05	6.43285e-05
ENSMUSG00000038274	Fau	85.7421	-2.467	-5.52891	0.341124	-7.23195	4.761e-13	8.44097e-12
ENSMUSG00000032758	Kap	46050.4	-2.46437	-5.51885	0.524916	-4.69479	2.66887e-06	1.51052e-05
ENSMUSG00000050440	Hamp	20.149	-2.46135	-5.50732	0.66536	-3.69927	0.000216218	0.000797591
ENSMUSG00000022454	Nell2	29.4442	-2.461	-5.50598	0.48794	-5.04365	4.56728e-07	3.04632e-06
ENSMUSG00000003411	Rab3b	131.676	-2.4487	-5.45923	0.336788	-7.27075	3.57504e-13	6.48271e-12
ENSMUSG00000053647	Gper1	87.7866	-2.44832	-5.45781	0.350558	-6.98406	2.86767e-12	4.51148e-11
ENSMUSG00000021539	Lect2	12.6236	-2.44134	-5.43148	0.662327	-3.68601	0.000227794	0.000835072
ENSMUSG00000078627	March10	18.9232	-2.44044	-5.42806	0.589111	-4.14257	3.4343e-05	0.000152263
ENSMUSG00000029727	Cyp3a13	25.9133	-2.43411	-5.40429	0.549517	-4.42953	9.44371e-06	4.76103e-05
ENSMUSG00000032679	Cd59a	1762.7	-2.43337	-5.40155	0.205805	-11.8237	2.9443e-32	4.88293e-30
ENSMUSG00000031919	Tmed6	338.616	-2.43063	-5.39128	0.266353	-9.12558	7.13533e-20	2.91286e-18
ENSMUSG00000029066	Mrpl20	341.048	-2.42892	-5.38492	0.254658	-9.53798	1.45635e-21	7.06905e-20
ENSMUSG00000069272	Hist1h2ae	46.1197	-2.42364	-5.36523	0.483919	-5.00836	5.48965e-07	3.59378e-06
ENSMUSG00000092008	Cyp2c69	31.6073	-2.42146	-5.35714	0.598105	-4.04856	5.15345e-05	0.000220559
ENSMUSG00000030004	Nat8	317.551	-2.41962	-5.35029	0.312528	-7.74209	9.77938e-15	2.16547e-13
ENSMUSG00000040134	Rdh7	85.4919	-2.41694	-5.34038	0.700791	-3.44888	0.000562918	0.00188718
ENSMUSG00000025418	Bsnd	1766.35	-2.41681	-5.3399	0.2109	-11.4595	2.10624e-30	2.8661e-28
ENSMUSG00000067206	Lrrc66	1125.45	-2.41508	-5.33348	0.222439	-10.8573	1.84148e-27	1.82101e-25
ENSMUSG00000002475	Abhd3	2068.25	-2.41328	-5.32685	0.204892	-11.7783	5.04906e-32	8.28722e-30
ENSMUSG00000035150	Eif2s3x	300.343	-2.41315	-5.32636	0.28676	-8.41523	3.92121e-17	1.17349e-15
ENSMUSG00000038776	Ephx1	4372.51	-2.41159	-5.32062	0.182738	-13.197	9.12853e-40	3.02782e-37
ENSMUSG00000040569	Slc26a7	127.101	-2.4073	-5.30482	0.328201	-7.33485	2.21968e-13	4.1576e-12
ENSMUSG00000018569	Cldn7	449.378	-2.40483	-5.29571	0.210216	-11.4398	2.64553e-30	3.56945e-28
ENSMUSG00000031538	Plat	4153.37	-2.40149	-5.28347	0.216994	-11.0671	1.81234e-28	2.06102e-26
ENSMUSG00000029369	Afm	1437.99	-2.39086	-5.2447	0.205842	-11.615	3.45778e-31	5.2934e-29
ENSMUSG00000054999	Naaladl1	99.906	-2.39068	-5.24406	0.347122	-6.88716	5.69176e-12	8.63033e-11
ENSMUSG00000038879	Nipal2	280.753	-2.38441	-5.2213	0.242608	-9.82823	8.50971e-23	4.70427e-21
ENSMUSG00000032013	Trim29	39.1319	-2.37323	-5.18099	0.4623	-5.13352	2.84368e-07	1.97367e-06
ENSMUSG00000024863	Mbl2	35.5791	-2.37006	-5.16963	0.526628	-4.50045	6.78106e-06	3.52009e-05
ENSMUSG00000026587	Astn1	102.947	-2.36974	-5.16848	0.331946	-7.13894	9.40553e-13	1.57627e-11
ENSMUSG00000103421	Golt1a	63.2771	-2.36698	-5.15861	0.384308	-6.15908	7.31702e-10	7.9627e-09
ENSMUSG00000032330	Cox7a2	1626.26	-2.36669	-5.15757	0.226605	-10.4441	1.55916e-25	1.27955e-23
ENSMUSG00000071528	Usmg5	148.029	-2.36668	-5.15753	0.388503	-6.0918	1.11651e-09	1.18034e-08
ENSMUSG00000032561	Acpp	330.84	-2.36232	-5.14195	0.222884	-10.5988	3.01715e-26	2.63934e-24
ENSMUSG00000039533	Mmd2	67.7952	-2.35902	-5.1302	0.410447	-5.74743	9.06123e-09	8.22485e-08
ENSMUSG00000020022	Ndufa12	1292.83	-2.35742	-5.12453	0.29355	-8.03073	9.68959e-16	2.4565e-14
ENSMUSG00000001029	Icam2	475.228	-2.34782	-5.09053	0.23042	-10.1893	2.21381e-24	1.53913e-22
ENSMUSG00000029868	Trpv6	104.261	-2.34373	-5.07614	0.339771	-6.89798	5.27482e-12	8.02106e-11
ENSMUSG00000061171	Slc38a11	64.3842	-2.34171	-5.06901	0.377052	-6.21057	5.27943e-10	5.8615e-09
ENSMUSG00000003477	Inmt	1664.89	-2.33921	-5.06025	0.275389	-8.4942	1.99307e-17	6.16147e-16
ENSMUSG00000074796	Slc4a11	814.572	-2.33834	-5.0572	0.220487	-10.6054	2.81404e-26	2.47527e-24
ENSMUSG00000022112	Gpc5	66.6094	-2.33583	-5.0484	0.362958	-6.43554	1.23039e-10	1.50338e-09
ENSMUSG00000045394	Epcam	2175.23	-2.33205	-5.0352	0.185495	-12.572	3.00914e-36	6.94327e-34
ENSMUSG00000032718	Mansc1	355.896	-2.32973	-5.02712	0.25772	-9.03977	1.57e-19	6.08176e-18
ENSMUSG00000001494	Sost	18.3888	-2.3252	-5.01136	0.600888	-3.86961	0.00010901	0.000433236
ENSMUSG00000051397	Tacstd2	929.31	-2.31924	-4.99068	0.218959	-10.5921	3.24248e-26	2.82096e-24
ENSMUSG00000068706	Gm10250	202.627	-2.3181	-4.98674	0.339457	-6.82883	8.56106e-12	1.26088e-10
ENSMUSG00000020857	Nme2	66.8513	-2.3159	-4.97916	0.390102	-5.93666	2.90883e-09	2.89809e-08
ENSMUSG00000063696	Gm8730	607.232	-2.31201	-4.96574	0.259715	-8.90209	5.4803e-19	1.99205e-17
ENSMUSG00000006469	Slc34a3	1214.68	-2.3023	-4.93245	0.242124	-9.50878	1.92904e-21	9.25069e-20
ENSMUSG00000061991	Hist1h2af	231.234	-2.30041	-4.92598	0.584472	-3.93587	8.28941e-05	0.000339706
ENSMUSG00000051726	Kcnf1	84.589	-2.29993	-4.92432	0.397534	-5.78549	7.23031e-09	6.68101e-08
ENSMUSG00000051355	Commd1	784.21	-2.29963	-4.92333	0.213444	-10.774	4.56876e-27	4.38188e-25
ENSMUSG00000029843	Slc13a4	91.5124	-2.28973	-4.88966	0.349733	-6.54708	5.86712e-11	7.52097e-10
ENSMUSG00000026726	Cubn	62056.7	-2.28143	-4.86158	0.186893	-12.2071	2.848e-34	5.5979e-32
ENSMUSG00000000805	Car4	2792.99	-2.28023	-4.85755	0.224549	-10.1547	3.15782e-24	2.13939e-22
ENSMUSG00000057400	Ces1c	286.791	-2.28016	-4.85733	0.707267	-3.22391	0.00126455	0.00386726
ENSMUSG00000032523	Hhatl	126.265	-2.27601	-4.84335	0.3177	-7.16401	7.835e-13	1.3413e-11
ENSMUSG00000022037	Clu	12725.5	-2.27554	-4.84179	0.178724	-12.7322	3.91881e-37	9.31214e-35
ENSMUSG00000069300	Hist1h2bj	66.3055	-2.27296	-4.83313	0.461539	-4.92474	8.44735e-07	5.31792e-06
ENSMUSG00000035780	Ugt2a3	23.2558	-2.27094	-4.82639	0.533777	-4.25448	2.09533e-05	9.79442e-05
ENSMUSG00000032564	Cpne4	283.329	-2.27021	-4.82394	0.288563	-7.86731	3.62351e-15	8.5976e-14
ENSMUSG00000028435	Aqp3	1989.61	-2.27012	-4.82365	0.240681	-9.4321	4.0196e-21	1.87123e-19
ENSMUSG00000031521	Aga	639.32	-2.263	-4.79988	0.232716	-9.72431	2.37503e-22	1.23169e-20
ENSMUSG00000035783	Acta2	4882.07	-2.26103	-4.79334	0.281274	-8.03853	9.09227e-16	2.30874e-14
ENSMUSG00000032207	Lipc	28.9939	-2.25988	-4.78951	0.557525	-4.05342	5.04752e-05	0.00021655
ENSMUSG00000058488	Kl	25526.6	-2.25813	-4.78371	0.190729	-11.8395	2.4402e-32	4.08951e-30
ENSMUSG00000006574	Slc4a1	2084.04	-2.25746	-4.78149	0.173632	-13.0014	1.20114e-38	3.47697e-36
ENSMUSG00000020646	Mboat2	715.422	-2.25616	-4.77717	0.20312	-11.1075	1.15328e-28	1.3501e-26
ENSMUSG00000032649	Colgalt2	823.324	-2.25236	-4.76461	0.189716	-11.8723	1.64904e-32	2.82304e-30
ENSMUSG00000067219	Nipal1	54.8516	-2.25015	-4.75733	0.424069	-5.3061	1.11994e-07	8.40664e-07
ENSMUSG00000089789	Rdh1	52.9511	-2.24491	-4.74008	0.389187	-5.7682	8.01233e-09	7.35241e-08
ENSMUSG00000029838	Ptn	203.467	-2.23786	-4.71695	0.314646	-7.1123	1.14124e-12	1.8907e-11
ENSMUSG00000022132	Cldn10	3647.35	-2.23176	-4.69708	0.19686	-11.3368	8.62255e-30	1.12524e-27
ENSMUSG00000027133	Nop10	462.589	-2.22872	-4.68718	0.292834	-7.61086	2.72268e-14	5.74142e-13
ENSMUSG00000021759	Ppap2a	2394.47	-2.22717	-4.68215	0.192964	-11.5419	8.11062e-31	1.18467e-28
ENSMUSG00000030669	Calca	44.2693	-2.22657	-4.6802	0.416453	-5.34651	8.96677e-08	6.85686e-07
ENSMUSG00000018362	Kpna2	98.1301	-2.22215	-4.66588	0.327688	-6.78129	1.19105e-11	1.7099e-10
ENSMUSG00000030588	Yif1b	472.554	-2.22197	-4.66529	0.215122	-10.3289	5.21655e-25	4.05135e-23
ENSMUSG00000075706	Gpx4	1095.53	-2.22185	-4.66492	0.521339	-4.26182	2.02769e-05	9.50054e-05
ENSMUSG00000030750	Nsmce1	537.605	-2.219	-4.65572	0.225103	-9.85773	6.34661e-23	3.62166e-21
ENSMUSG00000020102	Slc16a7	4674.63	-2.21801	-4.65251	0.451327	-4.91442	8.9047e-07	5.56404e-06
ENSMUSG00000033307	Mif	142.079	-2.21546	-4.64429	0.370143	-5.98541	2.15847e-09	2.19866e-08
ENSMUSG00000013622	Atraid	1884.08	-2.21525	-4.64362	0.207081	-10.6975	1.04547e-26	9.56603e-25
ENSMUSG00000063531	Sema3e	304.753	-2.21	-4.62676	0.220844	-10.0071	1.41916e-23	8.86054e-22
ENSMUSG00000036781	Rps27l	846.099	-2.20889	-4.62319	0.263313	-8.38882	4.91051e-17	1.45587e-15
ENSMUSG00000079508	Apoo	66.3466	-2.20693	-4.61691	0.41324	-5.34055	9.26673e-08	7.05237e-07
ENSMUSG00000020639	Pfn4	16.2119	-2.20418	-4.60812	0.57306	-3.84633	0.0001199	0.000471109
ENSMUSG00000087260	Lamtor5	653.275	-2.1981	-4.58875	0.262594	-8.37073	5.72628e-17	1.67588e-15
ENSMUSG00000020467	Efemp1	781.418	-2.19772	-4.58753	0.201746	-10.8935	1.23813e-27	1.24154e-25
ENSMUSG00000023861	Mpc1	936.953	-2.19319	-4.57315	0.213612	-10.2671	9.91103e-25	7.30526e-23
ENSMUSG00000086596	Susd5	146.573	-2.19097	-4.56611	0.282719	-7.74962	9.21687e-15	2.04661e-13
ENSMUSG00000057103	Cml1	1079.38	-2.18044	-4.53291	0.255218	-8.54342	1.30305e-17	4.10808e-16
ENSMUSG00000028262	Clca2	26.1777	-2.1743	-4.51366	0.525521	-4.13741	3.51243e-05	0.000155429
ENSMUSG00000027834	Serpini1	158.179	-2.17289	-4.50925	0.284399	-7.64028	2.16753e-14	4.62591e-13
ENSMUSG00000059278	Naa38	1010.4	-2.17245	-4.5079	0.235076	-9.24151	2.43044e-20	1.03187e-18
ENSMUSG00000039904	Gpr37	45.6194	-2.1691	-4.49742	0.408361	-5.31172	1.08596e-07	8.16703e-07
ENSMUSG00000069805	Fbp1	13936	-2.1666	-4.48964	0.216075	-10.0271	1.15877e-23	7.26329e-22
ENSMUSG00000024254	Abcg8	16.7723	-2.163	-4.47844	0.613641	-3.52486	0.000423711	0.00146237
ENSMUSG00000029819	Npy	325.784	-2.16084	-4.47175	0.528508	-4.08856	4.34054e-05	0.000188589
ENSMUSG00000025781	Atp5c1	9260.88	-2.15801	-4.46298	0.213083	-10.1276	4.16908e-24	2.78487e-22
ENSMUSG00000090171	Ugt1a2	11411.8	-2.15264	-4.4464	0.198705	-10.8333	2.3925e-27	2.33687e-25
ENSMUSG00000055415	Atp10b	428.997	-2.15184	-4.44393	0.229691	-9.36839	7.36478e-21	3.31228e-19
ENSMUSG00000038148	Cldn16	233.351	-2.15131	-4.4423	0.266707	-8.06619	7.25245e-16	1.86839e-14
ENSMUSG00000029212	Gabrb1	13.1411	-2.14138	-4.41183	0.634246	-3.37626	0.000734792	0.00239236
ENSMUSG00000001349	Cnn1	301.629	-2.13786	-4.40109	0.310527	-6.88461	5.79451e-12	8.77777e-11
ENSMUSG00000032892	Rangrf	31.9483	-2.13739	-4.39964	0.474106	-4.50825	6.53646e-06	3.40816e-05
ENSMUSG00000044816	D630023F18Rik	837.072	-2.13579	-4.39478	0.25823	-8.27089	1.32966e-16	3.74021e-15
ENSMUSG00000027690	Slc2a2	7782.41	-2.1355	-4.39389	0.210194	-10.1597	3.00085e-24	2.04173e-22
ENSMUSG00000066512	Klk1b5	42.6983	-2.13265	-4.38522	0.455078	-4.68634	2.78132e-06	1.5697e-05
ENSMUSG00000002064	Sdf2	971.665	-2.13124	-4.38095	0.200047	-10.6537	1.67553e-26	1.49866e-24
ENSMUSG00000061615	Hist1h2ab	132.881	-2.12972	-4.37633	0.370407	-5.74968	8.94118e-09	8.12979e-08
ENSMUSG00000028167	Bdh2	289.698	-2.12829	-4.37198	0.246208	-8.64427	5.4152e-18	1.77764e-16
ENSMUSG00000060093	Hist1h4a	47.8803	-2.12765	-4.37006	0.508242	-4.1863	2.83538e-05	0.000128281
ENSMUSG00000021131	Erh	51.9836	-2.12281	-4.35543	0.421128	-5.04078	4.63636e-07	3.0911e-06
ENSMUSG00000032068	Plet1	601.766	-2.12279	-4.35537	0.189481	-11.2032	3.93153e-29	4.85224e-27
ENSMUSG00000026295	Spp2	6862.58	-2.12183	-4.35244	0.192857	-11.0021	3.73453e-28	3.96383e-26
ENSMUSG00000059743	Fdps	301.209	-2.12118	-4.35049	0.25465	-8.32977	8.09988e-17	2.3362e-15
ENSMUSG00000035699	Slc51a	716.817	-2.12091	-4.34968	0.231334	-9.16818	4.81071e-20	1.98939e-18
ENSMUSG00000073838	Tufm	468.989	-2.1184	-4.34213	0.212334	-9.97675	1.92678e-23	1.17534e-21
ENSMUSG00000060639	Hist1h4i	57.3385	-2.11046	-4.31828	0.373821	-5.64563	1.64578e-08	1.43497e-07
ENSMUSG00000023791	Pigx	349.155	-2.10751	-4.30947	0.231249	-9.11361	7.96877e-20	3.22007e-18
ENSMUSG00000000308	Ckmt1	1814.87	-2.10656	-4.30664	0.211319	-9.96866	2.09031e-23	1.26539e-21
ENSMUSG00000059430	Actg2	259.673	-2.10348	-4.29746	0.26021	-8.0838	6.27786e-16	1.64391e-14
ENSMUSG00000033633	Clec18a	37.1335	-2.10325	-4.29677	0.469824	-4.47668	7.58112e-06	3.89352e-05
ENSMUSG00000018566	Slc2a4	1490.56	-2.10102	-4.29012	0.231034	-9.09398	9.54745e-20	3.80012e-18
ENSMUSG00000074882	Cyp2c68	30.7063	-2.09971	-4.28622	0.542015	-3.87389	0.000107114	0.000426339
ENSMUSG00000076434	Wfdc3	21.419	-2.09872	-4.28328	0.568434	-3.6921	0.00022241	0.000818347
ENSMUSG00000060459	Kng2	6671.3	-2.09208	-4.26362	0.205175	-10.1966	2.05398e-24	1.43427e-22
ENSMUSG00000021290	2010107E04Rik	749.772	-2.09087	-4.26006	0.225309	-9.28002	1.69441e-20	7.39086e-19
ENSMUSG00000027202	Slc12a1	45596.4	-2.08882	-4.254	0.185324	-11.2712	1.82056e-29	2.30041e-27
ENSMUSG00000050520	Cldn8	3054.72	-2.08817	-4.25209	0.20155	-10.3606	3.74703e-25	2.96798e-23
ENSMUSG00000026579	F5	1994.65	-2.08788	-4.25122	0.170292	-12.2606	1.47487e-34	2.97233e-32
ENSMUSG00000036330	Slc18a1	4776.39	-2.08779	-4.25096	0.206372	-10.1166	4.66185e-24	3.09255e-22
ENSMUSG00000029452	Tmem116	1616.83	-2.08462	-4.24164	0.181781	-11.4678	1.91565e-30	2.62922e-28
ENSMUSG00000041012	Cmtm8	216.894	-2.08339	-4.23801	0.296515	-7.02623	2.12185e-12	3.38836e-11
ENSMUSG00000040485	Lrrc52	61.7375	-2.08128	-4.23183	0.393707	-5.28637	1.24764e-07	9.28212e-07
ENSMUSG00000026051	1500015O10Rik	35.7726	-2.08005	-4.22823	0.472082	-4.40612	1.05238e-05	5.24904e-05
ENSMUSG00000038583	Pln	89.1794	-2.07992	-4.22784	0.376188	-5.52894	3.22168e-08	2.65214e-07
ENSMUSG00000044337	Ackr3	1595.18	-2.0754	-4.21462	0.208302	-9.96343	2.20332e-23	1.32374e-21
ENSMUSG00000079436	Kcnj13	28.1785	-2.07481	-4.21288	0.489986	-4.23442	2.29139e-05	0.00010613
ENSMUSG00000030359	Pzp	750.493	-2.07221	-4.20532	0.705541	-2.93706	0.00331344	0.00904393
ENSMUSG00000026198	Abcb6	235.818	-2.07145	-4.20309	0.265705	-7.79605	6.38763e-15	1.45698e-13
ENSMUSG00000049396	Gemin4	13.1843	-2.06994	-4.19868	0.640209	-3.23322	0.00122404	0.00376506
ENSMUSG00000043091	Tuba1c	270.454	-2.06981	-4.1983	0.273565	-7.56605	3.84747e-14	7.87347e-13
ENSMUSG00000027188	Pamr1	1098.42	-2.06825	-4.19379	0.212845	-9.7172	2.54686e-22	1.31225e-20
ENSMUSG00000067455	Hist1h4j	17.7442	-2.06635	-4.18826	0.581154	-3.5556	0.000377115	0.00131351
ENSMUSG00000054162	Spock3	37.6368	-2.06105	-4.17289	0.45987	-4.48181	7.40132e-06	3.80855e-05
ENSMUSG00000001663	Gstt1	824.332	-2.05931	-4.16787	0.276073	-7.45931	8.6977e-14	1.69286e-12
ENSMUSG00000015575	Atp6v0e	2275.9	-2.05587	-4.15795	0.169713	-12.1138	8.92255e-34	1.65181e-31
ENSMUSG00000044748	Defb1	3491.12	-2.05482	-4.15491	0.241871	-8.49551	1.97066e-17	6.11596e-16
ENSMUSG00000079620	Muc4	36.7142	-2.0544	-4.1537	0.458544	-4.48027	7.45494e-06	3.83366e-05
ENSMUSG00000061808	Ttr	1536.96	-2.0527	-4.14881	0.233132	-8.80489	1.30977e-18	4.55303e-17
ENSMUSG00000031137	Fgf13	22.8892	-2.03833	-4.10771	0.520126	-3.91892	8.89453e-05	0.000361803
ENSMUSG00000031877	Ces2g	347.696	-2.03821	-4.10735	0.289392	-7.04306	1.88058e-12	3.04275e-11
ENSMUSG00000045282	Tmem86b	258.679	-2.0335	-4.09396	0.305975	-6.64596	3.0125e-11	4.01356e-10
ENSMUSG00000021884	Hacl1	3542.67	-2.03266	-4.0916	0.204987	-9.91606	3.54462e-23	2.08243e-21
ENSMUSG00000036123	Slc9a3	3502.35	-2.03114	-4.08729	0.166428	-12.2043	2.94667e-34	5.72121e-32
ENSMUSG00000032532	Cck	205.353	-2.03063	-4.08585	0.258298	-7.86159	3.79296e-15	8.94634e-14
ENSMUSG00000061825	Ces2c	1417.71	-2.02795	-4.07824	0.214762	-9.44278	3.63012e-21	1.70487e-19
ENSMUSG00000004668	Abca13	46877.4	-2.0264	-4.07386	0.169395	-11.9625	5.58237e-33	9.76669e-31
ENSMUSG00000072575	Eddm3b	13.3198	-2.02178	-4.06085	0.626377	-3.22774	0.00124774	0.00382686
ENSMUSG00000031886	Ces2e	461.712	-2.01627	-4.04536	0.265822	-7.58504	3.32379e-14	6.87979e-13
ENSMUSG00000049336	Tenm2	293.844	-2.01528	-4.04259	0.235663	-8.55153	1.21469e-17	3.84474e-16
ENSMUSG00000002014	Ssr4	876.296	-2.01349	-4.03759	0.226244	-8.89965	5.60239e-19	2.03179e-17
ENSMUSG00000020432	Tcn2	39584.8	-2.01314	-4.03661	0.178986	-11.2475	2.38233e-29	2.98654e-27
ENSMUSG00000069922	Ces3a	76.0818	-2.01191	-4.03315	0.707353	-2.84427	0.00445127	0.0117216
ENSMUSG00000037016	Frem2	1949.31	-2.01111	-4.03091	0.201803	-9.96569	2.15378e-23	1.29888e-21
ENSMUSG00000048911	Rnf24	2218.35	-2.01025	-4.02852	0.241751	-8.31537	9.14638e-17	2.60967e-15
ENSMUSG00000038239	Hrc	31.5121	-2.00981	-4.0273	0.525067	-3.82773	0.00012933	0.000504549
ENSMUSG00000034739	Mfrp	37.748	-2.00664	-4.01846	0.434919	-4.61383	3.9531e-06	2.16577e-05
ENSMUSG00000030647	Ndufc2	951.149	-2.00379	-4.01052	0.293351	-6.83069	8.4506e-12	1.24807e-10
ENSMUSG00000028356	Ambp	249.839	-2.00134	-4.00372	0.674185	-2.96854	0.00299221	0.00827036
ENSMUSG00000090862	Rps13	37.0428	-1.99708	-3.99191	0.478637	-4.17244	3.0136e-05	0.000135497
ENSMUSG00000062683	Atp5g2	35.1627	-1.99458	-3.985	0.462203	-4.31538	1.59329e-05	7.63831e-05
ENSMUSG00000049152	Ugt3a2	17700.4	-1.99072	-3.97435	0.186181	-10.6924	1.1049e-26	1.00521e-24
ENSMUSG00000056752	Dnah9	15.6746	-1.98972	-3.97161	0.587159	-3.38873	0.000702172	0.00229932
ENSMUSG00000031725	Ces1f	1712.1	-1.98574	-3.96066	0.227596	-8.72485	2.66538e-18	8.99058e-17
ENSMUSG00000001270	Ckb	1994.74	-1.98571	-3.96058	0.209931	-9.45887	3.11288e-21	1.46628e-19
ENSMUSG00000025651	Uqcrc1	11379.9	-1.9834	-3.95424	0.194719	-10.186	2.29084e-24	1.58576e-22
ENSMUSG00000049404	Rarres1	34.9091	-1.98232	-3.95127	0.507687	-3.9046	9.43795e-05	0.000381084
ENSMUSG00000051980	Casr	5621.33	-1.98064	-3.94669	0.197477	-10.0298	1.12776e-23	7.12418e-22
ENSMUSG00000022589	Cyp11b2	100.841	-1.97527	-3.93203	0.376735	-5.24314	1.57865e-07	1.15134e-06
ENSMUSG00000032401	Lctl	114.345	-1.9744	-3.92964	0.369384	-5.34511	9.0364e-08	6.90017e-07
ENSMUSG00000039579	Grin3a	107.763	-1.97245	-3.92433	0.314099	-6.27969	3.39242e-10	3.85241e-09
ENSMUSG00000070287	Slc35g2	114.131	-1.9718	-3.92257	0.320809	-6.14634	7.92914e-10	8.57608e-09
ENSMUSG00000020475	Pgam2	1349.8	-1.96937	-3.91597	0.213682	-9.21637	3.07331e-20	1.28426e-18
ENSMUSG00000025510	Cd151	5377.9	-1.967	-3.90954	0.194627	-10.1065	5.17039e-24	3.38757e-22
ENSMUSG00000015013	Trappc2l	397.622	-1.96684	-3.90911	0.242358	-8.11544	4.84039e-16	1.28013e-14
ENSMUSG00000012848	Rps5	3496.31	-1.96677	-3.90893	0.20324	-9.6771	3.77247e-22	1.89469e-20
ENSMUSG00000024331	Dsc2	155.311	-1.96471	-3.90333	0.270586	-7.26093	3.84432e-13	6.93939e-12
ENSMUSG00000024425	Ndfip1	8790.47	-1.96462	-3.90309	0.193263	-10.1655	2.82672e-24	1.93151e-22
ENSMUSG00000041293	Gpr110	111.493	-1.96416	-3.90187	0.309449	-6.3473	2.19132e-10	2.56341e-09
ENSMUSG00000032327	Stra6	557.62	-1.96203	-3.89611	0.267657	-7.3304	2.29472e-13	4.28303e-12
ENSMUSG00000002379	Ndufa11	569.365	-1.96069	-3.89248	0.251437	-7.79793	6.29316e-15	1.4375e-13
ENSMUSG00000031766	Slc12a3	45493.7	-1.95842	-3.88635	0.182018	-10.7595	5.34832e-27	5.09884e-25
ENSMUSG00000031274	Col4a5	3452.31	-1.95811	-3.88552	0.183782	-10.6545	1.66089e-26	1.49396e-24
ENSMUSG00000022354	Ndufb9	4291.01	-1.95787	-3.88489	0.177426	-11.0349	2.59349e-28	2.84766e-26
ENSMUSG00000063011	Msln	106.349	-1.95722	-3.88314	0.341833	-5.72567	1.03025e-08	9.267e-08
ENSMUSG00000041700	Lhfpl1	22.765	-1.95705	-3.88267	0.566986	-3.45167	0.000557121	0.00187077
ENSMUSG00000029464	Gpn3	484.749	-1.95372	-3.87373	0.229923	-8.4973	1.94058e-17	6.04617e-16
ENSMUSG00000027070	Lrp2	434431	-1.95224	-3.86974	0.176521	-11.0595	1.9712e-28	2.22578e-26
ENSMUSG00000030611	Mrps11	543.304	-1.95104	-3.86652	0.234829	-8.30834	9.70537e-17	2.7542e-15
ENSMUSG00000023175	Bsg	15401.3	-1.95096	-3.86632	0.19249	-10.1354	3.84792e-24	2.58492e-22
ENSMUSG00000021207	Akr1c21	11195.4	-1.94758	-3.85726	0.471859	-4.12745	3.66801e-05	0.000161813
ENSMUSG00000079111	Kdelr2	2361.05	-1.9461	-3.85332	0.194869	-9.98673	1.74227e-23	1.07099e-21
ENSMUSG00000029829	Tmem213	747.236	-1.94428	-3.84847	0.249413	-7.79545	6.41785e-15	1.45969e-13
ENSMUSG00000035451	Foxa1	21.5543	-1.94387	-3.84737	0.545143	-3.5658	0.000362743	0.00126817
ENSMUSG00000059213	Ddn	672.853	-1.94355	-3.84651	0.231102	-8.40991	4.10318e-17	1.22564e-15
ENSMUSG00000029154	Cwh43	679.011	-1.94296	-3.84493	0.224614	-8.65022	5.14014e-18	1.69083e-16
ENSMUSG00000013611	Snx31	242.967	-1.94283	-3.84459	0.284613	-6.8262	8.71908e-12	1.27941e-10
ENSMUSG00000016349	Eef1a2	20.3912	-1.94199	-3.84235	0.568441	-3.41634	0.000634692	0.00209907
ENSMUSG00000031980	Agt	2035.1	-1.94095	-3.83959	0.199328	-9.73746	2.08711e-22	1.09306e-20
ENSMUSG00000030800	Prss8	4865.11	-1.94092	-3.83951	0.217044	-8.94254	3.80313e-19	1.41802e-17
ENSMUSG00000058914	C1qtnf3	1092.04	-1.94045	-3.83824	0.215955	-8.98543	2.57734e-19	9.81672e-18
ENSMUSG00000063354	Slc39a4	30.0289	-1.93876	-3.83375	0.478052	-4.05553	5.00199e-05	0.000214828
ENSMUSG00000069302	Hist1h2ah	57.1029	-1.93464	-3.82284	0.697177	-2.77497	0.00552072	0.0142134
ENSMUSG00000031070	Mrgprf	59.3472	-1.93458	-3.82268	0.406991	-4.75338	2.00045e-06	1.16111e-05
ENSMUSG00000006641	Slc5a6	935.228	-1.9311	-3.81346	0.188942	-10.2206	1.60351e-24	1.14482e-22
ENSMUSG00000058145	Adamts17	41.5705	-1.92822	-3.80586	0.473605	-4.07137	4.6737e-05	0.000201598
ENSMUSG00000002010	Idh3g	3856.65	-1.92651	-3.80135	0.188802	-10.2039	1.90518e-24	1.34214e-22
ENSMUSG00000028979	Masp2	45.6428	-1.92574	-3.79932	0.489369	-3.93515	8.31432e-05	0.000340551
ENSMUSG00000060579	Fhit	259.28	-1.92363	-3.79377	0.293239	-6.55996	5.3823e-11	6.92738e-10
ENSMUSG00000022756	Slc7a4	90.4879	-1.9199	-3.78396	0.34738	-5.52679	3.26149e-08	2.68352e-07
ENSMUSG00000041737	Tmem45b	440.084	-1.91811	-3.77927	0.557189	-3.44247	0.000576419	0.00192717
ENSMUSG00000035200	Chrnb4	14.9493	-1.91795	-3.77886	0.61851	-3.10092	0.00192918	0.00561714
ENSMUSG00000024781	Lipa	8528.73	-1.91768	-3.77816	0.226944	-8.45003	2.9123e-17	8.88251e-16
ENSMUSG00000030342	Cd9	1219.47	-1.91558	-3.77267	0.196478	-9.7496	1.85191e-22	9.79544e-21
ENSMUSG00000037106	Fer1l6	23.2023	-1.9147	-3.77035	0.510925	-3.74751	0.000178597	0.000672208
ENSMUSG00000059325	Hopx	166.318	-1.91331	-3.76673	0.278459	-6.87107	6.37239e-12	9.5893e-11
ENSMUSG00000061068	Mcpt4	13.1599	-1.9121	-3.76356	0.606952	-3.15033	0.00163086	0.00483608
ENSMUSG00000074489	Bglap3	17.8903	-1.91204	-3.7634	0.586616	-3.25943	0.00111635	0.0034673
ENSMUSG00000037129	Tmprss13	27.0617	-1.91188	-3.76298	0.491972	-3.88615	0.000101848	0.000407725
ENSMUSG00000004415	Col26a1	86.8201	-1.91124	-3.76133	0.342839	-5.57475	2.47884e-08	2.08592e-07
ENSMUSG00000002847	Pla1a	659.481	-1.91007	-3.75828	0.190895	-10.0059	1.43639e-23	8.93311e-22
ENSMUSG00000029832	Nfe2l3	45.904	-1.90811	-3.75317	0.423302	-4.50768	6.55403e-06	3.4133e-05
ENSMUSG00000048758	Rpl29	501.788	-1.90597	-3.74761	0.217309	-8.77078	1.77437e-18	6.11466e-17
ENSMUSG00000027456	Sdcbp2	13.692	-1.90201	-3.73734	0.609584	-3.12018	0.0018074	0.00529644
ENSMUSG00000055839	Tceb2	364.388	-1.90069	-3.73391	0.512481	-3.70879	0.000208248	0.000769976
ENSMUSG00000060843	Ctnna3	108.347	-1.89629	-3.72255	0.362838	-5.22628	1.72955e-07	1.25359e-06
ENSMUSG00000042784	Muc1	676.07	-1.8962	-3.72231	0.192518	-9.84944	6.89273e-23	3.89146e-21
ENSMUSG00000030450	Oca2	13.0907	-1.89372	-3.71592	0.636444	-2.97547	0.00292542	0.008116
ENSMUSG00000040681	Hmgn1	1363.25	-1.89251	-3.7128	0.242769	-7.79551	6.41494e-15	1.45969e-13
ENSMUSG00000020051	Pah	18672.8	-1.89205	-3.71163	0.431653	-4.38327	1.16909e-05	5.77329e-05
ENSMUSG00000095300	Gm906	67.2586	-1.8906	-3.70789	0.417975	-4.52323	6.09028e-06	3.19905e-05
ENSMUSG00000022579	Gpihbp1	361.549	-1.88998	-3.70629	0.282958	-6.67935	2.40012e-11	3.24658e-10
ENSMUSG00000002104	Rapsn	132.428	-1.88803	-3.7013	0.306922	-6.15151	7.67487e-10	8.31236e-09
ENSMUSG00000020889	Nr1d1	2420.95	-1.88726	-3.69931	0.248713	-7.58809	3.24659e-14	6.73911e-13
ENSMUSG00000010830	Kdelr3	97.6043	-1.88659	-3.69761	0.345573	-5.45932	4.77964e-08	3.82395e-07
ENSMUSG00000069305	Hist1h4n	31.2969	-1.88538	-3.69451	0.563922	-3.34334	0.000827772	0.00265759
ENSMUSG00000032815	Fanca	326.898	-1.88534	-3.69439	0.246303	-7.65453	1.9402e-14	4.15188e-13
ENSMUSG00000040774	Cept1	1173.75	-1.8828	-3.68791	0.24686	-7.62703	2.40232e-14	5.08609e-13
ENSMUSG00000022061	Nkx3-1	90.8657	-1.88245	-3.68702	0.330049	-5.70355	1.17337e-08	1.04248e-07
ENSMUSG00000037563	Rps16	467.914	-1.88151	-3.68461	0.603465	-3.11785	0.00182177	0.00533366
ENSMUSG00000064168	Hist1h2bh	72.3813	-1.8796	-3.67974	0.44859	-4.19002	2.78931e-05	0.00012634
ENSMUSG00000028976	Slc2a5	3001.53	-1.87947	-3.67941	0.21851	-8.60133	7.87983e-18	2.52933e-16
ENSMUSG00000008601	Rab25	142.038	-1.8781	-3.67591	0.3069	-6.11957	9.38264e-10	1.00323e-08
ENSMUSG00000091900	Gm4353	20.4435	-1.87581	-3.67007	0.565335	-3.31804	0.000906507	0.00288304
ENSMUSG00000054052	Rdh19	70.5205	-1.87377	-3.66489	0.477119	-3.92726	8.59206e-05	0.000350664
ENSMUSG00000068240	Gm11808	1547.15	-1.87215	-3.66079	0.596306	-3.13959	0.00169185	0.00500018
ENSMUSG00000015714	Cers2	5205.96	-1.87211	-3.66067	0.184524	-10.1456	3.4658e-24	2.3381e-22
ENSMUSG00000034127	Tspan8	1038.27	-1.8715	-3.65912	0.215977	-8.66526	4.5049e-18	1.48802e-16
ENSMUSG00000017390	Aldoc	206.619	-1.87139	-3.65884	0.278877	-6.71042	1.94061e-11	2.68198e-10
ENSMUSG00000073987	Ggh	720.127	-1.87117	-3.65828	0.202623	-9.23469	2.59032e-20	1.09391e-18
ENSMUSG00000023914	Mep1a	26161.9	-1.86813	-3.65059	0.189708	-9.84738	7.03571e-23	3.93037e-21
ENSMUSG00000067818	Myl9	2120.73	-1.86791	-3.65002	0.275527	-6.7794	1.20679e-11	1.73093e-10
ENSMUSG00000025075	Habp2	5897.32	-1.86648	-3.64642	0.201615	-9.25765	2.0898e-20	8.99236e-19
ENSMUSG00000041203	2310036O22Rik	1569.75	-1.86601	-3.64523	0.251247	-7.42699	1.11093e-13	2.13613e-12
ENSMUSG00000005514	Por	16394.1	-1.86376	-3.63955	0.161656	-11.5292	9.40386e-31	1.33678e-28
ENSMUSG00000063796	Slc22a8	21127.1	-1.86322	-3.6382	0.213539	-8.72546	2.651e-18	8.96105e-17
ENSMUSG00000003355	Fkbp11	72.0087	-1.86184	-3.63472	0.347263	-5.36148	8.25425e-08	6.35473e-07
ENSMUSG00000001827	Folr1	9366.53	-1.86034	-3.63094	0.184814	-10.066	7.80516e-24	5.09287e-22
ENSMUSG00000029632	Ndufa4	1984.91	-1.85929	-3.62828	0.477685	-3.89229	9.9304e-05	0.000398643
ENSMUSG00000011752	Pgam1	489.299	-1.85752	-3.62383	0.226072	-8.21649	2.09539e-16	5.74195e-15
ENSMUSG00000055523	Gucy2g	49.4679	-1.85605	-3.62016	0.41931	-4.42644	9.58014e-06	4.82065e-05
ENSMUSG00000041189	Chrnb1	259.847	-1.85533	-3.61835	0.242874	-7.63909	2.18757e-14	4.66242e-13
ENSMUSG00000039865	Slc44a3	521.798	-1.85437	-3.61594	0.191547	-9.68102	3.63067e-22	1.82924e-20
ENSMUSG00000000301	Pemt	33.7766	-1.85408	-3.61521	0.483516	-3.83457	0.000125783	0.000492158
ENSMUSG00000045775	Slc16a5	888.699	-1.85231	-3.61077	0.200482	-9.23928	2.48168e-20	1.05082e-18
ENSMUSG00000036218	Pdzrn4	50.5368	-1.85229	-3.61072	0.404884	-4.57486	4.76545e-06	2.56667e-05
ENSMUSG00000047161	Chst9	85.6387	-1.85105	-3.60762	0.355208	-5.21116	1.87661e-07	1.35315e-06
ENSMUSG00000049760	2410015M20Rik	980.422	-1.85104	-3.6076	0.262392	-7.05448	1.73245e-12	2.81453e-11
ENSMUSG00000039385	Cdh6	1197.92	-1.85029	-3.60572	0.178446	-10.3689	3.43503e-25	2.73446e-23
ENSMUSG00000046408	1700067K01Rik	64.8204	-1.8497	-3.60426	0.383941	-4.81767	1.45245e-06	8.6253e-06
ENSMUSG00000073293	Nudt10	16.1061	-1.84895	-3.60237	0.565029	-3.2723	0.00106675	0.00333014
ENSMUSG00000071178	Serpina1b	210.257	-1.84728	-3.59821	0.707859	-2.60967	0.0090629	0.021942
ENSMUSG00000028447	Dctn3	827.777	-1.84679	-3.597	0.218872	-8.43776	3.23476e-17	9.79098e-16
ENSMUSG00000027938	Creb3l4	22.9024	-1.84637	-3.59594	0.563062	-3.27916	0.00104116	0.0032605
ENSMUSG00000001039	B9d1	164.75	-1.84563	-3.59411	0.275953	-6.68821	2.25915e-11	3.06894e-10
ENSMUSG00000023939	Mrpl14	187.495	-1.8455	-3.59378	0.275747	-6.69274	2.19033e-11	2.99076e-10
ENSMUSG00000104300		69.0925	-1.84527	-3.59321	0.360677	-5.11614	3.11857e-07	2.15031e-06
ENSMUSG00000039771	Polr2j	308.408	-1.84525	-3.59315	0.252946	-7.29503	2.98602e-13	5.47701e-12
ENSMUSG00000024292	Cyp4f14	93.849	-1.84479	-3.59201	0.32749	-5.63312	1.76979e-08	1.53302e-07
ENSMUSG00000033579	Fa2h	165.658	-1.84327	-3.58822	0.269645	-6.83592	8.14815e-12	1.20901e-10
ENSMUSG00000037140	Tas2r108	13.1309	-1.84243	-3.58614	0.611866	-3.01117	0.00260241	0.0073131
ENSMUSG00000030769	Slc5a11	1660.51	-1.84207	-3.58525	0.209383	-8.79764	1.39721e-18	4.83587e-17
ENSMUSG00000021501	Caml	640.926	-1.83944	-3.57871	0.195563	-9.40588	5.15985e-21	2.38116e-19
ENSMUSG00000072612	Gm10382	12.0453	-1.83746	-3.5738	0.663839	-2.76793	0.00564137	0.014482
ENSMUSG00000072849	Serpina1e	48.2637	-1.8368	-3.57217	0.704069	-2.60883	0.00908512	0.0219891
ENSMUSG00000054640	Slc8a1	9259.23	-1.83563	-3.56928	0.172961	-10.613	2.59309e-26	2.29359e-24
ENSMUSG00000017801	Mlx	906.359	-1.83353	-3.56407	0.227204	-8.06997	7.03134e-16	1.81436e-14
ENSMUSG00000003038	Hmgn2	83.5239	-1.83305	-3.5629	0.333381	-5.49837	3.8332e-08	3.10894e-07
ENSMUSG00000050395	Tnfsf15	147.42	-1.82555	-3.54441	0.272105	-6.70898	1.95992e-11	2.70398e-10
ENSMUSG00000027048	Abcb11	73.6866	-1.82385	-3.54025	0.704076	-2.59042	0.00958598	0.023075
ENSMUSG00000096923	A730071L15Rik	15.7782	-1.82061	-3.5323	0.572275	-3.18136	0.00146587	0.00440342
ENSMUSG00000020787	P2rx1	185.11	-1.81889	-3.52809	0.287649	-6.32329	2.56055e-10	2.96484e-09
ENSMUSG00000046623	Gjb4	22.6168	-1.81835	-3.52676	0.516583	-3.51995	0.000431628	0.00148711
ENSMUSG00000020460	Rps27a	135.942	-1.81828	-3.5266	0.280424	-6.48403	8.93044e-11	1.11954e-09
ENSMUSG00000039419	Cntnap2	23.4104	-1.81804	-3.52601	0.515262	-3.52838	0.000418119	0.00144558
ENSMUSG00000017344	Vtn	242.642	-1.81583	-3.52063	0.647017	-2.80647	0.00500881	0.0130282
ENSMUSG00000006649	Nphs1	1682.78	-1.81573	-3.52038	0.247949	-7.32301	2.42462e-13	4.49911e-12
ENSMUSG00000026411	Tmem9	1231.4	-1.81472	-3.51791	0.244589	-7.41945	1.17608e-13	2.25052e-12
ENSMUSG00000031558	Slit2	4675.58	-1.8144	-3.51713	0.15545	-11.6719	1.77389e-31	2.79625e-29
ENSMUSG00000000303	Cdh1	11891.6	-1.81394	-3.51601	0.175943	-10.3098	6.36079e-25	4.82238e-23
ENSMUSG00000036699	Zcchc12	19.9804	-1.8136	-3.51518	0.555713	-3.26356	0.00110024	0.00342327
ENSMUSG00000055312	Them7	914.327	-1.81358	-3.51514	0.2194	-8.26611	1.38401e-16	3.87938e-15
ENSMUSG00000066233	Tmem42	276.038	-1.81139	-3.5098	0.279699	-6.47621	9.40526e-11	1.17168e-09
ENSMUSG00000020297	Nsg2	129.668	-1.811	-3.50885	0.325988	-5.55541	2.76966e-08	2.31352e-07
ENSMUSG00000028024	Enpep	9602.86	-1.80963	-3.50551	0.15916	-11.3698	5.90937e-30	7.84025e-28
ENSMUSG00000014856	Tmem208	986.196	-1.80609	-3.49692	0.523072	-3.45284	0.000554709	0.00186398
ENSMUSG00000027956	Tmem144	605.171	-1.80608	-3.49692	0.204037	-8.85173	8.61703e-19	3.03522e-17
ENSMUSG00000029102	Hgfac	467.256	-1.80597	-3.49663	0.245308	-7.36202	1.81146e-13	3.41709e-12
ENSMUSG00000021273	Fdft1	780.882	-1.80347	-3.49059	0.250556	-7.19788	6.11579e-13	1.06648e-11
ENSMUSG00000039323	Igfbp2	152.147	-1.80219	-3.4875	0.294909	-6.11102	9.89963e-10	1.05567e-08
ENSMUSG00000078937	Cpt1b	81.0179	-1.79972	-3.48152	0.421634	-4.26844	1.96849e-05	9.23676e-05
ENSMUSG00000028957	Per3	1780.99	-1.79814	-3.47771	0.255126	-7.04805	1.81442e-12	2.93869e-11
ENSMUSG00000003429	Rps11	593.543	-1.79771	-3.47668	0.273901	-6.56334	5.2614e-11	6.77725e-10
ENSMUSG00000000154	Slc22a18	5599.86	-1.79564	-3.4717	0.217193	-8.26751	1.36785e-16	3.84082e-15
ENSMUSG00000038717	Atp5l	31.9747	-1.79418	-3.46818	0.494551	-3.62789	0.000285748	0.00102441
ENSMUSG00000028036	Ptgfr	1167.66	-1.79309	-3.46556	0.183723	-9.75976	1.67548e-22	8.94163e-21
ENSMUSG00000032083	Apoa1	765.607	-1.79306	-3.46548	0.708037	-2.53243	0.0113274	0.026615
ENSMUSG00000031505	Carkd	1094.77	-1.78837	-3.45423	0.219859	-8.13414	4.14857e-16	1.10635e-14
ENSMUSG00000028070	Apoa1bp	690.3	-1.78057	-3.43563	0.20239	-8.79771	1.39634e-18	4.83587e-17
ENSMUSG00000025991	Cps1	378.299	-1.77935	-3.43272	0.706501	-2.51854	0.0117842	0.0275324
ENSMUSG00000030109	Slc6a12	99.8232	-1.77826	-3.43013	0.316491	-5.61868	1.92427e-08	1.65512e-07
ENSMUSG00000040752	Myh6	66.8371	-1.77606	-3.4249	0.364714	-4.86974	1.11745e-06	6.82954e-06
ENSMUSG00000023043	Krt18	651.605	-1.77535	-3.42321	0.191384	-9.27638	1.75327e-20	7.58528e-19
ENSMUSG00000026715	Serpinc1	324.299	-1.77197	-3.4152	0.672201	-2.63608	0.00838711	0.0205117
ENSMUSG00000026322	Htr4	26.3794	-1.77034	-3.41133	0.515196	-3.43623	0.00058986	0.00196632
ENSMUSG00000027822	Slc33a1	2441.68	-1.76983	-3.41014	0.245081	-7.2214	5.14538e-13	9.082e-12
ENSMUSG00000022235	Cmbl	1309.71	-1.76967	-3.40976	0.229732	-7.70319	1.32711e-14	2.88646e-13
ENSMUSG00000028691	Prdx1	4413.16	-1.76862	-3.40727	0.195444	-9.04923	1.43981e-19	5.61842e-18
ENSMUSG00000006519	Cyba	3424.44	-1.76735	-3.40428	0.181738	-9.72469	2.36626e-22	1.23115e-20
ENSMUSG00000049517	Rps23	33.8443	-1.76649	-3.40226	0.46646	-3.78702	0.000152467	0.000583562
ENSMUSG00000069310	Hist1h3c	17.4908	-1.76571	-3.4004	0.655244	-2.69473	0.00704456	0.0176569
ENSMUSG00000043300	B3galnt1	1412.13	-1.76351	-3.39524	0.204888	-8.60719	7.48733e-18	2.41307e-16
ENSMUSG00000039670	Oxld1	174.1	-1.76337	-3.39491	0.261062	-6.75462	1.43213e-11	2.01957e-10
ENSMUSG00000026347	Tmem163	57.2571	-1.76332	-3.39479	0.388029	-4.54431	5.51167e-06	2.92993e-05
ENSMUSG00000024327	Slc39a7	425.798	-1.75813	-3.3826	0.317014	-5.54591	2.92436e-08	2.42746e-07
ENSMUSG00000022868	Ahsg	905.511	-1.75788	-3.38201	0.698625	-2.5162	0.0118627	0.0276929
ENSMUSG00000044201	Cdc25c	14.3313	-1.75657	-3.37894	0.596189	-2.94634	0.00321563	0.00880717
ENSMUSG00000091625	Lsm5	21.4238	-1.75626	-3.37821	0.521425	-3.36818	0.000756648	0.00245598
ENSMUSG00000031383	Dusp9	229.853	-1.75612	-3.37788	0.286494	-6.1297	8.80464e-10	9.47153e-09
ENSMUSG00000063275	Ptpla	89.4361	-1.75486	-3.37493	0.354967	-4.94371	7.66481e-07	4.87151e-06
ENSMUSG00000024304	Cdh2	568.498	-1.7546	-3.37433	0.197374	-8.88972	6.12624e-19	2.20171e-17
ENSMUSG00000037490	Slc2a12	738.298	-1.75404	-3.37302	0.195018	-8.99426	2.37838e-19	9.08063e-18
ENSMUSG00000061959	Ces1e	1154.18	-1.75386	-3.3726	0.21354	-8.21327	2.15242e-16	5.8881e-15
ENSMUSG00000069268	Hist1h2bf	35.2403	-1.75377	-3.37239	0.511073	-3.43154	0.000600156	0.0019948
ENSMUSG00000025289	Prdx4	517.088	-1.75049	-3.36472	0.224308	-7.80393	6.00108e-15	1.37472e-13
ENSMUSG00000031636	Pdlim3	203.899	-1.75017	-3.36399	0.299349	-5.84659	5.01751e-09	4.7892e-08
ENSMUSG00000024767	Otub1	1596.66	-1.74787	-3.35863	0.186652	-9.36436	7.65143e-21	3.4315e-19
ENSMUSG00000028989	Angptl7	104.651	-1.74711	-3.35686	0.327195	-5.33967	9.3118e-08	7.07652e-07
ENSMUSG00000030160	Tmem52b	8183.17	-1.74708	-3.35677	0.200847	-8.69852	3.36228e-18	1.12224e-16
ENSMUSG00000034687	Fras1	4472.72	-1.74627	-3.3549	0.168319	-10.3747	3.23072e-25	2.58474e-23
ENSMUSG00000031461	Myom2	1555.39	-1.74621	-3.35477	0.208136	-8.38976	4.87133e-17	1.44695e-15
ENSMUSG00000002588	Pon1	47.1057	-1.74611	-3.35452	0.708027	-2.46616	0.013657	0.031255
ENSMUSG00000026342	Slc35f5	1677.05	-1.74435	-3.35043	0.205311	-8.49612	1.96034e-17	6.09582e-16
ENSMUSG00000067608	Pcna-ps2	133.496	-1.74405	-3.34975	0.369655	-4.71806	2.38107e-06	1.36217e-05
ENSMUSG00000052981	Ube2ql1	22.7827	-1.74338	-3.34818	0.545411	-3.19644	0.00139134	0.00420331
ENSMUSG00000037190	Cyb561d2	311.663	-1.74262	-3.34643	0.255654	-6.81633	9.33952e-12	1.36417e-10
ENSMUSG00000061527	Krt5	86.7335	-1.74168	-3.34423	0.40542	-4.29598	1.73921e-05	8.27058e-05
ENSMUSG00000030884	Uqcrc2	5639.57	-1.74095	-3.34256	0.208528	-8.34876	6.89809e-17	2.0041e-15
ENSMUSG00000047631	Apof	54.4041	-1.74093	-3.3425	0.707761	-2.45977	0.0139026	0.0317339
ENSMUSG00000022598	Psca	150.468	-1.74008	-3.34054	0.326136	-5.33545	9.53066e-08	7.2256e-07
ENSMUSG00000067656	Slc22a27	17.5377	-1.73846	-3.33678	0.609651	-2.85156	0.00435051	0.0115019
ENSMUSG00000039488	Cntn5	25.8604	-1.73471	-3.32812	0.484797	-3.57822	0.000345944	0.00121558
ENSMUSG00000024027	Glp1r	38.6993	-1.73363	-3.32563	0.459882	-3.76972	0.000163428	0.000621286
ENSMUSG00000069713	4933406P04Rik	39.0593	-1.73323	-3.3247	0.443624	-3.90696	9.34628e-05	0.00037767
ENSMUSG00000051716	Apon	24.8493	-1.72925	-3.31554	0.605288	-2.8569	0.00427806	0.0113329
ENSMUSG00000024757	Slc22a19	4359.47	-1.72913	-3.31527	0.506169	-3.41611	0.000635236	0.00210043
ENSMUSG00000068040	Tm9sf4	4834.38	-1.72864	-3.31415	0.164818	-10.4882	9.78661e-26	8.15773e-24
ENSMUSG00000010066	Cacna2d2	40.3153	-1.72771	-3.31201	0.423621	-4.07843	4.53406e-05	0.000196053
ENSMUSG00000027199	Gatm	22083.8	-1.72655	-3.30935	0.269492	-6.40668	1.48718e-10	1.79647e-09
ENSMUSG00000067144	Slc22a7	3642.21	-1.72649	-3.30922	0.227622	-7.5849	3.32733e-14	6.87979e-13
ENSMUSG00000015083	C8g	74.0091	-1.7255	-3.30696	0.340466	-5.06807	4.01872e-07	2.71455e-06
ENSMUSG00000027010	Slc25a12	2559.42	-1.7249	-3.30557	0.206986	-8.33342	7.8543e-17	2.27361e-15
ENSMUSG00000032121	Tmem218	131.692	-1.72437	-3.30435	0.290838	-5.92895	3.0487e-09	3.02797e-08
ENSMUSG00000068122	Agtr2	21.4579	-1.71813	-3.2901	0.603535	-2.84678	0.00441638	0.0116451
ENSMUSG00000087687	Pet100	499.325	-1.718	-3.2898	0.32647	-5.26235	1.42226e-07	1.04872e-06
ENSMUSG00000063590	Slc22a28	242.283	-1.71797	-3.28973	0.554702	-3.0971	0.00195421	0.00568171
ENSMUSG00000060985	Tdrd5	276.228	-1.71765	-3.289	0.268907	-6.38752	1.68595e-10	2.01516e-09
ENSMUSG00000027761	Aadac	1876.04	-1.71715	-3.28787	0.168721	-10.1775	2.49921e-24	1.72251e-22
ENSMUSG00000035403	Crb2	232.711	-1.71608	-3.28542	0.229747	-7.46944	8.05385e-14	1.57913e-12
ENSMUSG00000051262	Cml3	90.1866	-1.71373	-3.28007	0.66299	-2.58485	0.00974221	0.0233964
ENSMUSG00000024575	Pde6a	187.598	-1.70908	-3.26953	0.610886	-2.79771	0.00514658	0.0133668
ENSMUSG00000096010	Hist4h4	61.08	-1.70832	-3.26781	0.403576	-4.23297	2.30625e-05	0.000106659
ENSMUSG00000033770	Clcnka	1972.27	-1.70828	-3.2677	0.191555	-8.91793	4.75081e-19	1.73481e-17
ENSMUSG00000022615	Tymp	17.5408	-1.70438	-3.25888	0.592648	-2.87587	0.00402914	0.0107343
ENSMUSG00000027637	1110008F13Rik	993.018	-1.7036	-3.25714	0.214604	-7.93837	2.04855e-15	4.9718e-14
ENSMUSG00000037031	Tspan15	798.522	-1.70322	-3.25626	0.2266	-7.51639	5.63092e-14	1.12484e-12
ENSMUSG00000043461	Sptssb	135.858	-1.70238	-3.25437	0.414558	-4.10649	4.01714e-05	0.000175899
ENSMUSG00000052496	Pkdrej	19.9867	-1.70209	-3.25372	0.532479	-3.19654	0.00139086	0.00420268
ENSMUSG00000004105	Angptl2	4085.15	-1.70183	-3.25314	0.208695	-8.15465	3.50195e-16	9.40211e-15
ENSMUSG00000037636	Slc25a43	18.1156	-1.70133	-3.25201	0.55254	-3.07911	0.0020762	0.00599803
ENSMUSG00000014177	Tvp23b	1076.9	-1.69914	-3.24708	0.229206	-7.41318	1.23309e-13	2.35396e-12
ENSMUSG00000027460	Angpt4	44.8996	-1.6986	-3.24586	0.429243	-3.9572	7.58348e-05	0.000313357
ENSMUSG00000021490	Slc34a1	82707.8	-1.69845	-3.24553	0.184027	-9.2294	2.72165e-20	1.14633e-18
ENSMUSG00000048076	Arf1	6039.49	-1.69796	-3.24441	0.174347	-9.73894	2.05698e-22	1.08083e-20
ENSMUSG00000090247	Bloc1s1	268.075	-1.69666	-3.24151	0.34006	-4.98931	6.05943e-07	3.93764e-06
ENSMUSG00000050234	Gja4	127.002	-1.69446	-3.23657	0.285741	-5.93008	3.02792e-09	3.00921e-08
ENSMUSG00000021638	Ocln	1190.53	-1.691	-3.22881	0.187474	-9.01992	1.88219e-19	7.23825e-18
ENSMUSG00000031089	Slc6a14	12.3695	-1.69099	-3.22878	0.607916	-2.78162	0.00540883	0.0139569
ENSMUSG00000056666	Retsat	10324.2	-1.68852	-3.22326	0.188715	-8.94746	3.6377e-19	1.36594e-17
ENSMUSG00000017778	Cox7c	168.874	-1.68713	-3.22017	0.292376	-5.77043	7.90702e-09	7.25996e-08
ENSMUSG00000079495	Gm11128	161.853	-1.68502	-3.21544	0.382293	-4.40765	1.04498e-05	5.22194e-05
ENSMUSG00000046070	Igfals	636.835	-1.68121	-3.20697	0.233408	-7.20289	5.89505e-13	1.03365e-11
ENSMUSG00000020904	Cfap52	44.2893	-1.68048	-3.20535	0.39845	-4.21755	2.46972e-05	0.000113283
ENSMUSG00000022108	Itm2b	28228.7	-1.67782	-3.19944	0.18393	-9.12204	7.37226e-20	3.00189e-18
ENSMUSG00000060177	Klk1b22	13.0901	-1.67648	-3.19648	0.604244	-2.77451	0.00552844	0.0142276
ENSMUSG00000003227	Edar	48.3382	-1.67568	-3.1947	0.404708	-4.14047	3.46589e-05	0.000153577
ENSMUSG00000025204	Ndufb8	4856.81	-1.67393	-3.19083	0.233221	-7.17743	7.1032e-13	1.22924e-11
ENSMUSG00000043372	Hexim2	172.472	-1.67378	-3.19048	0.397019	-4.21585	2.48835e-05	0.000114069
ENSMUSG00000015619	Gata3	680.549	-1.67228	-3.18718	0.213745	-7.82372	5.12863e-15	1.18338e-13
ENSMUSG00000018740	Slc25a35	420.869	-1.67183	-3.18619	0.219948	-7.60105	2.93747e-14	6.15362e-13
ENSMUSG00000040136	Abcc8	20.6588	-1.6718	-3.18612	0.539037	-3.10146	0.00192572	0.00560808
ENSMUSG00000001520	Nrip2	188.568	-1.66836	-3.17854	0.279501	-5.96907	2.38605e-09	2.42118e-08
ENSMUSG00000032591	Mst1	22.031	-1.66713	-3.17583	0.592796	-2.81232	0.0049185	0.0128079
ENSMUSG00000025243	Slc6a20b	6411.07	-1.66614	-3.17365	0.198984	-8.37325	5.60504e-17	1.64946e-15
ENSMUSG00000027195	Hsd17b12	1900.95	-1.66556	-3.17238	0.203512	-8.18412	2.74306e-16	7.41465e-15
ENSMUSG00000026958	Dpp7	2307.85	-1.66395	-3.16884	0.193007	-8.6212	6.62556e-18	2.14838e-16
ENSMUSG00000031075	Ano1	1321.25	-1.66243	-3.1655	0.205894	-8.07424	6.78999e-16	1.76351e-14
ENSMUSG00000021822	Plau	21672.9	-1.66236	-3.16534	0.179713	-9.25009	2.24301e-20	9.58102e-19
ENSMUSG00000036632	Alg5	714.903	-1.66174	-3.16399	0.231031	-7.19271	6.35155e-13	1.10517e-11
ENSMUSG00000003309	Ap1m2	423.144	-1.66099	-3.16233	0.236163	-7.03322	2.01814e-12	3.23573e-11
ENSMUSG00000006235	Epor	64.9005	-1.65969	-3.15949	0.394379	-4.20837	2.57221e-05	0.000117375
ENSMUSG00000037966	Ninj1	1712.22	-1.6577	-3.15513	0.174333	-9.50884	1.92802e-21	9.25069e-20
ENSMUSG00000042569	Dhrs7b	788.039	-1.65688	-3.15334	0.217217	-7.62777	2.38854e-14	5.06365e-13
ENSMUSG00000069266	Hist1h4b	44.9363	-1.65583	-3.15104	0.504467	-3.28234	0.00102951	0.00322843
ENSMUSG00000030849	Fgfr2	1622.18	-1.65504	-3.14932	0.169474	-9.76577	1.57914e-22	8.49373e-21
ENSMUSG00000018211	Wfdc15b	3823.33	-1.65412	-3.14731	0.195686	-8.45292	2.8411e-17	8.68198e-16
ENSMUSG00000038086	Hspb2	35.667	-1.65329	-3.14551	0.437389	-3.77992	0.00015688	0.00059868
ENSMUSG00000020155	Kcnmb1	143.576	-1.65236	-3.14347	0.283494	-5.82855	5.59119e-09	5.30181e-08
ENSMUSG00000006360	Crip1	206.268	-1.65228	-3.14331	0.306339	-5.39364	6.90433e-08	5.37525e-07
ENSMUSG00000070737	Gm12942	217.591	-1.65078	-3.14004	0.258955	-6.37478	1.83223e-10	2.18019e-09
ENSMUSG00000062380	Tubb3	20.5163	-1.65035	-3.13909	0.576597	-2.86222	0.00420684	0.0111628
ENSMUSG00000031209	Heph	1660.13	-1.64899	-3.13613	0.188824	-8.73294	2.48128e-18	8.42311e-17
ENSMUSG00000061119	Prcp	855.487	-1.64863	-3.13537	0.241787	-6.81854	9.19722e-12	1.34585e-10
ENSMUSG00000046959	Slc26a1	3915.33	-1.64623	-3.13014	0.169448	-9.71524	2.59634e-22	1.33343e-20
ENSMUSG00000020017	Hal	25.8146	-1.64551	-3.12859	0.601627	-2.73511	0.00623603	0.0158408
ENSMUSG00000027315	Spint1	2568.38	-1.64533	-3.12819	0.173003	-9.51038	1.8996e-21	9.19254e-20
ENSMUSG00000023960	Enpp5	6207.04	-1.645	-3.12749	0.167853	-9.80029	1.12258e-22	6.16298e-21
ENSMUSG00000031994	Adamts8	129.224	-1.64447	-3.12634	0.284201	-5.78631	7.19496e-09	6.65221e-08
ENSMUSG00000031879	Fam96b	245.666	-1.64375	-3.12478	0.326151	-5.03985	4.659e-07	3.1023e-06
ENSMUSG00000033739	Fkbpl	260.329	-1.64293	-3.123	0.241059	-6.81547	9.39528e-12	1.37106e-10
ENSMUSG00000031997	Trpc6	60.789	-1.64241	-3.12186	0.390598	-4.20485	2.61252e-05	0.000119146
ENSMUSG00000033318	Gstt2	1637.35	-1.6414	-3.11967	0.241417	-6.79899	1.05353e-11	1.52241e-10
ENSMUSG00000036298	Slc2a13	529.81	-1.64039	-3.1175	0.228247	-7.18691	6.62749e-13	1.15192e-11
ENSMUSG00000039639	Kcne1	316.375	-1.63566	-3.10729	0.220037	-7.43355	1.05722e-13	2.03778e-12
ENSMUSG00000022877	Hrg	67.133	-1.63497	-3.10582	0.705539	-2.31734	0.0204851	0.0442467
ENSMUSG00000074028	Slc22a13	1138.45	-1.63454	-3.10488	0.235772	-6.93271	4.12841e-12	6.3814e-11
ENSMUSG00000020062	Slc5a8	3166.2	-1.63287	-3.1013	0.254313	-6.42074	1.35618e-10	1.64571e-09
ENSMUSG00000015957	Wnt11	68.277	-1.63266	-3.10085	0.375171	-4.35179	1.35033e-05	6.5725e-05
ENSMUSG00000022510	Trp63	71.9431	-1.63259	-3.10069	0.344428	-4.73999	2.13725e-06	1.23153e-05
ENSMUSG00000017404	Rpl19	53.0151	-1.63163	-3.09862	0.392086	-4.1614	3.16304e-05	0.000141457
ENSMUSG00000027375	Mal	6261.45	-1.63114	-3.09757	0.164401	-9.92171	3.34955e-23	1.97512e-21
ENSMUSG00000034449	Dhrs11	394.132	-1.6306	-3.09642	0.209194	-7.7947	6.45613e-15	1.46631e-13
ENSMUSG00000032174	Icam5	14.9713	-1.62968	-3.09444	0.605428	-2.69178	0.00710726	0.0177916
ENSMUSG00000027186	Elf5	59.5262	-1.62842	-3.09175	0.435345	-3.74054	0.000183629	0.00068903
ENSMUSG00000028618	Tmem59	11056.6	-1.62823	-3.09133	0.172896	-9.41741	4.62345e-21	2.14606e-19
ENSMUSG00000029335	Bmp3	143.858	-1.62785	-3.09052	0.282695	-5.75832	8.4953e-09	7.75092e-08
ENSMUSG00000032324	Tspan3	7081.42	-1.62772	-3.09024	0.220075	-7.39619	1.40148e-13	2.65631e-12
ENSMUSG00000040280	Ndufa4l2	115.438	-1.62731	-3.08937	0.304935	-5.33659	9.47112e-08	7.18388e-07
ENSMUSG00000001983	Taco1	434.607	-1.6266	-3.08784	0.237696	-6.84319	7.74485e-12	1.15455e-10
ENSMUSG00000010057	Nprl2	382.663	-1.62649	-3.0876	0.226664	-7.17578	7.1898e-13	1.24018e-11
ENSMUSG00000001507	Itga3	3925.8	-1.62591	-3.08637	0.22741	-7.14967	8.69856e-13	1.47173e-11
ENSMUSG00000041608	Entpd3	22.9768	-1.62518	-3.0848	0.564943	-2.87671	0.00401845	0.0107165
ENSMUSG00000026750	Psmb7	2749.33	-1.62506	-3.08455	0.178347	-9.11177	8.10504e-20	3.2586e-18
ENSMUSG00000033161	Atp1a1	224968	-1.6217	-3.07737	0.179001	-9.05971	1.30797e-19	5.12911e-18
ENSMUSG00000036814	Slc6a20a	478.591	-1.62006	-3.07389	0.292737	-5.5342	3.12653e-08	2.58719e-07
ENSMUSG00000050097	Ces2b	313.524	-1.61978	-3.07328	0.253995	-6.37721	1.8034e-10	2.1507e-09
ENSMUSG00000067377	Tspan6	166.617	-1.61935	-3.07236	0.332684	-4.86753	1.13004e-06	6.89855e-06
ENSMUSG00000042282	Gucy2f	17.7832	-1.61934	-3.07234	0.552446	-2.93121	0.0033764	0.00919687
ENSMUSG00000046589	Lrrc8e	64.6038	-1.61678	-3.06689	0.403573	-4.00615	6.17162e-05	0.000259599
ENSMUSG00000027015	Cybrd1	84.5279	-1.61636	-3.06601	0.362523	-4.45865	8.24767e-06	4.20062e-05
ENSMUSG00000058022	Adtrp	1758.04	-1.61636	-3.066	0.212826	-7.59473	3.08441e-14	6.42761e-13
ENSMUSG00000091803	Cox16	128.027	-1.61506	-3.06325	0.323317	-4.9953	5.87449e-07	3.8284e-06
ENSMUSG00000063130	Calml3	54.493	-1.61505	-3.06322	0.424202	-3.80726	0.000140514	0.00054207
ENSMUSG00000002661	Alkbh7	351.498	-1.61378	-3.06053	0.224222	-7.19725	6.14373e-13	1.07018e-11
ENSMUSG00000006777	Krt23	57.9651	-1.61356	-3.06007	0.454996	-3.54632	0.000390646	0.00135678
ENSMUSG00000027249	F2	111.65	-1.61349	-3.05991	0.696224	-2.31749	0.0204773	0.044242
ENSMUSG00000044819	Oxgr1	1203.95	-1.61348	-3.05988	0.187421	-8.60884	7.38043e-18	2.38829e-16
ENSMUSG00000100210	Hist1h3f	30.8893	-1.61211	-3.05699	0.560223	-2.87762	0.00400684	0.0106874
ENSMUSG00000015027	Galns	1387.61	-1.61062	-3.05383	0.207123	-7.77616	7.476e-15	1.68353e-13
ENSMUSG00000054662	Ano9	214.554	-1.61042	-3.05341	0.255408	-6.30528	2.87678e-10	3.29742e-09
ENSMUSG00000044986	Tst	680.936	-1.61024	-3.05303	0.222025	-7.25253	4.0905e-13	7.32563e-12
ENSMUSG00000022149	C9	12.3199	-1.61022	-3.05298	0.675663	-2.38317	0.0171643	0.0380655
ENSMUSG00000047940	Stpg2	20.5504	-1.60999	-3.0525	0.582654	-2.76321	0.00572365	0.014667
ENSMUSG00000037089	Slc35b2	821.312	-1.60919	-3.0508	0.199653	-8.05993	7.63397e-16	1.9635e-14
ENSMUSG00000059481	Plg	300.454	-1.60889	-3.05017	0.704375	-2.28414	0.0223634	0.0477852
ENSMUSG00000027016	Zfp385b	398.054	-1.60865	-3.04966	0.212819	-7.55876	4.06916e-14	8.28454e-13
ENSMUSG00000024740	Ddb1	16695.3	-1.60821	-3.04874	0.170417	-9.43692	3.83905e-21	1.79769e-19
ENSMUSG00000038370	Pcp4l1	297.271	-1.60762	-3.04749	0.292159	-5.50257	3.74302e-08	3.04199e-07
ENSMUSG00000024683	Mrpl16	805.709	-1.60658	-3.0453	0.230264	-6.97712	3.01297e-12	4.72607e-11
ENSMUSG00000026260	Ndufa10	7916.43	-1.60635	-3.0448	0.183461	-8.75579	2.02674e-18	6.92442e-17
ENSMUSG00000034456	Uroc1	2557.64	-1.60458	-3.04108	0.201562	-7.96076	1.7099e-15	4.16896e-14
ENSMUSG00000028798	Eif3i	1564.85	-1.60417	-3.0402	0.217328	-7.38131	1.56745e-13	2.96031e-12
ENSMUSG00000048834	Vstm2a	256.689	-1.60106	-3.03365	0.223086	-7.17685	7.1338e-13	1.23186e-11
ENSMUSG00000030525	Chrna7	68.8651	-1.60011	-3.03167	0.37142	-4.30809	1.64672e-05	7.86129e-05
ENSMUSG00000033533	Acsm1	5437.1	-1.59993	-3.03128	0.208339	-7.67942	1.5981e-14	3.44761e-13
ENSMUSG00000027173	Depdc7	602.987	-1.59895	-3.02922	0.27524	-5.80928	6.27407e-09	5.8802e-08
ENSMUSG00000069515	Lyz1	37.6936	-1.59856	-3.02841	0.475161	-3.36425	0.000767513	0.00248771
ENSMUSG00000037049	Smpd1	4543.79	-1.59749	-3.02616	0.197883	-8.07288	6.86586e-16	1.77742e-14
ENSMUSG00000039179	Tekt5	14.7614	-1.5964	-3.02388	0.625624	-2.55169	0.0107201	0.0254132
ENSMUSG00000025436	Xrcc6bp1	80.6056	-1.59612	-3.02329	0.340692	-4.68493	2.80061e-06	1.57947e-05
ENSMUSG00000020163	Uqcr11	480.248	-1.59589	-3.02282	0.231131	-6.90473	5.02978e-12	7.69252e-11
ENSMUSG00000035960	Apex1	460.975	-1.59551	-3.02201	0.197478	-8.0794	6.50845e-16	1.6987e-14
ENSMUSG00000046699	Slitrk4	47.357	-1.59396	-3.01876	0.413188	-3.85771	0.000114456	0.000452059
ENSMUSG00000030513	Pcsk6	2336.8	-1.59329	-3.01738	0.167991	-9.4844	2.43785e-21	1.15515e-19
ENSMUSG00000055323	Gm9967	20.4479	-1.59288	-3.01651	0.554438	-2.87296	0.0040664	0.0108245
ENSMUSG00000054422	Fabp1	46.5753	-1.5913	-3.01322	0.565342	-2.81476	0.00488134	0.0127215
ENSMUSG00000028573	Fggy	2740.05	-1.58882	-3.00803	0.179484	-8.85212	8.58746e-19	3.03151e-17
ENSMUSG00000048373	Fgfbp1	197.538	-1.5869	-3.00404	0.297709	-5.33039	9.80039e-08	7.41597e-07
ENSMUSG00000022477	Aco2	19157.3	-1.58612	-3.00242	0.15459	-10.2602	1.06495e-24	7.77061e-23
ENSMUSG00000021913	Ogdhl	508.911	-1.58579	-3.00172	0.245418	-6.4616	1.03601e-10	1.2836e-09
ENSMUSG00000046352	Gjb2	2572.28	-1.58563	-3.00139	0.183807	-8.62659	6.3208e-18	2.05374e-16
ENSMUSG00000028238	Atp6v0d2	795.14	-1.58541	-3.00093	0.244568	-6.4825	9.0215e-11	1.13006e-09
ENSMUSG00000033047	Eif3l	3070.32	-1.58515	-3.00039	0.183058	-8.65929	4.74732e-18	1.56484e-16
ENSMUSG00000028173	Wls	6864.65	-1.58483	-2.99973	0.166801	-9.50131	2.0727e-21	9.88008e-20
ENSMUSG00000029228	Lnx1	587.965	-1.58247	-2.99482	0.202753	-7.80493	5.95358e-15	1.36581e-13
ENSMUSG00000060212	Pcnxl2	24.8406	-1.58047	-2.99066	0.524029	-3.01599	0.00256143	0.00721906
ENSMUSG00000030523	Trpm1	17.0097	-1.58002	-2.98975	0.569933	-2.7723	0.00556616	0.0143165
ENSMUSG00000075425	Gm13547	19.8632	-1.57978	-2.98924	0.57658	-2.73991	0.00614556	0.0156374
ENSMUSG00000036860	Mrpl55	457.169	-1.57853	-2.98666	0.204183	-7.73097	1.0673e-14	2.35353e-13
ENSMUSG00000032417	Rwdd2a	40.6215	-1.57829	-2.98617	0.438625	-3.59828	0.000320331	0.00113611
ENSMUSG00000022783	Spag6	62.4924	-1.57794	-2.98542	0.377297	-4.18222	2.88683e-05	0.00013046
ENSMUSG00000044835	Ankrd45	101.383	-1.57386	-2.977	0.311947	-5.04528	4.52869e-07	3.02438e-06
ENSMUSG00000067276	Capn6	155.591	-1.57365	-2.97657	0.284497	-5.53135	3.17775e-08	2.62276e-07
ENSMUSG00000049551	Fzd9	15.5009	-1.5722	-2.97357	0.588764	-2.67034	0.00757752	0.0187857
ENSMUSG00000027977	Ndst3	74.5076	-1.57172	-2.97259	0.39375	-3.99167	6.56101e-05	0.000274024
ENSMUSG00000026479	Lamc2	1042.09	-1.57128	-2.97169	0.18552	-8.46961	2.4621e-17	7.55282e-16
ENSMUSG00000078091	Gm10912	14.8507	-1.57011	-2.96928	0.607751	-2.58348	0.00978099	0.0234806
ENSMUSG00000017760	Ctsa	9041.4	-1.56997	-2.96899	0.21077	-7.44873	9.42409e-14	1.83001e-12
ENSMUSG00000068323	Slc4a5	64.9789	-1.56986	-2.96876	0.362405	-4.33178	1.47909e-05	7.14894e-05
ENSMUSG00000020334	Slc22a4	1502.24	-1.56954	-2.9681	0.223325	-7.02804	2.09451e-12	3.35143e-11
ENSMUSG00000038963	Slco4a1	400.046	-1.56947	-2.96795	0.248465	-6.31666	2.6727e-10	3.07902e-09
ENSMUSG00000041248	Kcnj1	11464.4	-1.5688	-2.96659	0.163988	-9.56659	1.10488e-21	5.37947e-20
ENSMUSG00000005547	Cyp2a5	1170.3	-1.56846	-2.96588	0.459037	-3.41686	0.000633488	0.00209596
ENSMUSG00000034308	Sdr42e1	202.378	-1.56827	-2.96548	0.238403	-6.57822	4.76114e-11	6.16779e-10
ENSMUSG00000020150	Gamt	167.995	-1.56797	-2.96487	0.31733	-4.94113	7.76704e-07	4.93059e-06
ENSMUSG00000067889	Sptbn2	6069.66	-1.56794	-2.96481	0.176814	-8.86771	7.46637e-19	2.65933e-17
ENSMUSG00000030652	Coq7	701.882	-1.5675	-2.96391	0.204719	-7.65683	1.9058e-14	4.08376e-13
ENSMUSG00000002109	Ddb2	233.651	-1.56583	-2.96048	0.229412	-6.82541	8.76741e-12	1.28532e-10
ENSMUSG00000031782	Coq9	4639.18	-1.5656	-2.96002	0.159795	-9.79758	1.15315e-22	6.30905e-21
ENSMUSG00000021048	Mthfd1	10456	-1.56483	-2.95843	0.161388	-9.69606	3.13354e-22	1.5939e-20
ENSMUSG00000020865	Abcc3	6599.27	-1.5642	-2.95714	0.194927	-8.02457	1.01886e-15	2.57071e-14
ENSMUSG00000038633	Degs1	2777.62	-1.56414	-2.95701	0.216154	-7.23622	4.61349e-13	8.20686e-12
ENSMUSG00000030298	Sec13	1148.34	-1.5623	-2.95324	0.228342	-6.84193	7.81343e-12	1.1626e-10
ENSMUSG00000025156	Gps1	344.163	-1.56154	-2.95168	0.229945	-6.79091	1.11432e-11	1.60669e-10
ENSMUSG00000005251	Ripk4	812.227	-1.56151	-2.95162	0.204611	-7.63156	2.31928e-14	4.92336e-13
ENSMUSG00000078451	Ppil6	90.1542	-1.55688	-2.94216	0.341942	-4.55305	5.28748e-06	2.823e-05
ENSMUSG00000091813	Ces2h	15.3299	-1.55678	-2.94197	0.577205	-2.69711	0.00699442	0.0175422
ENSMUSG00000059534	Uqcr10	442.334	-1.55664	-2.94167	0.321281	-4.84509	1.26555e-06	7.635e-06
ENSMUSG00000078439	Smim24	1644.32	-1.55601	-2.94039	0.268443	-5.79641	6.77498e-09	6.29682e-08
ENSMUSG00000003992	Ssbp2	661.359	-1.55428	-2.93687	0.231949	-6.70094	2.07081e-11	2.84464e-10
ENSMUSG00000050103	Agmo	444.327	-1.55354	-2.93536	0.22462	-6.91627	4.63694e-12	7.11221e-11
ENSMUSG00000020974	Pole2	51.203	-1.55239	-2.93302	0.374304	-4.14739	3.3629e-05	0.000149388
ENSMUSG00000019872	Smpdl3a	4715.22	-1.55161	-2.93144	0.169753	-9.14039	6.22286e-20	2.56669e-18
ENSMUSG00000005161	Prdx2	2599.68	-1.54907	-2.92629	0.174358	-8.88443	6.42472e-19	2.2986e-17
ENSMUSG00000063021	Hist1h2ak	105.089	-1.54868	-2.9255	0.339991	-4.55508	5.23666e-06	2.79906e-05
ENSMUSG00000079588	Tmem182	102.034	-1.54689	-2.92186	0.673584	-2.2965	0.0216471	0.0464604
ENSMUSG00000027963	Extl2	903.044	-1.54655	-2.92117	0.195129	-7.92578	2.26719e-15	5.46081e-14
ENSMUSG00000061479	Snrpa	599.729	-1.54532	-2.91868	0.185586	-8.32669	8.31374e-17	2.38923e-15
ENSMUSG00000041431	Ccnb1	23.6708	-1.54442	-2.91686	0.512197	-3.01528	0.00256739	0.00723204
ENSMUSG00000022619	Mapk8ip2	28.5455	-1.54313	-2.91425	0.490961	-3.14307	0.00167184	0.00494838
ENSMUSG00000039154	Shd	152.036	-1.54237	-2.91272	0.260427	-5.92245	3.1718e-09	3.14239e-08
ENSMUSG00000000399	Ndufa9	2909.5	-1.54177	-2.91152	0.239136	-6.44726	1.13893e-10	1.40239e-09
ENSMUSG00000025544	Tm9sf2	9508.7	-1.54074	-2.90943	0.171022	-9.00901	2.0792e-19	7.95744e-18
ENSMUSG00000044461	Shisa2	56.956	-1.53916	-2.90626	0.365591	-4.21007	2.55293e-05	0.000116696
ENSMUSG00000043298	Smco3	45.2711	-1.53832	-2.90456	0.393281	-3.9115	9.17245e-05	0.000371873
ENSMUSG00000030615	Tmem126a	292.435	-1.53775	-2.90341	0.245689	-6.25893	3.87622e-10	4.37063e-09
ENSMUSG00000024997	Prdx3	2399.34	-1.53703	-2.90196	0.20663	-7.43856	1.01787e-13	1.9643e-12
ENSMUSG00000049115	Agtr1a	1874.15	-1.53676	-2.90143	0.171938	-8.93788	3.96718e-19	1.4723e-17
ENSMUSG00000032854	Ugt8a	257.565	-1.53626	-2.90041	0.289714	-5.30267	1.14123e-07	8.55842e-07
ENSMUSG00000070423	Olfr558	42.4848	-1.53562	-2.89914	0.408548	-3.75874	0.000170772	0.000645964
ENSMUSG00000022229	Atp12a	76.021	-1.53528	-2.89845	0.390998	-3.92658	8.61634e-05	0.000351475
ENSMUSG00000090733	Rps27	15.7044	-1.53524	-2.89837	0.630126	-2.43641	0.0148341	0.0335616
ENSMUSG00000031818	Cox4i1	8164.16	-1.53509	-2.89807	0.163466	-9.3909	5.94874e-21	2.72155e-19
ENSMUSG00000032719	Sbspon	82.1148	-1.53475	-2.89737	0.338818	-4.5297	5.90678e-06	3.1181e-05
ENSMUSG00000035275	Raver2	239.908	-1.53431	-2.8965	0.235241	-6.52231	6.92328e-11	8.77592e-10
ENSMUSG00000031273	Col4a6	445.693	-1.53414	-2.89616	0.200963	-7.63395	2.27672e-14	4.84594e-13
ENSMUSG00000005510	Ndufs3	1236.45	-1.53218	-2.89222	0.212302	-7.21698	5.31553e-13	9.36157e-12
ENSMUSG00000030781	Slc5a2	8604.76	-1.53199	-2.89184	0.209982	-7.29582	2.96854e-13	5.45122e-12
ENSMUSG00000036192	Rorb	63.5232	-1.53158	-2.89102	0.374463	-4.09007	4.31248e-05	0.00018749
ENSMUSG00000022528	Hes1	655.316	-1.53003	-2.88791	0.18883	-8.10267	5.37673e-16	1.41259e-14
ENSMUSG00000038607	Gng10	14.0296	-1.52902	-2.8859	0.58975	-2.59266	0.00952364	0.0229383
ENSMUSG00000022583	Ly6f	81.9052	-1.52819	-2.88424	0.342976	-4.45568	8.36277e-06	4.25379e-05
ENSMUSG00000023906	Cldn6	19.2132	-1.52807	-2.88401	0.574472	-2.65996	0.00781496	0.0193088
ENSMUSG00000005505	Kbtbd4	798.566	-1.52767	-2.8832	0.208346	-7.3324	2.26074e-13	4.22457e-12
ENSMUSG00000037492	Zmat4	14.1467	-1.52756	-2.88298	0.625815	-2.44092	0.0146501	0.0331925
ENSMUSG00000050174	Nudt6	137.026	-1.52705	-2.88196	0.2944	-5.187	2.13714e-07	1.51654e-06
ENSMUSG00000037254	Itih2	220.684	-1.52677	-2.8814	0.551485	-2.76847	0.00563206	0.0144649
ENSMUSG00000016252	Atp5e	2421.86	-1.52484	-2.87756	0.231438	-6.58856	4.44109e-11	5.77884e-10
ENSMUSG00000019087	Atp6ap1	5106.95	-1.52456	-2.87698	0.183798	-8.29473	1.08836e-16	3.07229e-15
ENSMUSG00000029153	Ociad2	213.815	-1.52431	-2.8765	0.277025	-5.50244	3.74581e-08	3.04271e-07
ENSMUSG00000002320	Tm9sf1	3215.15	-1.52254	-2.87296	0.198538	-7.66875	1.73679e-14	3.73668e-13
ENSMUSG00000060038	Dhps	293.162	-1.52232	-2.87252	0.2357	-6.45872	1.05593e-10	1.30727e-09
ENSMUSG00000028865	Cd164l2	52.1266	-1.52224	-2.87236	0.373198	-4.0789	4.52487e-05	0.000195709
ENSMUSG00000021908	Gm6768	111.5	-1.52179	-2.87148	0.282006	-5.39632	6.80227e-08	5.30357e-07
ENSMUSG00000031258	Xkrx	16.7183	-1.52149	-2.87088	0.588174	-2.58681	0.00968684	0.0232862
ENSMUSG00000024959	Bad	701.705	-1.52093	-2.86976	0.229491	-6.62739	3.41673e-11	4.51434e-10
ENSMUSG00000040688	Tbl3	813.771	-1.52053	-2.86895	0.211192	-7.19973	6.033e-13	1.05435e-11
ENSMUSG00000071014	Ndufb6	528.098	-1.51853	-2.86499	0.2366	-6.41813	1.37955e-10	1.67025e-09
ENSMUSG00000031698	Mylk3	62.4797	-1.51657	-2.8611	0.420454	-3.60699	0.000309772	0.00110284
ENSMUSG00000022180	Slc7a8	10879.9	-1.51516	-2.8583	0.204094	-7.42382	1.13793e-13	2.18277e-12
ENSMUSG00000022761	Lztr1	4099.12	-1.51396	-2.85593	0.16668	-9.08302	1.056e-19	4.17184e-18
ENSMUSG00000002308	Cd320	398.173	-1.51267	-2.85338	0.229556	-6.58955	4.41162e-11	5.75716e-10
ENSMUSG00000044080	S100a1	1213.55	-1.51038	-2.84884	0.210812	-7.16458	7.80281e-13	1.33723e-11
ENSMUSG00000002885	Cd97	2638.41	-1.50876	-2.84565	0.18361	-8.21719	2.08323e-16	5.71846e-15
ENSMUSG00000053398	Phgdh	82.5885	-1.50783	-2.84381	0.365709	-4.12302	3.73933e-05	0.000164731
ENSMUSG00000020818	Mfsd11	1289.85	-1.50771	-2.84358	0.199697	-7.54999	4.3529e-14	8.82835e-13
ENSMUSG00000047557	Lxn	128.879	-1.50752	-2.8432	0.320633	-4.70169	2.58016e-06	1.46448e-05
ENSMUSG00000029061	Mmp23	414.677	-1.50605	-2.84032	0.262114	-5.7458	9.14866e-09	8.29829e-08
ENSMUSG00000005640	Insrr	1118.7	-1.50568	-2.83958	0.188373	-7.99307	1.31622e-15	3.25903e-14
ENSMUSG00000028645	Slc2a1	2629.71	-1.50537	-2.83897	0.179525	-8.38526	5.06156e-17	1.49786e-15
ENSMUSG00000064351	mt-Co1	376081	-1.50495	-2.83815	0.231412	-6.50333	7.85609e-11	9.88749e-10
ENSMUSG00000017176	Nt5c3b	269.362	-1.50309	-2.83449	0.225489	-6.66592	2.6302e-11	3.52487e-10
ENSMUSG00000024121	Atp6v0c	1244.6	-1.50154	-2.83144	0.236485	-6.34939	2.16167e-10	2.53618e-09
ENSMUSG00000072664	Ugt3a1	1868.46	-1.50139	-2.83115	0.268184	-5.59835	2.16404e-08	1.83949e-07
ENSMUSG00000058586	Serhl	1136.3	-1.50125	-2.83087	0.189979	-7.90215	2.74144e-15	6.56337e-14
ENSMUSG00000029103	Lrpap1	15774	-1.50028	-2.82897	0.180494	-8.31206	9.40566e-17	2.67885e-15
ENSMUSG00000029641	Rasl11a	330.161	-1.49794	-2.82438	0.271085	-5.5257	3.28178e-08	2.69743e-07
ENSMUSG00000026228	Htr2b	33.5164	-1.49775	-2.82401	0.470031	-3.18649	0.00144011	0.00433586
ENSMUSG00000005268	Prlr	6357.65	-1.49693	-2.82242	0.209073	-7.15985	8.07643e-13	1.37967e-11
ENSMUSG00000043664	Tmem221	95.6278	-1.49691	-2.82238	0.322323	-4.64413	3.4151e-06	1.89185e-05
ENSMUSG00000026189	Pecr	3461.07	-1.49685	-2.82226	0.204733	-7.31125	2.64671e-13	4.88277e-12
ENSMUSG00000021606	Ndufs6	1069.82	-1.49671	-2.82198	0.175774	-8.51495	1.66658e-17	5.2129e-16
ENSMUSG00000032006	Pdgfd	650.622	-1.4963	-2.82117	0.232396	-6.43857	1.20603e-10	1.47665e-09
ENSMUSG00000047246	Hist1h2be	333.969	-1.49619	-2.82096	0.326192	-4.58683	4.50035e-06	2.44123e-05
ENSMUSG00000061046	Haghl	520.109	-1.49526	-2.81916	0.207082	-7.22063	5.17471e-13	9.12365e-12
ENSMUSG00000090124	Ugt1a7c	6528.92	-1.49433	-2.81732	0.21176	-7.05669	1.70516e-12	2.7751e-11
ENSMUSG00000069919	Hba-a1	729.204	-1.49383	-2.81635	0.256041	-5.83433	5.40069e-09	5.12422e-08
ENSMUSG00000043162	Pyurf	683.344	-1.49248	-2.81373	0.210391	-7.09386	1.30419e-12	2.13622e-11
ENSMUSG00000030000	Add2	53.1315	-1.49232	-2.81341	0.408822	-3.65029	0.000261945	0.000945459
ENSMUSG00000059734	Ndufs8	1440.69	-1.4922	-2.81317	0.203504	-7.33252	2.25871e-13	4.22457e-12
ENSMUSG00000024875	Yif1a	584.958	-1.49209	-2.81295	0.206049	-7.24143	4.43994e-13	7.93359e-12
ENSMUSG00000030934	Oat	7840.12	-1.49155	-2.81191	0.194459	-7.67027	1.71639e-14	3.69779e-13
ENSMUSG00000050640	Tmem150c	450.923	-1.4888	-2.80656	0.206018	-7.22656	4.95374e-13	8.76317e-12
ENSMUSG00000069835	Sat2	257.658	-1.48861	-2.80619	0.222566	-6.6884	2.25631e-11	3.06769e-10
ENSMUSG00000024313	Mep1b	3355.54	-1.4881	-2.8052	0.25626	-5.80701	6.35992e-09	5.94925e-08
ENSMUSG00000038576	Susd4	210.597	-1.48743	-2.80388	0.235431	-6.31788	2.65176e-10	3.05933e-09
ENSMUSG00000070806	Zmynd12	40.4445	-1.48701	-2.80308	0.436089	-3.40988	0.000649906	0.00214538
ENSMUSG00000023039	Krt7	2500.42	-1.487	-2.80306	0.190799	-7.79354	6.51557e-15	1.4777e-13
ENSMUSG00000079492	Gm11127	155.383	-1.48644	-2.80196	0.346182	-4.2938	1.75639e-05	8.34232e-05
ENSMUSG00000028807	Zbtb8a	236.463	-1.48605	-2.8012	0.230426	-6.44914	1.12489e-10	1.38617e-09
ENSMUSG00000003469	Phyhip	203.356	-1.48604	-2.8012	0.296775	-5.0073	5.52001e-07	3.61217e-06
ENSMUSG00000033379	Atp6v0b	888.742	-1.48509	-2.79935	0.207659	-7.15161	8.57689e-13	1.45424e-11
ENSMUSG00000024208	Uqcc2	652.228	-1.4849	-2.79899	0.249579	-5.94965	2.68724e-09	2.69758e-08
ENSMUSG00000000958	Slc7a7	7015.92	-1.48411	-2.79744	0.222387	-6.67353	2.49726e-11	3.36085e-10
ENSMUSG00000027890	Gstm4	469.908	-1.48406	-2.79736	0.231895	-6.39972	1.55664e-10	1.87043e-09
ENSMUSG00000042793	Lgr6	145.895	-1.48392	-2.79707	0.353722	-4.19515	2.72693e-05	0.000123691
ENSMUSG00000089687	Rab42	23.3713	-1.4836	-2.79647	0.568377	-2.61025	0.0090477	0.0219152
ENSMUSG00000024048	Myl12a	1902.79	-1.48319	-2.79567	0.257314	-5.76414	8.20745e-09	7.51846e-08
ENSMUSG00000036372	Tmem258	253.568	-1.4824	-2.79412	0.259206	-5.71897	1.07169e-08	9.59102e-08
ENSMUSG00000030471	Zdhhc13	361.15	-1.48203	-2.79341	0.207023	-7.15874	8.14197e-13	1.38937e-11
ENSMUSG00000020566	Atp6v1c2	570.465	-1.48076	-2.79095	0.202633	-7.3076	2.71961e-13	5.01145e-12
ENSMUSG00000024357	Sil1	1745.3	-1.47908	-2.7877	0.183016	-8.08168	6.38815e-16	1.67005e-14
ENSMUSG00000027800	Tm4sf1	3273.47	-1.47851	-2.7866	0.206052	-7.17542	7.20873e-13	1.2421e-11
ENSMUSG00000020325	Fstl3	215.7	-1.47806	-2.78574	0.263396	-5.61156	2.00515e-08	1.71912e-07
ENSMUSG00000050856	Atp5k	1662.42	-1.47752	-2.7847	0.643768	-2.29511	0.0217268	0.0466252
ENSMUSG00000031576	Kcnu1	16.5708	-1.47636	-2.78246	0.552752	-2.67093	0.00756419	0.0187643
ENSMUSG00000024186	Rgs11	217.376	-1.4756	-2.781	0.258837	-5.7009	1.19179e-08	1.05707e-07
ENSMUSG00000022820	Ndufb4	53.8226	-1.47548	-2.78077	0.387476	-3.80793	0.000140134	0.000541128
ENSMUSG00000007908	Hmgcll1	84.4042	-1.47545	-2.7807	0.347449	-4.24652	2.17112e-05	0.000101279
ENSMUSG00000014243	Zswim7	103.985	-1.47496	-2.77977	0.330357	-4.46476	8.01601e-06	4.09441e-05
ENSMUSG00000021999	Cpb2	80.1504	-1.47466	-2.77918	0.393206	-3.75035	0.00017659	0.000665442
ENSMUSG00000032193	Ldlr	2362.49	-1.47461	-2.77908	0.241272	-6.11181	9.85073e-10	1.05116e-08
ENSMUSG00000046694	Fam46b	75.3442	-1.47386	-2.77765	0.329848	-4.46831	7.88394e-06	4.03213e-05
ENSMUSG00000021749	Oit1	16.2509	-1.47379	-2.7775	0.562557	-2.6198	0.00879802	0.021382
ENSMUSG00000026621	Marc1	42.798	-1.47351	-2.77696	0.499982	-2.94712	0.00320749	0.00878639
ENSMUSG00000061906	Ugt2b38	1943.04	-1.4735	-2.77694	0.214082	-6.88286	5.86621e-12	8.87794e-11
ENSMUSG00000019888	Mgat4c	15.9877	-1.4731	-2.77618	0.571757	-2.57645	0.00998217	0.0238879
ENSMUSG00000027634	Ndrg3	3356.5	-1.47065	-2.77146	0.162544	-9.0477	1.46013e-19	5.68379e-18
ENSMUSG00000015134	Aldh1a3	511.084	-1.46897	-2.76824	0.190921	-7.69411	1.42485e-14	3.09481e-13
ENSMUSG00000016494	Cd34	2231.32	-1.46875	-2.76781	0.193047	-7.60824	2.77859e-14	5.83614e-13
ENSMUSG00000022551	Cyc1	5324.42	-1.46817	-2.76671	0.193207	-7.59897	2.98498e-14	6.23673e-13
ENSMUSG00000074218	Cox7a1	79.8448	-1.46732	-2.76509	0.356784	-4.11265	3.9115e-05	0.000171604
ENSMUSG00000057229	Atp5sl	1553.88	-1.46714	-2.76473	0.193973	-7.5636	3.92055e-14	7.9922e-13
ENSMUSG00000044254	Pcsk9	136.456	-1.467	-2.76447	0.345601	-4.24479	2.18802e-05	0.000101977
ENSMUSG00000036880	Acaa2	7358.57	-1.46661	-2.76371	0.18889	-7.76433	8.20809e-15	1.83541e-13
ENSMUSG00000030170	Wnt5b	314.904	-1.46584	-2.76224	0.262564	-5.58278	2.36711e-08	1.99717e-07
ENSMUSG00000036291	Ap5m1	874.17	-1.46383	-2.7584	0.234485	-6.24277	4.29891e-10	4.82332e-09
ENSMUSG00000047260	Emc6	1030.68	-1.46367	-2.7581	0.19324	-7.57439	3.60826e-14	7.41252e-13
ENSMUSG00000032908	Sgpp2	1155.57	-1.46324	-2.75727	0.204737	-7.14694	8.87324e-13	1.49651e-11
ENSMUSG00000029650	Slc46a3	426.754	-1.46321	-2.75721	0.234382	-6.24285	4.29669e-10	4.82332e-09
ENSMUSG00000001420	Tmem79	284.996	-1.46216	-2.7552	0.242315	-6.03411	1.59837e-09	1.65567e-08
ENSMUSG00000039646	Vasn	945.164	-1.46169	-2.75431	0.195461	-7.47819	7.53511e-14	1.48657e-12
ENSMUSG00000096458	Moap1	21.9903	-1.46146	-2.75387	0.522812	-2.79538	0.00518383	0.0134504
ENSMUSG00000028495	Rps6	42.3887	-1.46059	-2.75221	0.406002	-3.5975	0.000321289	0.00113849
ENSMUSG00000029017	Pmpcb	5253.64	-1.45931	-2.74977	0.181919	-8.02174	1.04254e-15	2.62632e-14
ENSMUSG00000029384	2010109A12Rik	20.839	-1.45796	-2.7472	0.557926	-2.61318	0.00897043	0.0217611
ENSMUSG00000103906		41.7892	-1.45722	-2.74578	0.47506	-3.06744	0.00215903	0.00621253
ENSMUSG00000019718	L3hypdh	678.849	-1.45667	-2.74475	0.248189	-5.86921	4.37888e-09	4.22522e-08
ENSMUSG00000015656	Hspa8	8423.92	-1.45653	-2.74447	0.196577	-7.40946	1.26812e-13	2.41504e-12
ENSMUSG00000022956	Atp5o	2489.99	-1.45532	-2.74217	0.224634	-6.47864	9.25528e-11	1.15481e-09
ENSMUSG00000021692	Dimt1	72.6923	-1.45387	-2.73941	0.394724	-3.68325	0.000230282	0.000842445
ENSMUSG00000057933	Gsta2	2652.43	-1.45335	-2.73843	0.221783	-6.55301	5.63906e-11	7.24027e-10
ENSMUSG00000021646	Mccc2	2937.07	-1.45329	-2.73831	0.230051	-6.31723	2.66299e-10	3.07005e-09
ENSMUSG00000028398	Tmem261	311.241	-1.45286	-2.7375	0.263056	-5.52301	3.33234e-08	2.73193e-07
ENSMUSG00000033898	Cfhr2	16.3722	-1.45189	-2.73567	0.630297	-2.3035	0.0212505	0.0457449
ENSMUSG00000043998	Mgat2	2967.28	-1.45109	-2.73415	0.169512	-8.56041	1.12468e-17	3.5812e-16
ENSMUSG00000042195	Slc35f2	531.782	-1.45022	-2.7325	0.203495	-7.12658	1.02893e-12	1.71177e-11
ENSMUSG00000058546	Rpl23a	27.0571	-1.44926	-2.73068	0.470896	-3.07766	0.0020863	0.00602285
ENSMUSG00000052914	Cyp2j6	758.45	-1.44909	-2.73035	0.237898	-6.0912	1.12065e-09	1.18393e-08
ENSMUSG00000027562	Car2	6696.96	-1.44886	-2.72992	0.214925	-6.74123	1.57052e-11	2.20595e-10
ENSMUSG00000021228	Acot3	1436.55	-1.44486	-2.72236	0.221452	-6.52447	6.82404e-11	8.67083e-10
ENSMUSG00000024245	Tmem178	358.402	-1.44394	-2.72063	0.274399	-5.26221	1.42332e-07	1.04872e-06
ENSMUSG00000001864	Aif1l	6426.93	-1.44298	-2.71882	0.158211	-9.12063	7.46858e-20	3.02563e-18
ENSMUSG00000051076	Vtcn1	29.1918	-1.44233	-2.7176	0.458398	-3.14646	0.00165257	0.004895
ENSMUSG00000048970	C1galt1c1	590.208	-1.44227	-2.71748	0.215635	-6.68846	2.25533e-11	3.06769e-10
ENSMUSG00000048329	Mfsd6l	81.4243	-1.44177	-2.71653	0.389137	-3.70504	0.000211358	0.000780388
ENSMUSG00000031231	Cox7b	2465.56	-1.44162	-2.71625	0.282506	-5.10296	3.34379e-07	2.29567e-06
ENSMUSG00000031163	Glod5	502.27	-1.43933	-2.71195	0.241428	-5.96175	2.49545e-09	2.52095e-08
ENSMUSG00000015401	Tmem27	18517.1	-1.43884	-2.71103	0.215636	-6.67257	2.51369e-11	3.38011e-10
ENSMUSG00000032806	Slc10a3	157.389	-1.43835	-2.7101	0.269437	-5.33834	9.38e-08	7.12155e-07
ENSMUSG00000003438	Timm50	451.58	-1.43724	-2.70801	0.205373	-6.99818	2.5931e-12	4.09978e-11
ENSMUSG00000032897	Nfyc	837.478	-1.43712	-2.7078	0.212412	-6.76572	1.32649e-11	1.88563e-10
ENSMUSG00000042670	Immp1l	69.3947	-1.43681	-2.70721	0.346876	-4.14213	3.44089e-05	0.000152512
ENSMUSG00000036114	Rpp25l	284.709	-1.4365	-2.70663	0.25664	-5.59734	2.1767e-08	1.84927e-07
ENSMUSG00000074179	Gm10639	152.323	-1.43622	-2.70611	0.346185	-4.14871	3.34357e-05	0.000148612
ENSMUSG00000021477	Ctsl	11816.3	-1.43596	-2.70563	0.160495	-8.94711	3.64903e-19	1.36697e-17
ENSMUSG00000016319	Slc25a5	4898.9	-1.43402	-2.70199	0.218708	-6.55679	5.49789e-11	7.07043e-10
ENSMUSG00000031708	Tecr	2266.75	-1.43377	-2.70153	0.198131	-7.23651	4.60393e-13	8.19901e-12
ENSMUSG00000045160	Bola3	843.354	-1.43273	-2.69957	0.214036	-6.69387	2.17339e-11	2.97017e-10
ENSMUSG00000025453	Nnt	10788.1	-1.4325	-2.69914	0.191998	-7.46101	8.58589e-14	1.67314e-12
ENSMUSG00000051111	Sv2c	20.1192	-1.43246	-2.69907	0.554482	-2.58342	0.00978253	0.0234807
ENSMUSG00000034035	Ccdc17	134.821	-1.43228	-2.69873	0.279577	-5.12303	3.00667e-07	2.08127e-06
ENSMUSG00000032303	Chrna3	16.7387	-1.43122	-2.69675	0.610822	-2.34311	0.0191239	0.0417137
ENSMUSG00000001403	Ube2c	50.2845	-1.43112	-2.69655	0.386901	-3.69892	0.000216516	0.000798505
ENSMUSG00000004347	Pde1c	174.383	-1.42942	-2.69339	0.262971	-5.43566	5.45933e-08	4.31141e-07
ENSMUSG00000020098	Pcbd1	1502.4	-1.42921	-2.69299	0.262399	-5.44672	5.13071e-08	4.06803e-07
ENSMUSG00000041660	Bbox1	32.2779	-1.4291	-2.69278	0.478302	-2.98785	0.00280945	0.00782391
ENSMUSG00000014551	Mrps25	1238.17	-1.42892	-2.69245	0.212932	-6.7107	1.93689e-11	2.67917e-10
ENSMUSG00000069917	Hba-a2	639.132	-1.42705	-2.68896	0.304663	-4.68403	2.81295e-06	1.58531e-05
ENSMUSG00000020537	Drg2	978.057	-1.427	-2.68887	0.19591	-7.28395	3.24176e-13	5.90528e-12
ENSMUSG00000024410	3110002H16Rik	603.806	-1.42571	-2.68647	0.20116	-7.08745	1.36601e-12	2.23059e-11
ENSMUSG00000002981	Clptm1	6230.19	-1.42504	-2.68521	0.222308	-6.41018	1.45348e-10	1.75709e-09
ENSMUSG00000063446	Lppr1	45.9574	-1.42473	-2.68463	0.4044	-3.52306	0.000426591	0.00147199
ENSMUSG00000026281	Dtymk	507.016	-1.4239	-2.68309	0.230037	-6.18986	6.02183e-10	6.63944e-09
ENSMUSG00000030268	Bcat1	461.69	-1.42238	-2.68027	0.239496	-5.93904	2.8669e-09	2.861e-08
ENSMUSG00000042474	Faim3	33.5973	-1.4223	-2.68012	0.558781	-2.54536	0.0109166	0.0258098
ENSMUSG00000035757	Selo	1007.65	-1.42058	-2.67694	0.208305	-6.81972	9.12163e-12	1.33602e-10
ENSMUSG00000071335	G630090E17Rik	516.729	-1.42058	-2.67693	0.22282	-6.37547	1.82405e-10	2.17208e-09
ENSMUSG00000031168	Ebp	1727.2	-1.42031	-2.67643	0.194078	-7.31826	2.51209e-13	4.64518e-12
ENSMUSG00000032263	Bckdhb	815.181	-1.41981	-2.6755	0.211451	-6.71459	1.88593e-11	2.61549e-10
ENSMUSG00000015533	Itga2	132.203	-1.41922	-2.67441	0.321157	-4.41908	9.91236e-06	4.97838e-05
ENSMUSG00000078486	Perm1	304.494	-1.41916	-2.67429	0.260528	-5.44723	5.116e-08	4.05839e-07
ENSMUSG00000036376	Abt1	419.734	-1.4188	-2.67363	0.281179	-5.0459	4.514e-07	3.01584e-06
ENSMUSG00000025491	Ifitm1	101.689	-1.41829	-2.67269	0.305119	-4.64833	3.34628e-06	1.85502e-05
ENSMUSG00000019734	Tmc4	1146.83	-1.41651	-2.6694	0.177364	-7.98649	1.38834e-15	3.42693e-14
ENSMUSG00000033061	Resp18	12.5963	-1.41635	-2.66909	0.617447	-2.29388	0.0217973	0.046745
ENSMUSG00000049313	Sorl1	19426.1	-1.41631	-2.66903	0.175428	-8.07347	6.83292e-16	1.77177e-14
ENSMUSG00000063600	Egfem1	17.7665	-1.41595	-2.66835	0.543365	-2.60589	0.00916368	0.0221691
ENSMUSG00000028655	Mfsd2a	529.782	-1.41551	-2.66755	0.303051	-4.67088	2.99919e-06	1.67898e-05
ENSMUSG00000020990	Cdkl1	3299.19	-1.41547	-2.66747	0.231879	-6.10437	1.03209e-09	1.09692e-08
ENSMUSG00000028536	2610528J11Rik	420.146	-1.41461	-2.66588	0.237141	-5.9653	2.44187e-09	2.47153e-08
ENSMUSG00000005949	Ctns	979.277	-1.41441	-2.66551	0.182493	-7.75048	9.15439e-15	2.03557e-13
ENSMUSG00000027679	Dnajc19	151.38	-1.4144	-2.66549	0.272119	-5.19772	2.01744e-07	1.4397e-06
ENSMUSG00000028197	Col24a1	30.7174	-1.41338	-2.6636	0.480782	-2.93975	0.00328481	0.00897348
ENSMUSG00000022841	Ap2m1	939.895	-1.41295	-2.66281	0.229629	-6.15317	7.5951e-10	8.2484e-09
ENSMUSG00000008129	4930432K21Rik	36.453	-1.41224	-2.6615	0.440866	-3.20333	0.00135848	0.00411498
ENSMUSG00000047501	Cldn4	443.447	-1.41158	-2.66028	0.272903	-5.17247	2.31023e-07	1.62749e-06
ENSMUSG00000058927	Gm10053	60.5529	-1.41044	-2.65818	0.493586	-2.85753	0.00426949	0.011314
ENSMUSG00000026576	Atp1b1	66032.5	-1.41011	-2.65757	0.170664	-8.26245	1.42709e-16	3.9931e-15
ENSMUSG00000043857	Mgat5b	16.0006	-1.40981	-2.65702	0.592154	-2.38082	0.0172742	0.0382667
ENSMUSG00000008822	Acyp1	176.191	-1.40961	-2.65666	0.310843	-4.53481	5.76564e-06	3.04865e-05
ENSMUSG00000036411	9530077C05Rik	81.7708	-1.40954	-2.65653	0.33481	-4.20998	2.55396e-05	0.00011671
ENSMUSG00000018486	Wnt9b	175.456	-1.40848	-2.65457	0.294551	-4.78179	1.73742e-06	1.01659e-05
ENSMUSG00000025027	Xpnpep1	5527.64	-1.40609	-2.65019	0.192996	-7.28562	3.20205e-13	5.84509e-12
ENSMUSG00000024387	Csnk2b	1911.2	-1.40608	-2.65016	0.191624	-7.3377	2.17294e-13	4.08928e-12
ENSMUSG00000041644	Slc5a12	16663.3	-1.40565	-2.64938	0.164349	-8.55284	1.20093e-17	3.80877e-16
ENSMUSG00000060969	Irx1	825.104	-1.4056	-2.64928	0.215492	-6.52273	6.90379e-11	8.75818e-10
ENSMUSG00000030340	Scnn1a	3980.74	-1.4051	-2.64837	0.169081	-8.31023	9.55166e-17	2.71557e-15
ENSMUSG00000040824	Snrpd2	160.982	-1.40502	-2.64821	0.373564	-3.76112	0.000169154	0.00064045
ENSMUSG00000018171	Vmp1	2702.21	-1.40447	-2.64721	0.178086	-7.88648	3.10826e-15	7.39709e-14
ENSMUSG00000030095	Tmem43	1200.63	-1.40404	-2.64642	0.22783	-6.16267	7.15299e-10	7.79485e-09
ENSMUSG00000074476	Spc24	77.0991	-1.40377	-2.64593	0.361066	-3.88786	0.000101134	0.000405172
ENSMUSG00000043110	Lrrn4	64.9249	-1.40359	-2.6456	0.418396	-3.3547	0.000794509	0.00256372
ENSMUSG00000041945	Mfsd9	913.109	-1.40331	-2.64507	0.195733	-7.1695	7.52716e-13	1.29417e-11
ENSMUSG00000086040	Wipf3	215.929	-1.40291	-2.64434	0.287697	-4.87634	1.08074e-06	6.62806e-06
ENSMUSG00000052562	Slc22a30	96.2798	-1.40263	-2.64383	0.426793	-3.28644	0.00101462	0.00318679
ENSMUSG00000039007	Cpq	1816.53	-1.40192	-2.64253	0.207121	-6.76863	1.30011e-11	1.85809e-10
ENSMUSG00000028563	Tm2d1	211.591	-1.40102	-2.64088	0.261257	-5.36261	8.20262e-08	6.31804e-07
ENSMUSG00000013160	Atp6v0d1	2002.08	-1.39978	-2.63861	0.179767	-7.78662	6.88263e-15	1.55651e-13
ENSMUSG00000020151	Ptprr	62.1947	-1.3988	-2.63683	0.356846	-3.91991	8.85823e-05	0.000360511
ENSMUSG00000018770	Atp5g3	2740.49	-1.39864	-2.63652	0.242788	-5.76074	8.37459e-09	7.65395e-08
ENSMUSG00000024538	Ppic	3234.92	-1.39847	-2.63622	0.179124	-7.8073	5.84243e-15	1.34224e-13
ENSMUSG00000036932	Aifm1	3034.38	-1.39615	-2.63198	0.185065	-7.5441	4.55436e-14	9.21347e-13
ENSMUSG00000031633	Slc25a4	7289.03	-1.39598	-2.63167	0.192831	-7.2394	4.50687e-13	8.03514e-12
ENSMUSG00000041697	Cox6a1	1274.57	-1.39514	-2.63014	0.222062	-6.28266	3.32824e-10	3.78553e-09
ENSMUSG00000024953	Prdx5	13050.6	-1.3951	-2.63007	0.195021	-7.15361	8.45258e-13	1.43929e-11
ENSMUSG00000021900	Btd	1840.53	-1.39471	-2.62935	0.192986	-7.227	4.93795e-13	8.74494e-12
ENSMUSG00000015474	Ppt2	420.815	-1.39339	-2.62696	0.219492	-6.34827	2.17748e-10	2.55097e-09
ENSMUSG00000070594	Gm4788	18.6041	-1.3931	-2.62642	0.606198	-2.29809	0.0215566	0.0462911
ENSMUSG00000071662	Polr2g	226.742	-1.39279	-2.62585	0.267951	-5.19791	2.01538e-07	1.43942e-06
ENSMUSG00000055128	Cgrrf1	693.215	-1.39215	-2.6247	0.219656	-6.33787	2.32962e-10	2.71522e-09
ENSMUSG00000027215	Cd82	1779.47	-1.39146	-2.62344	0.164752	-8.44579	3.01991e-17	9.19312e-16
ENSMUSG00000083282	Ctsf	2491.66	-1.39117	-2.62292	0.217368	-6.40009	1.55284e-10	1.8687e-09
ENSMUSG00000091007	D630036H23Rik	35.3609	-1.38984	-2.6205	0.451975	-3.07505	0.00210468	0.0060715
ENSMUSG00000027860	Vangl1	1085.37	-1.38973	-2.6203	0.188244	-7.3826	1.5523e-13	2.93518e-12
ENSMUSG00000021665	Hexb	2338.12	-1.3891	-2.61915	0.225594	-6.1575	7.39004e-10	8.03667e-09
ENSMUSG00000061904	Slc25a3	9192.06	-1.38877	-2.61855	0.207837	-6.682	2.35697e-11	3.19093e-10
ENSMUSG00000020834	Dhrs13	163.605	-1.3886	-2.61824	0.281409	-4.93445	8.03779e-07	5.08422e-06
ENSMUSG00000050043	Tmx2	679.607	-1.38797	-2.61711	0.193959	-7.15603	8.30462e-13	1.41561e-11
ENSMUSG00000030879	Mrpl17	1193.11	-1.38745	-2.61615	0.200516	-6.91937	4.53661e-12	6.97849e-11
ENSMUSG00000052850	Tas2r137	28.4246	-1.38717	-2.61565	0.485983	-2.85435	0.00431243	0.0114107
ENSMUSG00000059149	Mfsd4	2548.36	-1.38659	-2.6146	0.172685	-8.02962	9.7779e-16	2.47101e-14
ENSMUSG00000020225	Tmbim4	2440.33	-1.3859	-2.61334	0.170797	-8.11428	4.88683e-16	1.29027e-14
ENSMUSG00000032092	Mpzl2	847.844	-1.38414	-2.61016	0.206461	-6.7041	2.02657e-11	2.78868e-10
ENSMUSG00000070280	Slc22a14	15.8386	-1.38303	-2.60816	0.592202	-2.33541	0.0195221	0.0424315
ENSMUSG00000079445	B3gnt7	163.751	-1.38219	-2.60664	0.287378	-4.80968	1.51172e-06	8.93728e-06
ENSMUSG00000057375	Yipf1	864.176	-1.38211	-2.60649	0.193495	-7.14286	9.14085e-13	1.53839e-11
ENSMUSG00000023132	Gzma	55.0222	-1.38049	-2.60356	0.401827	-3.43552	0.000591421	0.00196976
ENSMUSG00000056973	Ces1d	6976.12	-1.3804	-2.60341	0.228123	-6.05114	1.43821e-09	1.49854e-08
ENSMUSG00000051855	Mest	92.82	-1.37985	-2.60241	0.340544	-4.05189	5.08059e-05	0.000217617
ENSMUSG00000091405	Hist2h4	324.608	-1.37738	-2.59797	0.248243	-5.54853	2.88077e-08	2.39503e-07
ENSMUSG00000040564	Apoc1	95.3488	-1.37719	-2.59762	0.432262	-3.18601	0.00144248	0.00434218
ENSMUSG00000045625	Pigz	32.9867	-1.37697	-2.59722	0.468675	-2.938	0.00330336	0.00902107
ENSMUSG00000061983	Rps12	16.1487	-1.37685	-2.59701	0.566541	-2.43027	0.0150874	0.0340622
ENSMUSG00000035845	Alg12	314.477	-1.3765	-2.59639	0.257074	-5.35451	8.57887e-08	6.58872e-07
ENSMUSG00000031917	Nip7	488.024	-1.37647	-2.59633	0.245351	-5.61024	2.0205e-08	1.72856e-07
ENSMUSG00000073888	Ccl27a	28.6986	-1.3757	-2.59494	0.457645	-3.00604	0.00264671	0.00741608
ENSMUSG00000025900	Rp1	29.8106	-1.37385	-2.59161	0.49061	-2.80028	0.00510579	0.0132652
ENSMUSG00000024503	Spink3	1606.56	-1.37346	-2.59091	0.211617	-6.49029	8.56717e-11	1.07569e-09
ENSMUSG00000032357	Tinag	2538.96	-1.37313	-2.59032	0.198013	-6.93453	4.0758e-12	6.30621e-11
ENSMUSG00000026200	Glb1l	4331.45	-1.37308	-2.59024	0.182297	-7.53214	4.9914e-14	1.00212e-12
ENSMUSG00000044976	Wdr72	3421.8	-1.37296	-2.59001	0.171856	-7.98901	1.36025e-15	3.36281e-14
ENSMUSG00000040813	Tex264	1789.76	-1.37293	-2.58997	0.181706	-7.55578	4.16364e-14	8.45528e-13
ENSMUSG00000047861	Foxi1	615.891	-1.3725	-2.58918	0.207011	-6.63007	3.35529e-11	4.44422e-10
ENSMUSG00000024485	Slc4a9	2607.86	-1.37183	-2.58798	0.178616	-7.68033	1.5868e-14	3.42788e-13
ENSMUSG00000028164	Manba	4481.31	-1.37096	-2.58643	0.166002	-8.25872	1.47238e-16	4.11259e-15
ENSMUSG00000062410	Hsd3b3	968.012	-1.37016	-2.585	0.23783	-5.76112	8.356e-09	7.64135e-08
ENSMUSG00000016552	Foxred2	325.193	-1.36964	-2.58406	0.247849	-5.52608	3.27458e-08	2.6929e-07
ENSMUSG00000028614	Ndc1	482.686	-1.36907	-2.58303	0.223555	-6.12408	9.12075e-10	9.78514e-09
ENSMUSG00000005672	Kit	1201.48	-1.3688	-2.58257	0.174404	-7.84846	4.21175e-15	9.83216e-14
ENSMUSG00000054763	Defb42	22.8722	-1.36851	-2.58204	0.534097	-2.56229	0.0103983	0.024756
ENSMUSG00000039887	Alg14	278.282	-1.36785	-2.58085	0.222336	-6.15215	7.64394e-10	8.2953e-09
ENSMUSG00000089694	Gm4477	25.8733	-1.36739	-2.58004	0.502946	-2.71877	0.00655249	0.0165696
ENSMUSG00000027376	Prom2	913.954	-1.36671	-2.57882	0.17546	-7.7893	6.73802e-15	1.52598e-13
ENSMUSG00000020477	Mrps24	601.968	-1.36659	-2.57861	0.231341	-5.90727	3.47832e-09	3.41209e-08
ENSMUSG00000030225	Dera	1208.01	-1.3663	-2.57809	0.188336	-7.25459	4.02892e-13	7.23161e-12
ENSMUSG00000040812	Agbl2	43.7117	-1.36619	-2.57789	0.4744	-2.87983	0.00397895	0.0106254
ENSMUSG00000026111	Unc50	709.368	-1.3659	-2.57737	0.22937	-5.95502	2.6004e-09	2.61941e-08
ENSMUSG00000037772	Mrpl23	41.0726	-1.36475	-2.57532	0.473229	-2.88391	0.00392766	0.0105114
ENSMUSG00000025362	Rps26	855.198	-1.36401	-2.57399	0.21176	-6.44129	1.1846e-10	1.45525e-09
ENSMUSG00000062825	Actg1	62.3042	-1.36247	-2.57125	0.388573	-3.50633	0.000454323	0.0015589
ENSMUSG00000009545	Kcnq1	1513.25	-1.36192	-2.57027	0.202267	-6.73327	1.65894e-11	2.31888e-10
ENSMUSG00000052395	Rft1	492.431	-1.36141	-2.56937	0.213944	-6.36342	1.97315e-10	2.33219e-09
ENSMUSG00000040289	Hey1	58.1706	-1.36103	-2.56868	0.409245	-3.3257	0.000881977	0.00281346
ENSMUSG00000021420	Fars2	1633.45	-1.36097	-2.56857	0.193521	-7.03265	2.02644e-12	3.24578e-11
ENSMUSG00000021468	Sptlc1	2807.65	-1.35987	-2.56662	0.175217	-7.76105	8.42308e-15	1.88084e-13
ENSMUSG00000059355	Wdr83os	308.319	-1.35935	-2.56569	0.287111	-4.73457	2.19525e-06	1.26312e-05
ENSMUSG00000020018	Snrpf	79.9598	-1.3587	-2.56455	0.36632	-3.70907	0.000208025	0.00076933
ENSMUSG00000028032	Papss1	2611.73	-1.35776	-2.56286	0.161183	-8.42367	3.6488e-17	1.09609e-15
ENSMUSG00000068747	Sort1	4384.27	-1.35763	-2.56264	0.159714	-8.50043	1.88892e-17	5.89676e-16
ENSMUSG00000039062	Anpep	7828.84	-1.35747	-2.56235	0.181415	-7.48268	7.28206e-14	1.43843e-12
ENSMUSG00000037780	Mbl1	39.9353	-1.35658	-2.56077	0.451009	-3.00787	0.0026309	0.00737698
ENSMUSG00000000171	Sdhd	3318.04	-1.35601	-2.55977	0.207272	-6.54221	6.0617e-11	7.75167e-10
ENSMUSG00000006315	Tmem147	627.036	-1.35593	-2.55961	0.224929	-6.02824	1.65754e-09	1.71473e-08
ENSMUSG00000063296	Tmem117	465.94	-1.35491	-2.55782	0.216417	-6.26067	3.83318e-10	4.32638e-09
ENSMUSG00000022125	Cln5	1330.32	-1.35444	-2.55699	0.169397	-7.9957	1.28843e-15	3.20018e-14
ENSMUSG00000002015	Bcap31	2532.3	-1.35412	-2.5564	0.158446	-8.5462	1.27207e-17	4.01838e-16
ENSMUSG00000021094	Dhrs7	761.948	-1.35291	-2.55427	0.224645	-6.02244	1.71803e-09	1.775e-08
ENSMUSG00000030157	Clec2d	3657.84	-1.3513	-2.55141	0.169786	-7.9588	1.73716e-15	4.22896e-14
ENSMUSG00000066097	Cyp2j11	5517.15	-1.35092	-2.55075	0.194873	-6.93232	4.14007e-12	6.39321e-11
ENSMUSG00000025260	Hsd17b10	1040.8	-1.35009	-2.54929	0.205531	-6.56882	5.07154e-11	6.53797e-10
ENSMUSG00000054484	Tmem62	512.263	-1.3496	-2.54841	0.209149	-6.45282	1.09789e-10	1.355e-09
ENSMUSG00000036832	Lpar3	715.295	-1.34864	-2.54672	0.192907	-6.99113	2.72679e-12	4.30259e-11
ENSMUSG00000043155	Hpdl	23.634	-1.34254	-2.53598	0.506828	-2.64891	0.00807524	0.0198749
ENSMUSG00000045594	Glb1	2306.13	-1.34191	-2.53487	0.167723	-8.00076	1.23654e-15	3.08574e-14
ENSMUSG00000009876	Cox4i2	37.5048	-1.34185	-2.53477	0.459205	-2.92212	0.00347657	0.00943581
ENSMUSG00000043760	Pkhd1	32853.2	-1.34177	-2.53462	0.154304	-8.69561	3.44972e-18	1.14662e-16
ENSMUSG00000024891	Slc29a2	99.8109	-1.3417	-2.5345	0.340139	-3.94457	7.99433e-05	0.000328639
ENSMUSG00000037894	H2afz	140.902	-1.34038	-2.53218	0.280267	-4.78252	1.73114e-06	1.01329e-05
ENSMUSG00000024413	Npc1	1600.08	-1.3402	-2.53186	0.165244	-8.11045	5.04342e-16	1.32941e-14
ENSMUSG00000028609	Magoh	389.911	-1.33931	-2.5303	0.24463	-5.47484	4.37909e-08	3.52653e-07
ENSMUSG00000004791	Pgf	44.2354	-1.33912	-2.52997	0.455201	-2.94183	0.0032628	0.00892255
ENSMUSG00000020430	Pes1	1183.05	-1.33843	-2.52877	0.249021	-5.37478	7.66756e-08	5.92023e-07
ENSMUSG00000026249	Serpine2	1035.94	-1.33824	-2.52843	0.216408	-6.18388	6.25448e-10	6.88642e-09
ENSMUSG00000092074	Dynlt1a	18.4086	-1.33771	-2.52749	0.53115	-2.51851	0.0117853	0.0275324
ENSMUSG00000013495	Tmem175	723.101	-1.33707	-2.52638	0.217338	-6.15205	7.6487e-10	8.2953e-09
ENSMUSG00000019984	Med23	1230.95	-1.33686	-2.526	0.1679	-7.9622	1.69013e-15	4.13342e-14
ENSMUSG00000023236	Scg5	170.217	-1.33634	-2.5251	0.26579	-5.02781	4.96116e-07	3.287e-06
ENSMUSG00000054309	Cpsf3	1575.94	-1.33599	-2.52448	0.187253	-7.13468	9.70105e-13	1.61898e-11
ENSMUSG00000041078	Grid1	129.122	-1.3355	-2.52363	0.311541	-4.28675	1.81302e-05	8.5755e-05
ENSMUSG00000042662	Dusp15	218.631	-1.33518	-2.52308	0.282256	-4.7304	2.24078e-06	1.28653e-05
ENSMUSG00000022257	Laptm4b	1595.09	-1.33488	-2.52255	0.186305	-7.16505	7.77558e-13	1.334e-11
ENSMUSG00000039542	Ncam1	802.376	-1.33401	-2.52102	0.202475	-6.58851	4.44275e-11	5.77884e-10
ENSMUSG00000038463	Olfml2b	373.728	-1.33346	-2.52006	0.247619	-5.38512	7.23966e-08	5.60616e-07
ENSMUSG00000049176	Frmpd4	75.8676	-1.33311	-2.51945	0.345908	-3.85394	0.00011623	0.0004585
ENSMUSG00000072772	Grcc10	934.445	-1.33213	-2.51775	0.273135	-4.8772	1.07604e-06	6.60945e-06
ENSMUSG00000023830	Igf2r	14342	-1.33206	-2.51761	0.176686	-7.53913	4.73118e-14	9.53482e-13
ENSMUSG00000007279	Scube2	70.7135	-1.33016	-2.51431	0.349465	-3.80629	0.000141068	0.000543945
ENSMUSG00000061758	Akr1b10	621.076	-1.33008	-2.51417	0.196882	-6.75572	1.42126e-11	2.00602e-10
ENSMUSG00000020681	Ace	8276.15	-1.32872	-2.5118	0.201326	-6.59983	4.11642e-11	5.39454e-10
ENSMUSG00000032036	Kirrel3	29.335	-1.32781	-2.51021	0.47477	-2.79674	0.00516212	0.0134028
ENSMUSG00000001134	Uxt	83.0966	-1.32688	-2.5086	0.324878	-4.08425	4.42201e-05	0.000191468
ENSMUSG00000044349	Snhg11	1896.62	-1.32541	-2.50604	0.239587	-5.53205	3.16517e-08	2.61508e-07
ENSMUSG00000022871	Fetub	64.8463	-1.32518	-2.50565	0.392584	-3.37554	0.000736708	0.00239761
ENSMUSG00000048807	Slc35e4	306.864	-1.32518	-2.50565	0.218333	-6.06956	1.2826e-09	1.34432e-08
ENSMUSG00000025736	Jmjd8	1713.28	-1.32503	-2.50539	0.17329	-7.64636	2.06741e-14	4.41816e-13
ENSMUSG00000027131	Emc4	566.265	-1.32416	-2.50388	0.242122	-5.469	4.52592e-08	3.63741e-07
ENSMUSG00000001751	Naglu	1236.01	-1.32411	-2.50378	0.222739	-5.94464	2.77061e-09	2.77253e-08
ENSMUSG00000031556	Tm2d2	1130.07	-1.32365	-2.50298	0.206917	-6.397	1.5846e-10	1.9026e-09
ENSMUSG00000022550	Adck5	565.709	-1.32324	-2.50228	0.214906	-6.15731	7.39896e-10	8.04088e-09
ENSMUSG00000045867	Cradd	295.45	-1.32053	-2.49757	0.288969	-4.56978	4.88228e-06	2.62161e-05
ENSMUSG00000014980	Tsen15	299.341	-1.3192	-2.49527	0.267309	-4.93509	8.01153e-07	5.06962e-06
ENSMUSG00000020105	Lrig3	888.043	-1.31847	-2.49401	0.194862	-6.76616	1.32247e-11	1.88372e-10
ENSMUSG00000025347	Mettl7b	7161.22	-1.31837	-2.49384	0.181667	-7.25707	3.95573e-13	7.10825e-12
ENSMUSG00000071506	Tmem139	302.275	-1.31788	-2.493	0.249003	-5.29263	1.20569e-07	8.99519e-07
ENSMUSG00000025351	Cd63	3940.46	-1.3178	-2.49285	0.259599	-5.07629	3.84883e-07	2.60859e-06
ENSMUSG00000035372	1810055G02Rik	264.374	-1.31729	-2.49197	0.22322	-5.90129	3.60662e-09	3.52926e-08
ENSMUSG00000024664	Fads3	4133.06	-1.3169	-2.49131	0.173111	-7.60728	2.79932e-14	5.87193e-13
ENSMUSG00000078963	Hsbp1l1	61.1469	-1.31639	-2.49042	0.406874	-3.23538	0.00121481	0.00373884
ENSMUSG00000038486	Sv2a	1161.47	-1.3157	-2.48922	0.182132	-7.22385	5.05365e-13	8.92999e-12
ENSMUSG00000026617	Bpnt1	5813.89	-1.31542	-2.48874	0.235035	-5.59668	2.18491e-08	1.85426e-07
ENSMUSG00000049721	Gal3st1	663.537	-1.31499	-2.48801	0.274886	-4.78376	1.72045e-06	1.00851e-05
ENSMUSG00000020014	Cfap54	98.3589	-1.31471	-2.48753	0.308093	-4.26725	1.97895e-05	9.2831e-05
ENSMUSG00000021748	Pdhb	1313.8	-1.3147	-2.4875	0.241527	-5.44328	5.23084e-08	4.14535e-07
ENSMUSG00000026627	Tmem206	816.386	-1.31434	-2.48689	0.206213	-6.37371	1.84515e-10	2.19392e-09
ENSMUSG00000042797	Aqp11	442.751	-1.31362	-2.48565	0.202412	-6.48984	8.59274e-11	1.07805e-09
ENSMUSG00000022682	Rrn3	1092.36	-1.31358	-2.48557	0.177273	-7.40989	1.26399e-13	2.41007e-12
ENSMUSG00000050074	Spink8	201.742	-1.3134	-2.48527	0.288345	-4.55498	5.23908e-06	2.79906e-05
ENSMUSG00000026000	Lancl1	667.864	-1.31186	-2.48262	0.196046	-6.69162	2.20717e-11	3.00602e-10
ENSMUSG00000029716	Tfr2	54.2208	-1.3113	-2.48165	0.47391	-2.76698	0.00565785	0.0145218
ENSMUSG00000078648	Gm17546	44.4556	-1.31116	-2.4814	0.407268	-3.2194	0.00128461	0.00392408
ENSMUSG00000052605	Isoc2b	345.78	-1.31059	-2.48043	0.210274	-6.23278	4.58218e-10	5.12669e-09
ENSMUSG00000062981	Mrpl42	392.933	-1.3099	-2.47924	0.270328	-4.84557	1.26248e-06	7.6223e-06
ENSMUSG00000052429	Prmt1	393.901	-1.30952	-2.47859	0.220177	-5.94758	2.72136e-09	2.7301e-08
ENSMUSG00000020485	Supt4a	158.512	-1.30749	-2.47511	0.260801	-5.01338	5.34822e-07	3.5171e-06
ENSMUSG00000002980	Bcam	4081.13	-1.30689	-2.47407	0.211968	-6.1655	7.0259e-10	7.67737e-09
ENSMUSG00000074403	Hist2h3b	34.8184	-1.3041	-2.4693	0.539093	-2.41907	0.0155604	0.0349566
ENSMUSG00000031637	Lrp2bp	19.2584	-1.3041	-2.46929	0.535985	-2.43309	0.0149708	0.033818
ENSMUSG00000015291	Gdi1	2736.51	-1.30384	-2.46885	0.185226	-7.03917	1.93384e-12	3.11627e-11
ENSMUSG00000019893	Ros1	27.45	-1.30365	-2.46852	0.492892	-2.64489	0.00817166	0.0200897
ENSMUSG00000042073	Abhd14b	2853.84	-1.30327	-2.46787	0.17878	-7.28977	3.10496e-13	5.67556e-12
ENSMUSG00000004748	Mtfp1	195.805	-1.30268	-2.46686	0.257694	-5.05513	4.30093e-07	2.88681e-06
ENSMUSG00000024900	Cpt1a	16831.5	-1.3014	-2.46469	0.18336	-7.09755	1.26989e-12	2.08648e-11
ENSMUSG00000048442	Smim5	319.778	-1.30099	-2.46397	0.224526	-5.79438	6.85732e-09	6.3585e-08
ENSMUSG00000020079	Supv3l1	932.883	-1.30097	-2.46395	0.191339	-6.79931	1.0512e-11	1.52146e-10
ENSMUSG00000000385	Tmprss2	5952.6	-1.3005	-2.46315	0.179136	-7.25984	3.87539e-13	6.97176e-12
ENSMUSG00000029082	Bst1	497.706	-1.30015	-2.46255	0.216167	-6.01457	1.80367e-09	1.85505e-08
ENSMUSG00000017868	Sgk2	3443.26	-1.29859	-2.45988	0.15902	-8.16619	3.18277e-16	8.57408e-15
ENSMUSG00000050288	Fzd2	180.086	-1.29846	-2.45967	0.31169	-4.16588	3.10149e-05	0.000139095
ENSMUSG00000032526	Deb1	193.687	-1.29815	-2.45914	0.29811	-4.3546	1.3331e-05	6.49493e-05
ENSMUSG00000074754	Gm561	83.1627	-1.29792	-2.45875	0.380672	-3.40956	0.000650677	0.00214748
ENSMUSG00000030994	D7Ertd443e	56.4476	-1.29782	-2.45857	0.404059	-3.21196	0.00131833	0.0040094
ENSMUSG00000015224	Cyp2j9	450.509	-1.2973	-2.45769	0.239753	-5.41099	6.26781e-08	4.9206e-07
ENSMUSG00000042251	Pm20d1	1004.87	-1.29705	-2.45726	0.181707	-7.13814	9.46044e-13	1.5838e-11
ENSMUSG00000026975	Dph7	238.602	-1.29689	-2.45699	0.248634	-5.21607	1.82757e-07	1.31958e-06
ENSMUSG00000026725	Tnn	1315.2	-1.29644	-2.45621	0.231004	-5.61218	1.99798e-08	1.71389e-07
ENSMUSG00000054191	Klf1	32.949	-1.29578	-2.4551	0.443644	-2.92077	0.00349163	0.00947508
ENSMUSG00000029757	Dync1i1	21.4816	-1.29502	-2.4538	0.535935	-2.41637	0.0156762	0.0351819
ENSMUSG00000026209	Dnpep	1044.82	-1.29491	-2.45361	0.218897	-5.91559	3.3069e-09	3.26001e-08
ENSMUSG00000029445	Hpd	1880.26	-1.29484	-2.4535	0.229606	-5.6394	1.7064e-08	1.48376e-07
ENSMUSG00000028689	Ccdc163	275.5	-1.29225	-2.4491	0.215419	-5.99877	1.98815e-09	2.03297e-08
ENSMUSG00000020193	Zpbp	22.5854	-1.29123	-2.44736	0.538639	-2.3972	0.0165208	0.0368592
ENSMUSG00000020877	Scrn2	1787.18	-1.29103	-2.44703	0.212378	-6.07893	1.20984e-09	1.27057e-08
ENSMUSG00000079243	Xirp1	50.5369	-1.28987	-2.44506	0.411028	-3.13816	0.0017001	0.00502084
ENSMUSG00000021763	BC067074	1350	-1.2894	-2.44426	0.191747	-6.72445	1.7626e-11	2.453e-10
ENSMUSG00000021193	Pitrm1	2817.78	-1.28871	-2.44309	0.183123	-7.03738	1.95884e-12	3.15017e-11
ENSMUSG00000028932	Psmc2	1699.33	-1.28857	-2.44286	0.191548	-6.72715	1.73024e-11	2.4143e-10
ENSMUSG00000039018	Mtg1	392.283	-1.28799	-2.44188	0.199934	-6.44206	1.1786e-10	1.44899e-09
ENSMUSG00000057228	Aadat	20452.5	-1.28768	-2.44134	0.246038	-5.23364	1.66207e-07	1.20941e-06
ENSMUSG00000022304	Dpys	297.031	-1.28744	-2.44095	0.244231	-5.2714	1.35386e-07	1.00209e-06
ENSMUSG00000075044	Slc22a29	529.077	-1.28595	-2.43842	0.318686	-4.03516	5.45654e-05	0.000232158
ENSMUSG00000016458	Wt1	560.405	-1.28555	-2.43775	0.222475	-5.77839	7.54177e-09	6.9464e-08
ENSMUSG00000032478	Nme6	172.141	-1.28551	-2.43768	0.257505	-4.99217	5.97045e-07	3.88616e-06
ENSMUSG00000032373	Car12	8367.1	-1.2854	-2.43749	0.176823	-7.26941	3.61048e-13	6.52468e-12
ENSMUSG00000029162	Khk	6264.61	-1.28154	-2.43099	0.17153	-7.47122	7.94542e-14	1.55979e-12
ENSMUSG00000063480	Nhp2l1	55.0049	-1.2808	-2.42974	0.393715	-3.25312	0.00114145	0.00353493
ENSMUSG00000020873	Slc35b1	1132.11	-1.27999	-2.42837	0.186517	-6.86258	6.76301e-12	1.01388e-10
ENSMUSG00000020381	3010026O09Rik	265.717	-1.27943	-2.42743	0.223083	-5.73521	9.73916e-09	8.79009e-08
ENSMUSG00000006675	P4htm	106.619	-1.27885	-2.42646	0.318368	-4.0169	5.89682e-05	0.000249056
ENSMUSG00000043458	Pcdhb12	34.0272	-1.27885	-2.42645	0.498253	-2.56666	0.0102683	0.0244796
ENSMUSG00000003444	Med29	82.7437	-1.2786	-2.42604	0.352306	-3.62923	0.000284268	0.00101964
ENSMUSG00000049382	Krt8	950.241	-1.27841	-2.42571	0.188876	-6.76849	1.30138e-11	1.85823e-10
ENSMUSG00000009394	Syn2	286.427	-1.27723	-2.42372	0.234793	-5.43981	5.33387e-08	4.21442e-07
ENSMUSG00000098923	Tmem185b	69.8672	-1.27627	-2.42211	0.397784	-3.20844	0.00133456	0.00405332
ENSMUSG00000036299	BC031181	1054.06	-1.27613	-2.42189	0.236036	-5.40652	6.426e-08	5.03734e-07
ENSMUSG00000032278	Paqr5	3101.02	-1.27332	-2.41718	0.162025	-7.85883	3.87752e-15	9.07853e-14
ENSMUSG00000017453	Pipox	3315.67	-1.27265	-2.41606	0.216994	-5.86493	4.49314e-09	4.32934e-08
ENSMUSG00000029685	Asb15	98.9256	-1.27251	-2.41581	0.314838	-4.04178	5.30481e-05	0.000226307
ENSMUSG00000040703	Cyp2s1	698.93	-1.27152	-2.41415	0.199512	-6.37313	1.8521e-10	2.20054e-09
ENSMUSG00000042064	Myo3b	341.209	-1.27081	-2.41297	0.21678	-5.86222	4.56729e-09	4.3884e-08
ENSMUSG00000030703	Gdpd3	135.312	-1.27052	-2.41248	0.262332	-4.84315	1.27794e-06	7.68704e-06
ENSMUSG00000016763	Scube1	284.066	-1.27019	-2.41192	0.288477	-4.40307	1.06728e-05	5.31006e-05
ENSMUSG00000022382	Wnt7b	156.607	-1.27017	-2.41191	0.271227	-4.68307	2.82616e-06	1.58994e-05
ENSMUSG00000028125	Abca4	902.196	-1.27017	-2.4119	0.21048	-6.03462	1.59335e-09	1.65154e-08
ENSMUSG00000052520	Cyp2j5	24626.6	-1.26941	-2.41064	0.191447	-6.63062	3.34287e-11	4.43146e-10
ENSMUSG00000007338	Mrpl49	713.33	-1.26927	-2.4104	0.260225	-4.87758	1.07393e-06	6.59903e-06
ENSMUSG00000022771	Ppil2	1511.97	-1.26921	-2.41029	0.168941	-7.51274	5.79031e-14	1.15379e-12
ENSMUSG00000033965	Slc16a2	4959.41	-1.26756	-2.40753	0.201655	-6.28577	3.26228e-10	3.71788e-09
ENSMUSG00000032091	Tmprss4	15.8559	-1.26695	-2.40653	0.555509	-2.2807	0.0225659	0.0481727
ENSMUSG00000055044	Pdlim1	110.427	-1.26684	-2.40634	0.288635	-4.38908	1.13832e-05	5.63005e-05
ENSMUSG00000017412	Cacnb4	492.199	-1.26602	-2.40497	0.303378	-4.17307	3.00522e-05	0.000135158
ENSMUSG00000054630	Ugt2b5	34.9468	-1.26597	-2.40489	0.528815	-2.39398	0.0166667	0.0371379
ENSMUSG00000071633	Gm4952	43.9239	-1.26568	-2.40441	0.432327	-2.9276	0.00341588	0.00929009
ENSMUSG00000027276	Jag1	2367.33	-1.26472	-2.40281	0.202287	-6.2521	4.04964e-10	4.55649e-09
ENSMUSG00000007777	0610009B22Rik	199.788	-1.2632	-2.40028	0.308026	-4.10095	4.11455e-05	0.000179769
ENSMUSG00000085111	Ascl4	30.9433	-1.2632	-2.40027	0.443629	-2.84743	0.00440744	0.0116254
ENSMUSG00000055003	Lrtm2	86.9979	-1.26317	-2.40023	0.32224	-3.91997	8.856e-05	0.000360511
ENSMUSG00000040441	Slc26a10	45.9931	-1.26257	-2.39923	0.398075	-3.17169	0.00151557	0.00453816
ENSMUSG00000045259	Klhdc9	109.236	-1.26201	-2.39829	0.322116	-3.91787	8.93361e-05	0.0003633
ENSMUSG00000045140	Pigw	182.855	-1.26198	-2.39825	0.268749	-4.69576	2.65612e-06	1.50491e-05
ENSMUSG00000010095	Slc3a2	9870.18	-1.26197	-2.39823	0.187259	-6.73919	1.5927e-11	2.23413e-10
ENSMUSG00000035198	Tubg1	432.33	-1.26165	-2.3977	0.227275	-5.55121	2.83707e-08	2.36363e-07
ENSMUSG00000034295	Fhod3	3308.24	-1.26126	-2.39705	0.166011	-7.59743	3.02067e-14	6.30304e-13
ENSMUSG00000027406	Idh3b	4679.24	-1.26033	-2.39551	0.189256	-6.65941	2.74935e-11	3.67218e-10
ENSMUSG00000030256	Bhlhe41	254.037	-1.25965	-2.39437	0.240869	-5.2296	1.69873e-07	1.23439e-06
ENSMUSG00000032127	Vps11	2465.99	-1.25957	-2.39425	0.185545	-6.78852	1.13293e-11	1.62939e-10
ENSMUSG00000000278	Scpep1	3798.92	-1.25936	-2.3939	0.188624	-6.67658	2.44587e-11	3.30286e-10
ENSMUSG00000033845	Mrpl15	739.77	-1.25931	-2.39381	0.225368	-5.58779	2.29982e-08	1.94452e-07
ENSMUSG00000022215	Fitm1	100.718	-1.25912	-2.39349	0.320593	-3.92746	8.58488e-05	0.000350461
ENSMUSG00000068856	Sf3b4	113.528	-1.25857	-2.39259	0.291676	-4.31497	1.59623e-05	7.64548e-05
ENSMUSG00000025858	Get4	242.099	-1.25854	-2.39253	0.256585	-4.90496	9.34458e-07	5.81153e-06
ENSMUSG00000035232	Pdk3	1813.62	-1.25844	-2.39236	0.186255	-6.75653	1.41334e-11	1.99838e-10
ENSMUSG00000026193	Fn1	14506.3	-1.25839	-2.39228	0.190992	-6.58869	4.43736e-11	5.77884e-10
ENSMUSG00000039196	Orm1	124.865	-1.25816	-2.39191	0.43235	-2.91005	0.00361366	0.00976859
ENSMUSG00000090553	Snrpe	189.875	-1.25776	-2.39124	0.332783	-3.77952	0.000157132	0.000599497
ENSMUSG00000024792	Zfpl1	265.656	-1.25628	-2.38879	0.225699	-5.56618	2.60389e-08	2.18422e-07
ENSMUSG00000086158	Ccpg1os	300.323	-1.2561	-2.38848	0.247683	-5.07138	3.94944e-07	2.67229e-06
ENSMUSG00000000296	Tpd52l1	228.227	-1.25602	-2.38835	0.268615	-4.6759	2.92667e-06	1.64184e-05
ENSMUSG00000039450	Dcxr	947.805	-1.25533	-2.38722	0.18545	-6.76911	1.29578e-11	1.85356e-10
ENSMUSG00000032180	Tmed1	415.308	-1.25486	-2.38643	0.217843	-5.76038	8.39253e-09	7.66595e-08
ENSMUSG00000040888	Gfer	428.058	-1.25472	-2.3862	0.218422	-5.74445	9.22181e-09	8.35156e-08
ENSMUSG00000042293	Gm5617	113.866	-1.25465	-2.3861	0.299685	-4.18657	2.83199e-05	0.000128164
ENSMUSG00000022244	Amacr	2653.14	-1.25422	-2.38538	0.168012	-7.46506	8.3262e-14	1.62652e-12
ENSMUSG00000023966	Rsph9	344.178	-1.25393	-2.38491	0.230409	-5.44221	5.26229e-08	4.16419e-07
ENSMUSG00000018581	Dnah11	65.275	-1.25375	-2.38461	0.370674	-3.38236	0.000718662	0.00234752
ENSMUSG00000028672	Hmgcl	2547.86	-1.25352	-2.38422	0.190602	-6.57662	4.81256e-11	6.22427e-10
ENSMUSG00000040003	Magi2	893.401	-1.25291	-2.38321	0.196009	-6.39208	1.63641e-10	1.9589e-09
ENSMUSG00000059540	Tcea2	161.444	-1.25194	-2.38162	0.280608	-4.46154	8.13735e-06	4.14974e-05
ENSMUSG00000005107	Slc2a9	985.607	-1.25115	-2.38031	0.18191	-6.87786	6.07586e-12	9.17777e-11
ENSMUSG00000072662	Mansc4	335.019	-1.24754	-2.37436	0.216973	-5.74973	8.93846e-09	8.12979e-08
ENSMUSG00000024099	Ndufv2	4754.93	-1.24726	-2.3739	0.218939	-5.69686	1.22035e-08	1.08e-07
ENSMUSG00000075419	Dolk	757.131	-1.24721	-2.37381	0.180126	-6.92407	4.38851e-12	6.75721e-11
ENSMUSG00000028673	Fuca1	4063.34	-1.24599	-2.37181	0.196811	-6.33089	2.43748e-10	2.83057e-09
ENSMUSG00000031549	Ido2	139.087	-1.24465	-2.36961	0.284499	-4.37489	1.21496e-05	5.97016e-05
ENSMUSG00000032911	Cspg4	2388.7	-1.24389	-2.36837	0.203847	-6.10208	1.04696e-09	1.11051e-08
ENSMUSG00000015890	Amdhd1	75.6456	-1.24385	-2.3683	0.34168	-3.6404	0.000272213	0.00098052
ENSMUSG00000012187	Mogat1	473.789	-1.24323	-2.36728	0.247927	-5.0145	5.31711e-07	3.50057e-06
ENSMUSG00000020801	Med31	107.395	-1.24317	-2.36717	0.299393	-4.15229	3.29172e-05	0.000146758
ENSMUSG00000029916	Agk	217.07	-1.24265	-2.36632	0.247248	-5.02592	5.01036e-07	3.31684e-06
ENSMUSG00000025933	Tmem14a	68.5211	-1.24254	-2.36614	0.369318	-3.36441	0.000767088	0.00248733
ENSMUSG00000060882	Kcnd2	48.3309	-1.24216	-2.36553	0.386946	-3.21017	0.00132657	0.00402982
ENSMUSG00000021391	Cenpp	19.4179	-1.24119	-2.36394	0.526218	-2.3587	0.0183389	0.0402168
ENSMUSG00000028040	Efna4	80.6901	-1.2402	-2.36231	0.34274	-3.61847	0.000296349	0.00105741
ENSMUSG00000036199	Ndufa13	3812.02	-1.24016	-2.36225	0.154207	-8.04215	8.82782e-16	2.24517e-14
ENSMUSG00000075600	Zc3h3	86.5488	-1.23993	-2.36188	0.348132	-3.56168	0.000368488	0.00128543
ENSMUSG00000042747	Krtcap2	375.83	-1.23901	-2.36036	0.274223	-4.51824	6.23548e-06	3.2667e-05
ENSMUSG00000047238	Mageh1	356.469	-1.23864	-2.35976	0.235388	-5.26211	1.42412e-07	1.04872e-06
ENSMUSG00000034932	Mrpl54	850.556	-1.23788	-2.35851	0.196371	-6.30378	2.90468e-10	3.32462e-09
ENSMUSG00000071847	Apcdd1	367.688	-1.23749	-2.35788	0.218519	-5.66307	1.48687e-08	1.30528e-07
ENSMUSG00000021957	Tkt	6968.25	-1.23683	-2.35681	0.203809	-6.0686	1.29028e-09	1.35059e-08
ENSMUSG00000027942	4933434E20Rik	1171.8	-1.23669	-2.35657	0.194419	-6.36096	2.00498e-10	2.36629e-09
ENSMUSG00000003458	Ncstn	3538.14	-1.23651	-2.35628	0.199736	-6.19071	5.98921e-10	6.60805e-09
ENSMUSG00000025533	Asl	4453.54	-1.23624	-2.35583	0.191466	-6.4567	1.07011e-10	1.32379e-09
ENSMUSG00000016194	Hsd11b1	2430.95	-1.23573	-2.355	0.173897	-7.10608	1.19387e-12	1.9697e-11
ENSMUSG00000042694	Obfc1	343.071	-1.23391	-2.35204	0.2145	-5.75248	8.79411e-09	8.01437e-08
ENSMUSG00000014769	Psmb1	1961.94	-1.23363	-2.35158	0.224263	-5.50082	3.78019e-08	3.06906e-07
ENSMUSG00000036304	Zdhhc23	89.1712	-1.23305	-2.35064	0.32201	-3.82925	0.000128536	0.000501821
ENSMUSG00000025789	St8sia2	24.9573	-1.23257	-2.34985	0.486162	-2.5353	0.0112352	0.0264412
ENSMUSG00000032342	Mto1	1001.78	-1.232	-2.34893	0.181003	-6.80653	9.99799e-12	1.45634e-10
ENSMUSG00000019853	Hebp2	54.7548	-1.23161	-2.34829	0.371736	-3.31313	0.000922581	0.00292773
ENSMUSG00000010607	Pigyl	295.007	-1.23153	-2.34816	0.221339	-5.564	2.63655e-08	2.20929e-07
ENSMUSG00000040236	Trappc5	643.615	-1.23153	-2.34816	0.194174	-6.34239	2.26225e-10	2.63862e-09
ENSMUSG00000008090	Fgfrl1	1225.5	-1.23045	-2.3464	0.178779	-6.8825	5.88132e-12	8.89236e-11
ENSMUSG00000091996	BC049352	24.8176	-1.22998	-2.34563	0.493406	-2.49282	0.0126732	0.0292886
ENSMUSG00000046733	Gprc5a	116.115	-1.22961	-2.34504	0.293165	-4.19427	2.73746e-05	0.000124098
ENSMUSG00000021579	Lrrc14b	41.4435	-1.22956	-2.34496	0.422723	-2.90867	0.00362975	0.00980643
ENSMUSG00000035237	Lcat	51.4321	-1.22932	-2.34457	0.471029	-2.60987	0.00905774	0.0219328
ENSMUSG00000030200	Bcl2l14	72.3199	-1.22921	-2.34438	0.328695	-3.73966	0.00018427	0.000691195
ENSMUSG00000034160	Ogt	6837.62	-1.22912	-2.34424	0.206925	-5.93994	2.85119e-09	2.8478e-08
ENSMUSG00000054589	Gm9949	18.1897	-1.22879	-2.3437	0.529918	-2.31882	0.0204046	0.0441028
ENSMUSG00000020526	Znhit3	194.447	-1.22746	-2.34154	0.2589	-4.74106	2.126e-06	1.22593e-05
ENSMUSG00000030062	Rpn1	7231.54	-1.22702	-2.34083	0.178132	-6.88824	5.64862e-12	8.57309e-11
ENSMUSG00000002204	Napsa	33313.4	-1.22702	-2.34083	0.251888	-4.87128	1.10878e-06	6.78695e-06
ENSMUSG00000059336	Slc14a1	321.641	-1.22667	-2.34027	0.344298	-3.56283	0.000366885	0.0012804
ENSMUSG00000037949	Ano10	1374.92	-1.22651	-2.34	0.173946	-7.05111	1.77498e-12	2.87774e-11
ENSMUSG00000030972	Acsm5	2934.86	-1.22623	-2.33954	0.20544	-5.96878	2.39031e-09	2.42396e-08
ENSMUSG00000030244	Gys2	408.495	-1.22614	-2.33941	0.325316	-3.76909	0.000163846	0.000622576
ENSMUSG00000021432	Slc35b3	360.62	-1.2261	-2.33933	0.239609	-5.11707	3.10319e-07	2.14156e-06
ENSMUSG00000022214	Dcaf11	7295.34	-1.22603	-2.33922	0.181862	-6.74151	1.56751e-11	2.20462e-10
ENSMUSG00000002845	Tmem39a	457.907	-1.22553	-2.33841	0.202521	-6.05135	1.43633e-09	1.49854e-08
ENSMUSG00000021728	Emb	1050.87	-1.22527	-2.33799	0.172828	-7.08951	1.34587e-12	2.19996e-11
ENSMUSG00000022442	Ttll1	317.196	-1.22502	-2.33759	0.224457	-5.4577	4.8233e-08	3.85202e-07
ENSMUSG00000040621	Gemin8	69.0515	-1.22412	-2.33613	0.332326	-3.6835	0.000230057	0.000842008
ENSMUSG00000029718	Pcolce	2453.5	-1.2241	-2.33609	0.218938	-5.59108	2.25664e-08	1.91106e-07
ENSMUSG00000029804	Herc3	2438.93	-1.22394	-2.33584	0.2124	-5.76246	8.28979e-09	7.58952e-08
ENSMUSG00000037143	Cfap61	22.3646	-1.22384	-2.33568	0.511451	-2.39288	0.0167166	0.0372231
ENSMUSG00000031485	Prosc	3391.83	-1.22381	-2.33563	0.172925	-7.07713	1.47166e-12	2.40064e-11
ENSMUSG00000045257	Morn2	292.054	-1.22342	-2.33499	0.261777	-4.67351	2.96102e-06	1.65994e-05
ENSMUSG00000022681	Ntan1	497.802	-1.22316	-2.33457	0.226732	-5.39473	6.86282e-08	5.34555e-07
ENSMUSG00000021939	Ctsb	21271.7	-1.22252	-2.33354	0.182113	-6.71299	1.90679e-11	2.64212e-10
ENSMUSG00000025497	Cdhr5	7365.37	-1.22228	-2.33316	0.206894	-5.90778	3.46746e-09	3.40354e-08
ENSMUSG00000022748	Cmss1	105.354	-1.2221	-2.33286	0.334745	-3.65083	0.00026139	0.000943885
ENSMUSG00000020850	Prpf8	18579.1	-1.22158	-2.33202	0.15808	-7.72761	1.09588e-14	2.40988e-13
ENSMUSG00000021464	Ror2	513.569	-1.22113	-2.33129	0.2037	-5.99476	2.03783e-09	2.07976e-08
ENSMUSG00000057246	BC051142	27.472	-1.22111	-2.33125	0.488475	-2.49983	0.0124251	0.0288085
ENSMUSG00000039886	Tmem120a	889.21	-1.22095	-2.33101	0.17696	-6.89961	5.21451e-12	7.93693e-11
ENSMUSG00000044938	Klhl31	24.747	-1.22086	-2.33085	0.486321	-2.51039	0.0120596	0.0280827
ENSMUSG00000024043	Arhgap28	549.38	-1.22047	-2.33022	0.20713	-5.89227	3.80933e-09	3.71392e-08
ENSMUSG00000022964	Tmem50b	1337.67	-1.22017	-2.32974	0.173794	-7.02076	2.20661e-12	3.51314e-11
ENSMUSG00000031844	Hsd17b2	70.4182	-1.21939	-2.32848	0.38121	-3.19874	0.00138032	0.00417557
ENSMUSG00000029175	Slc35f6	674.69	-1.21857	-2.32716	0.216395	-5.63122	1.78935e-08	1.54911e-07
ENSMUSG00000044600	Smim7	1471.02	-1.21849	-2.32702	0.223143	-5.46057	4.74619e-08	3.80101e-07
ENSMUSG00000082361	Btc	111.23	-1.21825	-2.32665	0.319254	-3.81594	0.000135666	0.000526302
ENSMUSG00000054474	Thnsl2	3787.46	-1.21808	-2.32637	0.187129	-6.50932	7.54913e-11	9.53887e-10
ENSMUSG00000032415	Ube2cbp	52.7728	-1.21805	-2.32632	0.38938	-3.12817	0.00175901	0.00517403
ENSMUSG00000019969	Psen1	3667.52	-1.21762	-2.32563	0.165993	-7.33537	2.21116e-13	4.14651e-12
ENSMUSG00000043587	Pxylp1	527.005	-1.21717	-2.32491	0.239764	-5.07655	3.8435e-07	2.60615e-06
ENSMUSG00000073433	Arhgdig	34.8934	-1.21713	-2.32484	0.445772	-2.73039	0.00632597	0.0160478
ENSMUSG00000045435	Tmem60	128.372	-1.21651	-2.32385	0.289023	-4.20906	2.56431e-05	0.000117101
ENSMUSG00000017309	Cd300lg	2195.31	-1.21612	-2.3232	0.245144	-4.96082	7.01966e-07	4.51121e-06
ENSMUSG00000036983	Tfb1m	170.579	-1.21602	-2.32304	0.306773	-3.96389	7.3737e-05	0.000305243
ENSMUSG00000052430	Bmpr1b	470.691	-1.21497	-2.32136	0.220287	-5.5154	3.47994e-08	2.8427e-07
ENSMUSG00000038079	Tmem237	561.636	-1.21492	-2.32129	0.220272	-5.51557	3.47653e-08	2.84137e-07
ENSMUSG00000059049	Frem1	1962.61	-1.21488	-2.32121	0.240236	-5.05703	4.25846e-07	2.85951e-06
ENSMUSG00000089876	Tmem102	254.339	-1.21428	-2.32025	0.230936	-5.25807	1.45579e-07	1.07105e-06
ENSMUSG00000003033	Ap1m1	1658.99	-1.2141	-2.31996	0.193005	-6.29049	3.16471e-10	3.61186e-09
ENSMUSG00000020335	Zfp354b	93.2288	-1.2139	-2.31963	0.359404	-3.37753	0.000731388	0.00238309
ENSMUSG00000011658	Fuz	699.699	-1.21251	-2.3174	0.18602	-6.51817	7.11695e-11	9.01424e-10
ENSMUSG00000042371	Slc5a10	3986.95	-1.21234	-2.31713	0.208808	-5.80598	6.39895e-09	5.98197e-08
ENSMUSG00000061132	Blnk	480.853	-1.21205	-2.31667	0.23132	-5.23972	1.60819e-07	1.17234e-06
ENSMUSG00000069274	Hist1h4f	161.785	-1.21105	-2.31506	0.401596	-3.0156	0.00256473	0.00722582
ENSMUSG00000022490	Ppp1r1a	3960.59	-1.21103	-2.31503	0.21448	-5.64635	1.63888e-08	1.43051e-07
ENSMUSG00000022889	Mrpl39	1125.26	-1.20995	-2.3133	0.216075	-5.59969	2.14738e-08	1.82826e-07
ENSMUSG00000030762	Aqp8	23.6724	-1.20943	-2.31247	0.509033	-2.37594	0.0175041	0.0386899
ENSMUSG00000030532	Hddc3	256.936	-1.20836	-2.31075	0.268793	-4.49552	6.9401e-06	3.59328e-05
ENSMUSG00000026154	1110058L19Rik	164.605	-1.20815	-2.31041	0.281523	-4.29147	1.77494e-05	8.41537e-05
ENSMUSG00000002416	Ndufb2	547.4	-1.20788	-2.30997	0.242157	-4.98799	6.10092e-07	3.96299e-06
ENSMUSG00000026820	Ptges2	450.111	-1.20773	-2.30974	0.210592	-5.73491	9.75625e-09	8.80053e-08
ENSMUSG00000015702	Anxa9	134.557	-1.20721	-2.30891	0.277096	-4.35665	1.32068e-05	6.44664e-05
ENSMUSG00000079435	Rpl36a	86.4029	-1.20667	-2.30805	0.337235	-3.57813	0.000346061	0.00121572
ENSMUSG00000024727	Trpm6	1742.58	-1.20658	-2.3079	0.182893	-6.59718	4.19053e-11	5.48213e-10
ENSMUSG00000033669	Zfp7	740.631	-1.20652	-2.3078	0.188395	-6.4042	1.51162e-10	1.82322e-09
ENSMUSG00000040713	Creg1	2188.99	-1.20637	-2.30756	0.162426	-7.42717	1.10942e-13	2.1358e-12
ENSMUSG00000037361	Sf3b6	434.628	-1.20627	-2.30741	0.305528	-3.94816	7.87539e-05	0.000324602
ENSMUSG00000021764	Ndufs4	3182.81	-1.2057	-2.3065	0.231669	-5.20441	1.94611e-07	1.3963e-06
ENSMUSG00000024487	Yipf5	803.456	-1.2053	-2.30585	0.195408	-6.16811	6.91128e-10	7.56251e-09
ENSMUSG00000040158	Tax1bp3	279.939	-1.20496	-2.30531	0.28541	-4.22185	2.42301e-05	0.000111461
ENSMUSG00000031618	Nr3c2	1614.51	-1.20467	-2.30484	0.181592	-6.63394	3.26839e-11	4.33996e-10
ENSMUSG00000093989	Rnasek	20.8689	-1.20446	-2.30451	0.517447	-2.3277	0.0199282	0.0431904
ENSMUSG00000027944	Hax1	873.315	-1.20398	-2.30375	0.231085	-5.21014	1.88702e-07	1.35819e-06
ENSMUSG00000039910	Cited2	2395.36	-1.20353	-2.30303	0.177003	-6.79951	1.04976e-11	1.52077e-10
ENSMUSG00000049960	Mrps16	420.238	-1.20324	-2.30257	0.218262	-5.51285	3.53076e-08	2.88125e-07
ENSMUSG00000028712	Cyp4a31	4758.19	-1.2032	-2.3025	0.27015	-4.45383	8.43516e-06	4.28377e-05
ENSMUSG00000027762	Sucnr1	225.872	-1.20272	-2.30173	0.355606	-3.38216	0.00071917	0.00234822
ENSMUSG00000021235	Coq6	270.356	-1.2027	-2.3017	0.262468	-4.58227	4.59945e-06	2.48762e-05
ENSMUSG00000001018	Snapin	677.57	-1.20269	-2.30168	0.204613	-5.87786	4.15598e-09	4.02233e-08
ENSMUSG00000060703	Cd302	560.917	-1.20234	-2.30112	0.256056	-4.69559	2.65838e-06	1.50566e-05
ENSMUSG00000031765	Mt1	1207.36	-1.20199	-2.30057	0.215905	-5.56722	2.58841e-08	2.17238e-07
ENSMUSG00000026799	Med27	196.76	-1.20178	-2.30023	0.268268	-4.47978	7.47194e-06	3.84116e-05
ENSMUSG00000021670	Hmgcr	3943.33	-1.20132	-2.29949	0.177911	-6.75236	1.45463e-11	2.04767e-10
ENSMUSG00000074384	AI429214	78.992	-1.20104	-2.29906	0.355947	-3.37423	0.000740238	0.00240664
ENSMUSG00000025393	Atp5b	44058.9	-1.20056	-2.29829	0.181228	-6.62459	3.48207e-11	4.59686e-10
ENSMUSG00000046719	Nxph3	94.1035	-1.19967	-2.29688	0.360865	-3.32444	0.000885971	0.00282393
ENSMUSG00000024608	Rps14	620.905	-1.19851	-2.29502	0.207425	-5.77802	7.5585e-09	6.956e-08
ENSMUSG00000024232	Bambi	279.017	-1.19808	-2.29434	0.282826	-4.2361	2.27434e-05	0.000105475
ENSMUSG00000052133	Sema5b	56.6962	-1.19793	-2.29411	0.383042	-3.12742	0.0017635	0.00518498
ENSMUSG00000028607	Cpt2	2193.43	-1.1975	-2.29342	0.180235	-6.6441	3.05085e-11	4.06125e-10
ENSMUSG00000043668	Tox3	307.975	-1.19659	-2.29197	0.243069	-4.92283	8.53023e-07	5.35757e-06
ENSMUSG00000039813	Tbc1d2	357.99	-1.19644	-2.29173	0.226016	-5.2936	1.19933e-07	8.95194e-07
ENSMUSG00000037953	A4gnt	181.618	-1.19524	-2.28983	0.349917	-3.41579	0.000635962	0.0021024
ENSMUSG00000037660	Gdf7	84.2207	-1.19504	-2.28951	0.35171	-3.3978	0.000679298	0.00223314
ENSMUSG00000071151	Gm4799	270.131	-1.19485	-2.28922	0.249137	-4.79598	1.61884e-06	9.51055e-06
ENSMUSG00000053303	Slc22a26	433.462	-1.19476	-2.28906	0.502356	-2.37831	0.0173924	0.0384963
ENSMUSG00000041632	Mrps27	535.546	-1.19474	-2.28903	0.212208	-5.63004	1.8017e-08	1.55811e-07
ENSMUSG00000061062	Gm10093	87.3888	-1.19438	-2.28846	0.37673	-3.17039	0.00152234	0.00455586
ENSMUSG00000047656	Trpt1	146.627	-1.19432	-2.28836	0.265292	-4.5019	6.73486e-06	3.49839e-05
ENSMUSG00000035504	Reep6	1160.21	-1.19414	-2.28809	0.217907	-5.48004	4.25222e-08	3.43478e-07
ENSMUSG00000006517	Mvd	800.375	-1.19411	-2.28803	0.187468	-6.36965	1.89456e-10	2.24429e-09
ENSMUSG00000038578	Susd1	679.16	-1.19402	-2.2879	0.211108	-5.656	1.54942e-08	1.35764e-07
ENSMUSG00000024436	Mrps18b	195.336	-1.19344	-2.28697	0.262325	-4.54945	5.37867e-06	2.86593e-05
ENSMUSG00000045689	Pcdhb4	45.0924	-1.19322	-2.28663	0.446889	-2.67006	0.00758378	0.0187961
ENSMUSG00000024525	Impa2	334.322	-1.19217	-2.28496	0.212065	-5.6217	1.89084e-08	1.62901e-07
ENSMUSG00000032625	Thsd7a	2819.87	-1.19131	-2.2836	0.172601	-6.90209	5.12415e-12	7.81434e-11
ENSMUSG00000024597	Slc12a2	2206.2	-1.19051	-2.28234	0.171848	-6.92772	4.27675e-12	6.59149e-11
ENSMUSG00000056162	Cndp1	865.338	-1.1903	-2.282	0.220705	-5.39317	6.92269e-08	5.38691e-07
ENSMUSG00000039628	Hs3st6	31.4451	-1.18955	-2.28081	0.493227	-2.41177	0.0158755	0.0355741
ENSMUSG00000038072	Galnt11	22441.5	-1.18919	-2.28025	0.19042	-6.24512	4.2348e-10	4.7581e-09
ENSMUSG00000029759	Pon3	719.522	-1.18886	-2.27972	0.188453	-6.3085	2.81744e-10	3.23873e-09
ENSMUSG00000023147	Wrb	589.335	-1.18883	-2.27968	0.226341	-5.25238	1.5015e-07	1.09859e-06
ENSMUSG00000051669	AU021092	508.446	-1.18812	-2.27856	0.262543	-4.52543	6.02739e-06	3.17325e-05
ENSMUSG00000059412	Fxyd2	14342.9	-1.18809	-2.27851	0.183482	-6.47522	9.46717e-11	1.17847e-09
ENSMUSG00000019464	Ptger1	360.443	-1.18709	-2.27693	0.276601	-4.2917	1.77312e-05	8.41533e-05
ENSMUSG00000035864	Syt1	86.2975	-1.1867	-2.27631	0.372996	-3.18153	0.00146502	0.00440169
ENSMUSG00000030269	Mtmr14	1342.54	-1.18576	-2.27483	0.180932	-6.55364	5.61505e-11	7.21527e-10
ENSMUSG00000051502	Ufsp1	80.0067	-1.1847	-2.27316	0.345997	-3.42401	0.000617049	0.00204582
ENSMUSG00000033207	Mamdc2	126.684	-1.18465	-2.27308	0.303979	-3.89714	9.73373e-05	0.00039134
ENSMUSG00000032123	Dpagt1	315.069	-1.18271	-2.27003	0.244849	-4.83038	1.36271e-06	8.14403e-06
ENSMUSG00000021771	Vdac2	3360.71	-1.18262	-2.26989	0.244775	-4.83146	1.35537e-06	8.10932e-06
ENSMUSG00000032224	Fam81a	1023.88	-1.18218	-2.2692	0.19898	-5.94123	2.8289e-09	2.8273e-08
ENSMUSG00000029534	St7	376.185	-1.18208	-2.26904	0.238384	-4.95874	7.0953e-07	4.55318e-06
ENSMUSG00000059363	Fxn	144.385	-1.18191	-2.26877	0.287267	-4.11433	3.88304e-05	0.000170449
ENSMUSG00000024666	Tmem138	95.8239	-1.18154	-2.26819	0.316603	-3.73194	0.000190009	0.000709126
ENSMUSG00000021621	Zcchc9	676.885	-1.18098	-2.26731	0.222978	-5.29639	1.18114e-07	8.82445e-07
ENSMUSG00000028583	Pdpn	463.568	-1.17936	-2.26477	0.220378	-5.35154	8.72072e-08	6.68799e-07
ENSMUSG00000030539	Sema4b	1842.09	-1.17935	-2.26475	0.205182	-5.74784	9.03929e-09	8.2143e-08
ENSMUSG00000059669	Taf1b	309.149	-1.17742	-2.26173	0.240291	-4.89998	9.5844e-07	5.95023e-06
ENSMUSG00000075520	Malrd1	1250.95	-1.17715	-2.26129	0.181631	-6.48098	9.11293e-11	1.13972e-09
ENSMUSG00000036186	Fam69b	94.4416	-1.17462	-2.25734	0.361142	-3.25253	0.00114384	0.00354079
ENSMUSG00000100855	Gm6976	31.2384	-1.17461	-2.25731	0.456093	-2.57537	0.0100133	0.0239515
ENSMUSG00000022570	Tsta3	394.34	-1.17446	-2.25709	0.216282	-5.43022	5.62845e-08	4.43616e-07
ENSMUSG00000025732	Fam195a	656.102	-1.17402	-2.25639	0.230151	-5.10108	3.37725e-07	2.31564e-06
ENSMUSG00000009863	Sdhb	5227.1	-1.17396	-2.25631	0.198614	-5.91079	3.4048e-09	3.34823e-08
ENSMUSG00000026343	Gpr39	145.442	-1.17324	-2.25517	0.278379	-4.21453	2.50301e-05	0.000114645
ENSMUSG00000042340	Ctf1	54.7696	-1.17293	-2.25469	0.465949	-2.51729	0.0118263	0.0276241
ENSMUSG00000004032	Gstm5	1975.83	-1.17154	-2.25251	0.219291	-5.34238	9.17325e-08	6.98791e-07
ENSMUSG00000032383	Ppib	6447.94	-1.17075	-2.25128	0.159829	-7.32498	2.38928e-13	4.44389e-12
ENSMUSG00000022724	Mina	982.281	-1.16938	-2.24915	0.196397	-5.95417	2.61389e-09	2.63058e-08
ENSMUSG00000073792	Alg6	268.644	-1.16905	-2.24864	0.241458	-4.84163	1.28775e-06	7.73672e-06
ENSMUSG00000060402	Chst8	158.135	-1.1687	-2.24809	0.263695	-4.43202	9.33557e-06	4.71248e-05
ENSMUSG00000001666	Ddt	483.155	-1.1672	-2.24576	0.256737	-4.54631	5.45955e-06	2.90513e-05
ENSMUSG00000026173	Plcd4	112.448	-1.16709	-2.24558	0.302933	-3.85263	0.000116856	0.000460512
ENSMUSG00000025474	Tubgcp2	702.051	-1.16644	-2.24457	0.191144	-6.10242	1.04476e-09	1.10891e-08
ENSMUSG00000058267	Mrps14	676.993	-1.16602	-2.24392	0.233859	-4.986	6.16429e-07	3.99989e-06
ENSMUSG00000058454	Dhcr7	599.505	-1.16556	-2.24321	0.23771	-4.90329	9.4244e-07	5.85888e-06
ENSMUSG00000042082	Arsb	7250.16	-1.16547	-2.24307	0.153961	-7.56996	3.7335e-14	7.65007e-13
ENSMUSG00000030286	Emc3	1042.19	-1.16477	-2.24198	0.19103	-6.0973	1.07872e-09	1.14343e-08
ENSMUSG00000069678	Pcgf1	124.641	-1.16473	-2.24192	0.352634	-3.30295	0.000956746	0.00302551
ENSMUSG00000000159	Igsf5	1768.34	-1.16439	-2.24139	0.163557	-7.11916	1.08585e-12	1.80457e-11
ENSMUSG00000017723	Wfdc2	2553.92	-1.16381	-2.24049	0.262901	-4.42681	9.56377e-06	4.81681e-05
ENSMUSG00000032459	Mrps22	472.138	-1.16282	-2.23894	0.228583	-5.08707	3.6364e-07	2.47733e-06
ENSMUSG00000048478	Spata33	36.318	-1.1626	-2.2386	0.428446	-2.71353	0.00665715	0.0168076
ENSMUSG00000032128	Robo3	369.046	-1.16237	-2.23824	0.243141	-4.78062	1.74756e-06	1.02205e-05
ENSMUSG00000074653	Lrrc31	307.256	-1.16236	-2.23823	0.228084	-5.09618	3.46573e-07	2.36916e-06
ENSMUSG00000025176	Hoga1	1889.51	-1.16209	-2.23781	0.266681	-4.35761	1.31493e-05	6.42767e-05
ENSMUSG00000042510	AA986860	472.885	-1.16149	-2.23688	0.193248	-6.01035	1.85119e-09	1.90025e-08
ENSMUSG00000044641	Pard6b	2474.99	-1.16147	-2.23686	0.189383	-6.13294	8.62684e-10	9.29282e-09
ENSMUSG00000040385	Ppp1ca	4720.25	-1.16146	-2.23684	0.19218	-6.04363	1.50686e-09	1.56802e-08
ENSMUSG00000023262	Acy1	1568.56	-1.16116	-2.23637	0.17186	-6.7564	1.4146e-11	1.99839e-10
ENSMUSG00000074628	Tldc2	105.545	-1.16108	-2.23625	0.328156	-3.53821	0.000402856	0.00139553
ENSMUSG00000026062	Slc9a2	1584.52	-1.16081	-2.23584	0.169398	-6.85258	7.25317e-12	1.08328e-10
ENSMUSG00000030401	Rtn2	63.239	-1.16045	-2.23528	0.359749	-3.22573	0.0012565	0.00384707
ENSMUSG00000057123	Gja5	394.94	-1.15926	-2.23342	0.237401	-4.88311	1.04423e-06	6.42646e-06
ENSMUSG00000035069	Oma1	799.183	-1.1591	-2.23318	0.181784	-6.37625	1.81479e-10	2.16268e-09
ENSMUSG00000035228	Ccdc106	23.3857	-1.15908	-2.23315	0.509249	-2.27605	0.0228429	0.0486661
ENSMUSG00000035189	Ano4	84.8085	-1.15867	-2.23251	0.313906	-3.69113	0.000223258	0.000820519
ENSMUSG00000040985	Sun3	25.7163	-1.15789	-2.23132	0.486923	-2.37798	0.0174077	0.0385142
ENSMUSG00000027932	Slc27a3	269.565	-1.1578	-2.23117	0.294617	-3.92985	8.49976e-05	0.000347342
ENSMUSG00000027342	Pcna	204.507	-1.15622	-2.22873	0.295562	-3.91194	9.15588e-05	0.000371296
ENSMUSG00000004394	Tmed4	3282.9	-1.15616	-2.22864	0.202567	-5.70755	1.14615e-08	1.02058e-07
ENSMUSG00000024131	Slc3a1	16697.8	-1.15583	-2.22813	0.169197	-6.83126	8.41708e-12	1.24427e-10
ENSMUSG00000091512	Lamtor3	351.433	-1.1558	-2.22808	0.258662	-4.46838	7.88148e-06	4.03213e-05
ENSMUSG00000030945	Acsm2	44972.4	-1.15568	-2.22789	0.157913	-7.31846	2.5084e-13	4.64375e-12
ENSMUSG00000020111	Micu1	1857.24	-1.15461	-2.22624	0.174086	-6.63242	3.3022e-11	4.38119e-10
ENSMUSG00000022519	Srl	394.823	-1.15437	-2.22587	0.201643	-5.72481	1.03548e-08	9.30879e-08
ENSMUSG00000021081	Serpina1f	3923.43	-1.1541	-2.22546	0.239413	-4.82055	1.43161e-06	8.51746e-06
ENSMUSG00000062248	Cks2	41.4245	-1.15363	-2.22473	0.410385	-2.8111	0.00493725	0.0128546
ENSMUSG00000027997	Casp6	340.433	-1.1529	-2.2236	0.234708	-4.91206	9.01266e-07	5.62488e-06
ENSMUSG00000021313	Ryr2	144.198	-1.1523	-2.22268	0.263521	-4.37271	1.22714e-05	6.02445e-05
ENSMUSG00000020307	Cdc34	371.908	-1.15055	-2.21998	0.227433	-5.05886	4.21781e-07	2.83461e-06
ENSMUSG00000074183	Gsta1	322.581	-1.14943	-2.21827	0.322546	-3.56363	0.000365766	0.00127761
ENSMUSG00000020829	Slc46a1	640.535	-1.1487	-2.21715	0.254029	-4.52195	6.12728e-06	3.21743e-05
ENSMUSG00000020534	Shmt1	3168.89	-1.14868	-2.21711	0.182042	-6.30999	2.79059e-10	3.21019e-09
ENSMUSG00000040412	5330417C22Rik	65.732	-1.14852	-2.21687	0.343908	-3.33962	0.000838917	0.00269011
ENSMUSG00000015804	Med28	1253.16	-1.14811	-2.21624	0.227123	-5.05503	4.30319e-07	2.88711e-06
ENSMUSG00000023964	Calcr	27.7384	-1.14805	-2.21614	0.461134	-2.48963	0.0127877	0.0295337
ENSMUSG00000020407	Upp1	270.417	-1.14727	-2.21494	0.230222	-4.98333	6.24988e-07	4.04872e-06
ENSMUSG00000057841	Rpl32	793.504	-1.14723	-2.21489	0.267399	-4.29035	1.78394e-05	8.44799e-05
ENSMUSG00000024800	Rpp30	100.103	-1.14546	-2.21216	0.323178	-3.54435	0.000393576	0.00136636
ENSMUSG00000022013	Dnajc15	722.622	-1.14517	-2.21173	0.486089	-2.35589	0.0184782	0.0404831
ENSMUSG00000031399	Fam3a	788.503	-1.14503	-2.21151	0.191699	-5.97306	2.32845e-09	2.36424e-08
ENSMUSG00000059439	Bcas3	1175.46	-1.14448	-2.21067	0.174007	-6.57721	4.79354e-11	6.20471e-10
ENSMUSG00000020610	Amz2	1717.88	-1.1439	-2.20978	0.182125	-6.28089	3.3665e-10	3.8257e-09
ENSMUSG00000053134	Supt7l	700.211	-1.14373	-2.20951	0.205609	-5.56264	2.65731e-08	2.22435e-07
ENSMUSG00000032648	Pygm	731.322	-1.14333	-2.2089	0.22885	-4.99597	5.85396e-07	3.81658e-06
ENSMUSG00000096740	Lbhd1	121.452	-1.1419	-2.20672	0.293914	-3.88516	0.00010226	0.000408965
ENSMUSG00000021485	Mxd3	37.6161	-1.14158	-2.20622	0.443674	-2.57301	0.0100819	0.0241012
ENSMUSG00000032114	Slc37a4	5246.73	-1.14158	-2.20622	0.25281	-4.51555	6.3152e-06	3.30412e-05
ENSMUSG00000030714	Ccdc101	220.181	-1.14117	-2.2056	0.238944	-4.77589	1.78911e-06	1.04453e-05
ENSMUSG00000020256	Aldh1l2	146.356	-1.14044	-2.20448	0.255281	-4.4674	7.91771e-06	4.0481e-05
ENSMUSG00000028048	Gba	1419.18	-1.14035	-2.20434	0.195401	-5.83595	5.34848e-09	5.08074e-08
ENSMUSG00000044734	Serpinb1a	301.325	-1.1402	-2.20411	0.208917	-5.45766	4.8244e-08	3.85202e-07
ENSMUSG00000061451	Tmem151a	144.479	-1.13981	-2.20353	0.278227	-4.09671	4.19067e-05	0.000182744
ENSMUSG00000030861	Acadsb	5007.02	-1.13926	-2.20268	0.216862	-5.25339	1.49329e-07	1.09309e-06
ENSMUSG00000004031	Brinp2	40.0254	-1.13904	-2.20234	0.426039	-2.67356	0.00750519	0.0186412
ENSMUSG00000071984	Fndc1	443.858	-1.13898	-2.20225	0.314719	-3.61904	0.0002957	0.00105533
ENSMUSG00000039395	Mreg	188.128	-1.13832	-2.20125	0.258793	-4.39859	1.08956e-05	5.40738e-05
ENSMUSG00000015112	Slc25a13	2913.14	-1.13712	-2.19941	0.226768	-5.01444	5.31869e-07	3.50057e-06
ENSMUSG00000057572	Zbtb8os	215.027	-1.13708	-2.19935	0.301506	-3.77132	0.000162388	0.000617627
ENSMUSG00000061559	Wdr61	751.681	-1.13689	-2.19906	0.22004	-5.16671	2.3825e-07	1.67469e-06
ENSMUSG00000022407	Adsl	1762.96	-1.13579	-2.19738	0.18382	-6.17881	6.45878e-10	7.10154e-09
ENSMUSG00000023328	Ache	127.517	-1.13534	-2.1967	0.284617	-3.989	6.63519e-05	0.000276759
ENSMUSG00000028524	Sgip1	140.276	-1.13505	-2.19627	0.328241	-3.45799	0.00054422	0.00183527
ENSMUSG00000020097	Sgpl1	3617.28	-1.13464	-2.19564	0.174414	-6.50546	7.74573e-11	9.75631e-10
ENSMUSG00000026639	Lamb3	257.278	-1.13425	-2.19505	0.271248	-4.18161	2.89454e-05	0.000130772
ENSMUSG00000035297	Cops4	1191.33	-1.13423	-2.19502	0.21597	-5.25182	1.50604e-07	1.1009e-06
ENSMUSG00000027404	Snrpb	1131.89	-1.13407	-2.19478	0.184557	-6.14484	8.00445e-10	8.64579e-09
ENSMUSG00000007458	M6pr	5460.75	-1.13383	-2.1944	0.163415	-6.93832	3.96801e-12	6.15139e-11
ENSMUSG00000025008	Tctn3	238.516	-1.13343	-2.1938	0.239024	-4.74191	2.11714e-06	1.22215e-05
ENSMUSG00000037152	Ndufc1	590.84	-1.1327	-2.19269	0.265357	-4.2686	1.96706e-05	9.23276e-05
ENSMUSG00000037196	Pacrg	44.1173	-1.13246	-2.19232	0.428487	-2.64292	0.00821948	0.0201699
ENSMUSG00000048988	Elfn1	248.88	-1.13139	-2.1907	0.233402	-4.8474	1.25088e-06	7.55513e-06
ENSMUSG00000084786	Ubl5	329.507	-1.13109	-2.19024	0.258596	-4.37397	1.22008e-05	5.99165e-05
ENSMUSG00000019845	Tube1	53.8005	-1.13034	-2.18911	0.385235	-2.93416	0.00334451	0.00911936
ENSMUSG00000010376	Nedd8	789.543	-1.12939	-2.18766	0.303803	-3.7175	0.000201203	0.000747049
ENSMUSG00000037845	Fdxacb1	111.976	-1.12925	-2.18745	0.310551	-3.63628	0.000276605	0.000995214
ENSMUSG00000022174	Dad1	1259.47	-1.12864	-2.18653	0.223462	-5.05071	4.40179e-07	2.94953e-06
ENSMUSG00000040997	Abhd4	2461.23	-1.1282	-2.18586	0.200868	-5.61663	1.94722e-08	1.67396e-07
ENSMUSG00000053333	Dis3l2	1311.3	-1.12812	-2.18574	0.182194	-6.19189	5.94474e-10	6.56809e-09
ENSMUSG00000049858	Suox	966.5	-1.12791	-2.18541	0.210269	-5.36412	8.13441e-08	6.26854e-07
ENSMUSG00000027509	Rae1	558.155	-1.12744	-2.1847	0.204428	-5.51509	3.48598e-08	2.84617e-07
ENSMUSG00000031398	Plxna3	233.632	-1.12718	-2.18431	0.245812	-4.58552	4.52868e-06	2.45493e-05
ENSMUSG00000057176	Gm166	247.754	-1.12676	-2.18367	0.266518	-4.2277	2.3609e-05	0.000108919
ENSMUSG00000054733	Msra	3649.33	-1.12629	-2.18297	0.194442	-5.79246	6.93638e-09	6.42432e-08
ENSMUSG00000032116	Stt3a	5212.65	-1.12574	-2.18214	0.19993	-5.63069	1.79493e-08	1.5531e-07
ENSMUSG00000030654	Arl6ip1	4268.39	-1.12548	-2.18173	0.188998	-5.95497	2.60114e-09	2.61941e-08
ENSMUSG00000019302	Atp6v0a1	2721.51	-1.12545	-2.18169	0.157487	-7.1463	8.91507e-13	1.50198e-11
ENSMUSG00000037278	Tmem97	158.335	-1.12386	-2.1793	0.281122	-3.99777	6.39415e-05	0.000267898
ENSMUSG00000031840	Rab3a	194.476	-1.12341	-2.17861	0.245428	-4.57733	4.70958e-06	2.5383e-05
ENSMUSG00000025521	Tmem192	298.77	-1.12333	-2.1785	0.2184	-5.14348	2.69693e-07	1.87748e-06
ENSMUSG00000021076	Actr10	913.031	-1.12329	-2.17843	0.256715	-4.37563	1.21083e-05	5.95356e-05
ENSMUSG00000021003	Galc	3859.14	-1.12284	-2.17775	0.175629	-6.39327	1.6238e-10	1.94623e-09
ENSMUSG00000031785	Gpr56	12116.5	-1.12204	-2.17654	0.192028	-5.8431	5.12384e-09	4.88776e-08
ENSMUSG00000044156	Hepacam2	261.343	-1.12185	-2.17626	0.23224	-4.83058	1.36137e-06	8.13905e-06
ENSMUSG00000027774	Gfm1	3868.02	-1.12178	-2.17615	0.180447	-6.21666	5.07835e-10	5.66194e-09
ENSMUSG00000005882	Uqcc1	1925.08	-1.12172	-2.17607	0.178058	-6.29977	2.98086e-10	3.40936e-09
ENSMUSG00000056185	Snx32	250.571	-1.12128	-2.1754	0.258874	-4.33138	1.4818e-05	7.15984e-05
ENSMUSG00000038383	Pigu	694	-1.12122	-2.17531	0.212029	-5.28807	1.23615e-07	9.20093e-07
ENSMUSG00000037706	Cd81	7817.52	-1.12118	-2.17525	0.187411	-5.98245	2.19809e-09	2.23615e-08
ENSMUSG00000078812	Eif5a	3135.86	-1.1211	-2.17513	0.180347	-6.21637	5.08785e-10	5.66856e-09
ENSMUSG00000030591	Psmd8	1798.73	-1.12078	-2.17465	0.19293	-5.80926	6.27502e-09	5.8802e-08
ENSMUSG00000010064	Slc38a3	1434.5	-1.12073	-2.17457	0.246996	-4.53744	5.69412e-06	3.01661e-05
ENSMUSG00000033917	Gde1	2326.68	-1.12053	-2.17427	0.171181	-6.54586	5.91524e-11	7.57656e-10
ENSMUSG00000028648	Ndufs5	128.963	-1.12031	-2.17394	0.292559	-3.82936	0.000128476	0.000501812
ENSMUSG00000019080	Mfsd3	72.511	-1.12031	-2.17394	0.365087	-3.06861	0.00215055	0.00619149
ENSMUSG00000028837	Psmb2	440.484	-1.12005	-2.17354	0.210202	-5.32844	9.90588e-08	7.49223e-07
ENSMUSG00000020541	Tom1l1	665.819	-1.11962	-2.1729	0.203455	-5.50305	3.73282e-08	3.03619e-07
ENSMUSG00000037762	Slc16a9	3596.41	-1.11947	-2.17267	0.2261	-4.95121	7.37525e-07	4.70438e-06
ENSMUSG00000042834	Nrep	596.839	-1.11917	-2.17222	0.219194	-5.10583	3.29339e-07	2.26301e-06
ENSMUSG00000063320	1190007I07Rik	68.8248	-1.11913	-2.17216	0.365645	-3.0607	0.00220818	0.00633449
ENSMUSG00000022262	Dnah5	152.225	-1.11888	-2.17179	0.310956	-3.5982	0.000320426	0.00113619
ENSMUSG00000028690	Mmachc	413.932	-1.11866	-2.17146	0.199699	-5.60175	2.12193e-08	1.80853e-07
ENSMUSG00000040767	Snrnp25	95.6744	-1.11856	-2.17131	0.321334	-3.48101	0.000499531	0.001699
ENSMUSG00000010122	Slc47a1	9599.58	-1.11771	-2.17002	0.175739	-6.36005	2.0169e-10	2.3786e-09
ENSMUSG00000040998	Npnt	8607.75	-1.11721	-2.16927	0.18913	-5.90708	3.48217e-09	3.41377e-08
ENSMUSG00000025934	Gsta3	2214.34	-1.11609	-2.16759	0.192347	-5.8025	6.53322e-09	6.09346e-08
ENSMUSG00000028982	Slc25a33	274.863	-1.11517	-2.1662	0.267732	-4.16524	3.11031e-05	0.000139412
ENSMUSG00000029234	Tmem165	1062.57	-1.11506	-2.16604	0.188102	-5.92793	3.06785e-09	3.04508e-08
ENSMUSG00000025645	Ccdc51	356.587	-1.11499	-2.16593	0.254017	-4.38943	1.13651e-05	5.62285e-05
ENSMUSG00000054434	Tmem120b	255.78	-1.1147	-2.16551	0.270231	-4.12501	3.70713e-05	0.000163449
ENSMUSG00000031634	Ufsp2	956.728	-1.11431	-2.16491	0.207243	-5.37682	7.5812e-08	5.85639e-07
ENSMUSG00000034793	G6pc3	442.396	-1.11421	-2.16476	0.214202	-5.20167	1.97506e-07	1.41453e-06
ENSMUSG00000047250	Ptgs1	1221.15	-1.11409	-2.16459	0.202304	-5.50704	3.64914e-08	2.97328e-07
ENSMUSG00000019437	Tlcd1	689.047	-1.11375	-2.16408	0.194721	-5.71974	1.06684e-08	9.55834e-08
ENSMUSG00000041594	Tmtc4	847.82	-1.11343	-2.1636	0.179688	-6.19649	5.77374e-10	6.39247e-09
ENSMUSG00000019689	1110001J03Rik	152.185	-1.11239	-2.16203	0.311432	-3.57185	0.000354463	0.00124085
ENSMUSG00000044991	1110034G24Rik	113.351	-1.11221	-2.16176	0.309048	-3.59882	0.000319668	0.00113476
ENSMUSG00000019779	Frk	815.255	-1.11218	-2.16172	0.197933	-5.61898	1.92093e-08	1.65314e-07
ENSMUSG00000028179	Cth	4596.8	-1.11199	-2.16143	0.250695	-4.43561	9.18098e-06	4.6418e-05
ENSMUSG00000060681	Slc9a6	1480.75	-1.11157	-2.16081	0.191021	-5.81911	5.91613e-09	5.56025e-08
ENSMUSG00000001924	Uba1	9002.29	-1.11144	-2.16061	0.195399	-5.68805	1.28499e-08	1.13405e-07
ENSMUSG00000019906	Lin7a	192.697	-1.11133	-2.16044	0.270912	-4.10217	4.09293e-05	0.000178922
ENSMUSG00000032763	Ilvbl	926.533	-1.11119	-2.16024	0.236077	-4.7069	2.51511e-06	1.43267e-05
ENSMUSG00000035704	Alg8	157.537	-1.11095	-2.15988	0.265471	-4.18483	2.85379e-05	0.000129041
ENSMUSG00000023330	Dtwd1	114.566	-1.11072	-2.15953	0.296082	-3.7514	0.000175853	0.000663134
ENSMUSG00000019295	Tmem129	868.009	-1.1104	-2.15906	0.200526	-5.53745	3.06915e-08	2.54103e-07
ENSMUSG00000024168	Tmem204	1165.99	-1.10872	-2.15655	0.234619	-4.72563	2.29397e-06	1.31375e-05
ENSMUSG00000032348	Gsta4	3227.03	-1.10855	-2.15629	0.172453	-6.42814	1.29176e-10	1.57354e-09
ENSMUSG00000030079	Ruvbl1	253.478	-1.10842	-2.1561	0.226609	-4.89136	1.00142e-06	6.18928e-06
ENSMUSG00000026273	Mterf4	384.099	-1.10828	-2.15588	0.229723	-4.82441	1.40415e-06	8.3697e-06
ENSMUSG00000038168	Leprel1	9247.83	-1.10793	-2.15535	0.162111	-6.83438	8.23591e-12	1.21862e-10
ENSMUSG00000006711	D130043K22Rik	109.037	-1.1073	-2.15443	0.336419	-3.29144	0.000996743	0.00313743
ENSMUSG00000078154	Gm12184	81.2349	-1.1067	-2.15352	0.329113	-3.36267	0.000771939	0.00249747
ENSMUSG00000030890	Ilk	1878.68	-1.10668	-2.1535	0.188045	-5.8852	3.97573e-09	3.85726e-08
ENSMUSG00000025902	Sox17	317.389	-1.10617	-2.15273	0.274664	-4.02735	5.64098e-05	0.000239238
ENSMUSG00000031775	Pllp	515.733	-1.10611	-2.15264	0.24402	-4.53285	5.81926e-06	3.07496e-05
ENSMUSG00000026966	Ssna1	278.564	-1.10606	-2.15257	0.232489	-4.75746	1.96049e-06	1.13874e-05
ENSMUSG00000049488	Tmem67	417.241	-1.10541	-2.15159	0.213444	-5.1789	2.23197e-07	1.57584e-06
ENSMUSG00000090262	Mpv17	1257.19	-1.10462	-2.15043	0.226578	-4.87523	1.08682e-06	6.6602e-06
ENSMUSG00000029923	Rab19	68.3074	-1.10458	-2.15036	0.338995	-3.25839	0.00112045	0.003478
ENSMUSG00000063882	Uqcrh	4409.99	-1.10431	-2.14997	0.444818	-2.48262	0.013042	0.0300233
ENSMUSG00000021252	0610007P14Rik	308.504	-1.10382	-2.14924	0.234933	-4.69847	2.6212e-06	1.48619e-05
ENSMUSG00000042116	Vwa1	1110.26	-1.10377	-2.14915	0.225724	-4.88991	1.00881e-06	6.23256e-06
ENSMUSG00000050973	Gdpgp1	200.842	-1.1032	-2.1483	0.248566	-4.43825	9.06915e-06	4.58818e-05
ENSMUSG00000038422	Hdhd3	136.807	-1.10293	-2.1479	0.286066	-3.85551	0.000115487	0.000455904
ENSMUSG00000047330	Kcne4	349.324	-1.10201	-2.14654	0.216419	-5.09203	3.54254e-07	2.41752e-06
ENSMUSG00000040034	Nup43	81.5259	-1.1015	-2.14578	0.329833	-3.33957	0.000839092	0.00269013
ENSMUSG00000021368	Tbc1d7	129.012	-1.10032	-2.14402	0.285131	-3.859	0.000113854	0.000449905
ENSMUSG00000009549	Srp14	1044.93	-1.09996	-2.14349	0.210331	-5.22968	1.69806e-07	1.23439e-06
ENSMUSG00000037010	Apln	530.777	-1.09955	-2.14287	0.225831	-4.86888	1.12234e-06	6.85678e-06
ENSMUSG00000034460	Six4	263.619	-1.0983	-2.14103	0.233374	-4.70619	2.52391e-06	1.43665e-05
ENSMUSG00000025203	Scd2	6057.92	-1.09814	-2.14078	0.2108	-5.20938	1.89469e-07	1.36247e-06
ENSMUSG00000041084	Ostc	991.735	-1.09784	-2.14034	0.191734	-5.72584	1.02925e-08	9.26322e-08
ENSMUSG00000008682	Rpl10	144.072	-1.09768	-2.14011	0.334884	-3.27781	0.00104618	0.00327297
ENSMUSG00000052102	Gnpda1	1002.13	-1.09722	-2.13942	0.246001	-4.46023	8.18731e-06	4.1712e-05
ENSMUSG00000030894	Tpp1	5664.77	-1.09671	-2.13867	0.180066	-6.09061	1.1248e-09	1.18753e-08
ENSMUSG00000028007	Snx7	2309.89	-1.09631	-2.13808	0.210112	-5.21777	1.81091e-07	1.30814e-06
ENSMUSG00000026567	Adcy10	41.323	-1.09603	-2.13765	0.444286	-2.46694	0.0136273	0.0312128
ENSMUSG00000039254	Pomt1	1194.83	-1.09593	-2.13751	0.189006	-5.79839	6.69526e-09	6.23e-08
ENSMUSG00000001964	Emd	378.933	-1.09487	-2.13594	0.219818	-4.98082	6.3315e-07	4.09367e-06
ENSMUSG00000064373	Sepp1	16545.2	-1.09448	-2.13536	0.218505	-5.00893	5.47332e-07	3.58604e-06
ENSMUSG00000042254	Cilp	211.095	-1.09416	-2.13489	0.328861	-3.32712	0.000877476	0.00280078
ENSMUSG00000040667	Nup88	1158.22	-1.09414	-2.13486	0.183453	-5.96415	2.4591e-09	2.48697e-08
ENSMUSG00000026888	Grb14	740.566	-1.09407	-2.13476	0.209871	-5.21308	1.85736e-07	1.33987e-06
ENSMUSG00000029038	Ssu72	956.203	-1.09389	-2.13449	0.196414	-5.56932	2.55732e-08	2.14742e-07
ENSMUSG00000052997	Uba2	1931.07	-1.09288	-2.13299	0.1703	-6.41734	1.3868e-10	1.67775e-09
ENSMUSG00000038782	1700028J19Rik	37.59	-1.09243	-2.13233	0.436612	-2.50206	0.0123473	0.0286561
ENSMUSG00000052738	Suclg1	5366.74	-1.09186	-2.13149	0.190685	-5.726	1.02827e-08	9.2597e-08
ENSMUSG00000042485	Mustn1	128.527	-1.09177	-2.13136	0.285801	-3.82005	0.000133426	0.000518748
ENSMUSG00000024097	Srsf7	1269.21	-1.09154	-2.13101	0.209551	-5.20892	1.8994e-07	1.36464e-06
ENSMUSG00000039463	Slc9a8	5017.42	-1.09116	-2.13045	0.183646	-5.94165	2.82172e-09	2.82189e-08
ENSMUSG00000019373	Cops3	1034.79	-1.09034	-2.12924	0.2479	-4.3983	1.09102e-05	5.41292e-05
ENSMUSG00000029610	Aimp2	186.076	-1.08945	-2.12793	0.244454	-4.45668	8.32387e-06	4.23807e-05
ENSMUSG00000039461	Tcta	608.386	-1.08889	-2.1271	0.23401	-4.65318	3.26856e-06	1.81446e-05
ENSMUSG00000023064	Sncg	222.714	-1.08856	-2.12662	0.257547	-4.22667	2.37177e-05	0.000109357
ENSMUSG00000021418	Rpp40	89.4549	-1.08853	-2.12657	0.312364	-3.48481	0.00049248	0.00167681
ENSMUSG00000062906	Hdac10	357.413	-1.0885	-2.12653	0.266543	-4.08377	4.43111e-05	0.00019181
ENSMUSG00000058952	Cfi	403.115	-1.08818	-2.12605	0.243306	-4.47247	7.73212e-06	3.9634e-05
ENSMUSG00000029263	Pigg	1786.79	-1.08766	-2.12529	0.215907	-5.03762	4.71358e-07	3.1334e-06
ENSMUSG00000029449	Rhof	122.117	-1.08745	-2.12498	0.292473	-3.71812	0.000200714	0.000745757
ENSMUSG00000004096	Cwc15	1910.2	-1.08713	-2.12451	0.218155	-4.98331	6.2507e-07	4.04872e-06
ENSMUSG00000075273	Ttc30b	214.135	-1.08675	-2.12395	0.254213	-4.27496	1.91167e-05	8.99402e-05
ENSMUSG00000055862	Izumo4	107.727	-1.08633	-2.12333	0.312736	-3.47363	0.000513462	0.00174192
ENSMUSG00000002844	Adprh	555.057	-1.08612	-2.12302	0.222347	-4.8848	1.03533e-06	6.37661e-06
ENSMUSG00000035274	Tpbg	73.8459	-1.08592	-2.12273	0.365906	-2.96776	0.00299983	0.00828453
ENSMUSG00000025486	Sirt3	839.343	-1.08586	-2.12264	0.227844	-4.76579	1.88117e-06	1.09467e-05
ENSMUSG00000036678	Aaas	296.343	-1.08541	-2.12198	0.216865	-5.00502	5.58575e-07	3.64919e-06
ENSMUSG00000040697	Dnajc16	1801.35	-1.08525	-2.12174	0.177299	-6.12099	9.29965e-10	9.95025e-09
ENSMUSG00000025868	Higd2a	863.458	-1.08494	-2.12129	0.252204	-4.30185	1.69377e-05	8.07624e-05
ENSMUSG00000040016	Ptger3	1372.64	-1.08446	-2.12058	0.188973	-5.73868	9.54152e-09	8.62148e-08
ENSMUSG00000021697	Depdc1b	377.619	-1.08438	-2.12046	0.213833	-5.07115	3.95414e-07	2.67434e-06
ENSMUSG00000053460	Ggcx	1559.32	-1.08409	-2.12004	0.191216	-5.66945	1.43255e-08	1.26149e-07
ENSMUSG00000032059	Alg9	727.631	-1.08392	-2.11979	0.18952	-5.71929	1.06969e-08	9.57847e-08
ENSMUSG00000021044	Adck1	639.801	-1.08376	-2.11956	0.210285	-5.15379	2.55274e-07	1.78568e-06
ENSMUSG00000002633	Shh	66.3456	-1.08357	-2.11927	0.341541	-3.17258	0.00151089	0.00452583
ENSMUSG00000060126	Tpt1	511.452	-1.08338	-2.119	0.238025	-4.55156	5.32504e-06	2.8402e-05
ENSMUSG00000045136	Tubb2b	308.859	-1.0823	-2.11741	0.32891	-3.29055	0.000999905	0.00314428
ENSMUSG00000037263	1700055N04Rik	71.5917	-1.08202	-2.117	0.355766	-3.04139	0.00235489	0.00669146
ENSMUSG00000066150	Slc31a1	3417.96	-1.08185	-2.11675	0.188997	-5.72418	1.03936e-08	9.33844e-08
ENSMUSG00000032040	Dcps	303.625	-1.08127	-2.1159	0.243419	-4.44201	8.91241e-06	4.51318e-05
ENSMUSG00000031112	Stk26	111.021	-1.08094	-2.11541	0.293287	-3.68559	0.000228176	0.000835941
ENSMUSG00000049624	Slc17a5	1641.56	-1.07991	-2.11391	0.191063	-5.65213	1.58467e-08	1.38548e-07
ENSMUSG00000028741	Mrto4	142.779	-1.07977	-2.1137	0.26958	-4.00538	6.19188e-05	0.000260231
ENSMUSG00000031995	St14	2665.33	-1.0788	-2.11229	0.184446	-5.84888	4.94881e-09	4.72645e-08
ENSMUSG00000040048	Ndufb10	2351.84	-1.07862	-2.11201	0.198512	-5.4335	5.52579e-08	4.35957e-07
ENSMUSG00000032431	Crtap	1062.75	-1.07756	-2.11047	0.201893	-5.33731	9.43357e-08	7.15881e-07
ENSMUSG00000036764	Dnajc12	1413.24	-1.07715	-2.10986	0.189765	-5.6762	1.37721e-08	1.21477e-07
ENSMUSG00000062867	Impdh2	110.74	-1.07704	-2.1097	0.292188	-3.6861	0.000227716	0.000834976
ENSMUSG00000021809	Nudt13	304.81	-1.07625	-2.10855	0.221961	-4.84885	1.24179e-06	7.51731e-06
ENSMUSG00000021190	Lgmn	30706	-1.07581	-2.10791	0.176782	-6.08555	1.16089e-09	1.22319e-08
ENSMUSG00000022184	Fbxo4	379.938	-1.0756	-2.10759	0.209332	-5.13822	2.77347e-07	1.92739e-06
ENSMUSG00000002324	Rec8	279.597	-1.07537	-2.10727	0.21968	-4.89518	9.82141e-07	6.08431e-06
ENSMUSG00000026768	Itga8	2525.21	-1.07511	-2.10688	0.236278	-4.55018	5.35999e-06	2.85731e-05
ENSMUSG00000029363	Rfc5	199.888	-1.07498	-2.10669	0.255744	-4.20334	2.63006e-05	0.000119877
ENSMUSG00000028571	Cyp2j13	42.312	-1.07455	-2.10607	0.401089	-2.67908	0.00738251	0.018391
ENSMUSG00000090841	Myl6	2355.1	-1.0744	-2.10584	0.207356	-5.18141	2.2022e-07	1.55897e-06
ENSMUSG00000073940	Hbb-bt	77.8824	-1.07403	-2.10531	0.392864	-2.73386	0.00625974	0.0158924
ENSMUSG00000032018	Sc5d	1136.86	-1.07391	-2.10514	0.45729	-2.34843	0.0188527	0.0412072
ENSMUSG00000028427	Aqp7	661.611	-1.07387	-2.10507	0.249804	-4.29886	1.71682e-05	8.16903e-05
ENSMUSG00000049755	Zfp672	1570.91	-1.07379	-2.10495	0.171677	-6.25471	3.98267e-10	4.48431e-09
ENSMUSG00000020386	Sar1b	760.992	-1.07347	-2.10448	0.202653	-5.29707	1.17675e-07	8.80772e-07
ENSMUSG00000052485	Tmem171	297.538	-1.07301	-2.10381	0.258909	-4.14434	3.40792e-05	0.000151135
ENSMUSG00000024697	Gna14	436.466	-1.07298	-2.10378	0.225904	-4.74973	2.03689e-06	1.18011e-05
ENSMUSG00000022445	Cyp2d26	4795.88	-1.07293	-2.1037	0.224293	-4.7836	1.72185e-06	1.00896e-05
ENSMUSG00000019738	Polr2i	292.108	-1.07289	-2.10364	0.23667	-4.53327	5.8078e-06	3.06992e-05
ENSMUSG00000035227	Spcs2	1142.92	-1.07286	-2.1036	0.192269	-5.58001	2.4051e-08	2.02601e-07
ENSMUSG00000024234	Mtpap	529.176	-1.07266	-2.10331	0.213112	-5.03333	4.8204e-07	3.19906e-06
ENSMUSG00000031951	Tmem231	710.675	-1.07218	-2.10261	0.202902	-5.28425	1.26224e-07	9.37757e-07
ENSMUSG00000042514	Klhl14	315.097	-1.07182	-2.10208	0.220548	-4.8598	1.17504e-06	7.14036e-06
ENSMUSG00000029119	Man2b2	3601.28	-1.07126	-2.10127	0.219236	-4.88634	1.0273e-06	6.33695e-06
ENSMUSG00000020585	Laptm4a	6198.77	-1.07068	-2.10042	0.215041	-4.97897	6.39248e-07	4.12879e-06
ENSMUSG00000027360	Hdc	743.774	-1.07037	-2.09998	0.227088	-4.71348	2.43527e-06	1.38918e-05
ENSMUSG00000026255	Efhd1	1234.24	-1.06945	-2.09863	0.183929	-5.81445	6.08322e-09	5.71392e-08
ENSMUSG00000066643	Wdr35	1340.35	-1.06939	-2.09855	0.206974	-5.16681	2.38124e-07	1.67455e-06
ENSMUSG00000074357	AA386476	43.2692	-1.06924	-2.09833	0.440567	-2.42696	0.0152257	0.0343355
ENSMUSG00000027500	Stmn2	32.3988	-1.06837	-2.09706	0.457316	-2.33617	0.0194824	0.0423684
ENSMUSG00000025428	Atp5a1	36831.5	-1.06759	-2.09593	0.180414	-5.91744	3.26991e-09	3.22754e-08
ENSMUSG00000023122	Sult1c2	2150.56	-1.06677	-2.09474	0.285521	-3.73622	0.000186806	0.000698977
ENSMUSG00000030922	Lyrm1	90.7701	-1.06668	-2.0946	0.32524	-3.27966	0.00103933	0.00325541
ENSMUSG00000032604	Qars	3082.63	-1.06646	-2.09428	0.173515	-6.14619	7.93646e-10	8.57816e-09
ENSMUSG00000010110	Stx5a	930.172	-1.06596	-2.09357	0.178805	-5.9616	2.49778e-09	2.5217e-08
ENSMUSG00000063358	Mapk1	3817.11	-1.06537	-2.0927	0.197087	-5.40556	6.46075e-08	5.06209e-07
ENSMUSG00000026333	Gin1	211.11	-1.06486	-2.09196	0.315476	-3.37539	0.000737107	0.00239842
ENSMUSG00000038522	AI317395	4652.19	-1.06414	-2.09093	0.216165	-4.92282	8.53053e-07	5.35757e-06
ENSMUSG00000054385	Ceacam2	1915.05	-1.06389	-2.09056	0.234484	-4.53715	5.70185e-06	3.01893e-05
ENSMUSG00000042684	Npl	846.245	-1.06333	-2.08975	0.250019	-4.253	2.10928e-05	9.85383e-05
ENSMUSG00000050931	Sgms2	5610.73	-1.06292	-2.08916	0.156199	-6.80489	1.01125e-11	1.47168e-10
ENSMUSG00000024136	Dnase1l2	134.015	-1.06235	-2.08833	0.288274	-3.68521	0.000228511	0.000836544
ENSMUSG00000044881	Coa4	141.834	-1.06228	-2.08823	0.262892	-4.04073	5.3284e-05	0.000227131
ENSMUSG00000072941	Sod3	13124.3	-1.06216	-2.08805	0.208263	-5.10008	3.39507e-07	2.32516e-06
ENSMUSG00000045555	Mettl24	68.9598	-1.06204	-2.08789	0.347711	-3.05438	0.00225523	0.00644854
ENSMUSG00000037296	Lsm1	224.314	-1.06201	-2.08783	0.282264	-3.76246	0.000168252	0.000638251
ENSMUSG00000042506	Usp22	3275.55	-1.0617	-2.08738	0.179388	-5.91843	3.25031e-09	3.21019e-08
ENSMUSG00000011254	Thg1l	182.691	-1.06093	-2.08628	0.258808	-4.0993	4.14399e-05	0.000180906
ENSMUSG00000000740	Rpl13	46.3499	-1.06074	-2.086	0.416165	-2.54885	0.0108079	0.0255947
ENSMUSG00000018648	Dusp14	114.138	-1.0607	-2.08595	0.306738	-3.45802	0.00054417	0.00183527
ENSMUSG00000029802	Abcg2	5873.66	-1.06023	-2.08527	0.193603	-5.47633	4.34245e-08	3.49879e-07
ENSMUSG00000026526	Fh1	2729.53	-1.06012	-2.0851	0.216578	-4.89486	9.83778e-07	6.09208e-06
ENSMUSG00000025403	Shmt2	2230.8	-1.05922	-2.0838	0.181775	-5.8271	5.63976e-09	5.3415e-08
ENSMUSG00000042476	Abcb4	67.0335	-1.05907	-2.08359	0.42971	-2.46462	0.0137157	0.0313612
ENSMUSG00000002332	Dhrs1	982.949	-1.05891	-2.08336	0.215814	-4.90661	9.26637e-07	5.76739e-06
ENSMUSG00000025358	Cdk2	382.916	-1.05767	-2.08156	0.231029	-4.57807	4.6929e-06	2.53016e-05
ENSMUSG00000046985	Tapt1	1526.03	-1.05725	-2.08096	0.178618	-5.91905	3.23806e-09	3.20007e-08
ENSMUSG00000022297	Fzd6	884.028	-1.05725	-2.08096	0.178565	-5.92078	3.20426e-09	3.16932e-08
ENSMUSG00000032269	Htr3a	34.3648	-1.05652	-2.0799	0.463189	-2.28096	0.0225508	0.0481469
ENSMUSG00000073609	D2hgdh	861.709	-1.05549	-2.07843	0.181218	-5.82443	5.73073e-09	5.40515e-08
ENSMUSG00000022887	Masp1	173.413	-1.05497	-2.07767	0.249134	-4.23455	2.29012e-05	0.000106115
ENSMUSG00000026611	Spata17	67.154	-1.05483	-2.07748	0.354656	-2.97425	0.00293708	0.00814088
ENSMUSG00000001642	Akr1b3	219.932	-1.05476	-2.07737	0.268257	-3.93189	8.42807e-05	0.000344944
ENSMUSG00000075478	Slitrk1	76.7869	-1.05367	-2.07581	0.353311	-2.98229	0.00286104	0.00795367
ENSMUSG00000059040	Eno1b	77.7146	-1.05297	-2.07479	0.356916	-2.95018	0.00317586	0.00870873
ENSMUSG00000008892	Vdac3	365.013	-1.0524	-2.07398	0.284587	-3.698	0.000217303	0.000801221
ENSMUSG00000009894	Snap47	1691.9	-1.05215	-2.07362	0.186583	-5.63906	1.70978e-08	1.48588e-07
ENSMUSG00000023826	Park2	623.996	-1.05193	-2.07329	0.194832	-5.39915	6.69581e-08	5.22825e-07
ENSMUSG00000019877	Serinc1	3853.45	-1.05174	-2.07303	0.192145	-5.47368	4.40783e-08	3.54788e-07
ENSMUSG00000024665	Fads2	2503.02	-1.05105	-2.07204	0.192774	-5.45223	4.97426e-08	3.96174e-07
ENSMUSG00000034435	Tmem30b	931.329	-1.05102	-2.072	0.212836	-4.93819	7.88511e-07	4.99756e-06
ENSMUSG00000024177	Nme4	84.8396	-1.05078	-2.07166	0.35124	-2.99164	0.00277482	0.00774235
ENSMUSG00000002635	Pdcd2l	378.371	-1.05034	-2.07102	0.225057	-4.667	3.05627e-06	1.70793e-05
ENSMUSG00000021240	Abcd4	1088.11	-1.04975	-2.07017	0.203993	-5.14602	2.66075e-07	1.85472e-06
ENSMUSG00000001524	Gtf2h4	305.206	-1.04943	-2.06972	0.241016	-4.35421	1.33547e-05	6.50413e-05
ENSMUSG00000024055	Cyp4f13	867.727	-1.04939	-2.06966	0.187973	-5.58267	2.36852e-08	1.99731e-07
ENSMUSG00000028684	Urod	1379.55	-1.04916	-2.06932	0.199701	-5.25365	1.49112e-07	1.092e-06
ENSMUSG00000078681	Tm2d3	347.682	-1.04914	-2.0693	0.240282	-4.36631	1.26364e-05	6.18647e-05
ENSMUSG00000034729	Mrps10	457.548	-1.04907	-2.0692	0.229692	-4.56731	4.94013e-06	2.65178e-05
ENSMUSG00000055368	Slc6a2	95.1926	-1.04905	-2.06917	0.401126	-2.61526	0.00891591	0.0216453
ENSMUSG00000068391	Chrac1	486.548	-1.04898	-2.06906	0.231121	-4.53864	5.66181e-06	3.00372e-05
ENSMUSG00000005677	Nr1i3	44.0909	-1.04882	-2.06883	0.442667	-2.36931	0.0178212	0.0393034
ENSMUSG00000079550	Mpp4	50.1143	-1.04878	-2.06879	0.398149	-2.63415	0.00843473	0.0206155
ENSMUSG00000010307	Tmem86a	608.223	-1.04855	-2.06844	0.248529	-4.219	2.45389e-05	0.000112719
ENSMUSG00000068854	Hist2h2be	268.098	-1.04836	-2.06818	0.25742	-4.07257	4.64975e-05	0.000200728
ENSMUSG00000038412	Higd1a	513.618	-1.04788	-2.06749	0.200638	-5.22274	1.76295e-07	1.2764e-06
ENSMUSG00000038690	Atp5j2	896.27	-1.04733	-2.0667	0.248057	-4.22212	2.42013e-05	0.000111425
ENSMUSG00000003526	Prodh	6981.55	-1.04676	-2.06588	0.184664	-5.66844	1.44107e-08	1.26828e-07
ENSMUSG00000032571	Pik3r4	1986.77	-1.0461	-2.06495	0.16962	-6.16733	6.94537e-10	7.59459e-09
ENSMUSG00000019732	Calr3	81.1099	-1.04576	-2.06445	0.349625	-2.99108	0.00277992	0.00775252
ENSMUSG00000036850	Mrpl41	366.156	-1.04542	-2.06397	0.279055	-3.74628	0.000179476	0.00067488
ENSMUSG00000079283	2310009B15Rik	50.5121	-1.04518	-2.06362	0.376923	-2.77293	0.00555547	0.0142913
ENSMUSG00000015023	Ddx19a	579.968	-1.0451	-2.06351	0.208468	-5.01326	5.35155e-07	3.51784e-06
ENSMUSG00000027487	Cdk5rap1	546.902	-1.04501	-2.06338	0.214976	-4.86105	1.16762e-06	7.10345e-06
ENSMUSG00000030075	Cntn3	29.2309	-1.04486	-2.06316	0.456604	-2.28832	0.022119	0.0473265
ENSMUSG00000028088	Fmo5	597.03	-1.04481	-2.0631	0.202978	-5.14742	2.64092e-07	1.8417e-06
ENSMUSG00000030621	Me3	1513.41	-1.0436	-2.06136	0.174981	-5.96407	2.46026e-09	2.48697e-08
ENSMUSG00000023088	Abcc1	2558	-1.04344	-2.06114	0.168268	-6.20106	5.60847e-10	6.21493e-09
ENSMUSG00000023972	Ptk7	1141.74	-1.04263	-2.05999	0.223492	-4.66519	3.08334e-06	1.72064e-05
ENSMUSG00000020628	Trappc12	1840.57	-1.04235	-2.05958	0.179741	-5.79917	6.66455e-09	6.20505e-08
ENSMUSG00000045930	Clec14a	1315.28	-1.04222	-2.05939	0.216455	-4.81494	1.47244e-06	8.73098e-06
ENSMUSG00000021024	Psma6	1438.07	-1.0414	-2.05822	0.20779	-5.01177	5.39303e-07	3.54072e-06
ENSMUSG00000030663	1110004F10Rik	637.654	-1.04125	-2.05802	0.235046	-4.43	9.42345e-06	4.75232e-05
ENSMUSG00000022580	Rhpn1	403.398	-1.0412	-2.05794	0.254822	-4.08601	4.38847e-05	0.000190327
ENSMUSG00000031904	Slc7a6	301.126	-1.04057	-2.05703	0.23022	-4.51988	6.18748e-06	3.24583e-05
ENSMUSG00000025917	Cops5	1151.11	-1.04024	-2.05656	0.2364	-4.40033	1.08088e-05	5.36934e-05
ENSMUSG00000028329	Xpa	462.563	-1.04016	-2.05645	0.206404	-5.03942	4.66947e-07	3.10797e-06
ENSMUSG00000021591	Glrx	224.728	-1.04007	-2.05633	0.291207	-3.57159	0.000354826	0.00124185
ENSMUSG00000058135	Gstm1	5956.55	-1.03959	-2.05564	0.204574	-5.08172	3.74024e-07	2.54372e-06
ENSMUSG00000070319	Eif3g	1175.17	-1.03957	-2.05562	0.198023	-5.24977	1.52292e-07	1.11273e-06
ENSMUSG00000021448	Shc3	60.629	-1.03935	-2.0553	0.399067	-2.60445	0.00920217	0.0222555
ENSMUSG00000031253	Srpx2	525.91	-1.03876	-2.05446	0.229549	-4.52523	6.03304e-06	3.17422e-05
ENSMUSG00000057969	Sema3b	2118.73	-1.03614	-2.05074	0.184679	-5.61051	2.01734e-08	1.72678e-07
ENSMUSG00000070632	Btbd8	73.2408	-1.03475	-2.04876	0.345894	-2.99153	0.00277584	0.00774384
ENSMUSG00000020495	Smg8	524.969	-1.03474	-2.04874	0.221736	-4.66653	3.06336e-06	1.71113e-05
ENSMUSG00000024552	Slc14a2	902.47	-1.03468	-2.04866	0.214743	-4.81821	1.4485e-06	8.60509e-06
ENSMUSG00000060743	H3f3a	400.481	-1.03454	-2.04846	0.227974	-4.53795	5.6803e-06	3.01253e-05
ENSMUSG00000027671	Actl6a	719.037	-1.03436	-2.04821	0.177744	-5.81941	5.90573e-09	5.55376e-08
ENSMUSG00000005981	Trap1	8229.37	-1.03411	-2.04785	0.180748	-5.72129	1.05716e-08	9.48225e-08
ENSMUSG00000038759	Nup205	1501.79	-1.03387	-2.04751	0.191391	-5.40187	6.59514e-08	5.15723e-07
ENSMUSG00000036596	Cpz	34.788	-1.03337	-2.04679	0.444494	-2.32481	0.020082	0.0435001
ENSMUSG00000074639	BC089597	7099.55	-1.03279	-2.04598	0.209966	-4.91885	8.70547e-07	5.45181e-06
ENSMUSG00000003363	Pld3	1630.07	-1.03273	-2.04589	0.242186	-4.2642	2.00622e-05	9.40549e-05
ENSMUSG00000022425	Enpp2	11003.8	-1.03233	-2.04532	0.191441	-5.3924	6.95239e-08	5.40474e-07
ENSMUSG00000028072	Ntrk1	60.5123	-1.0323	-2.04528	0.391483	-2.63689	0.00836709	0.0204741
ENSMUSG00000028664	Ephb2	910.322	-1.03223	-2.04518	0.215818	-4.78286	1.72814e-06	1.01191e-05
ENSMUSG00000024370	Cdc23	1338.32	-1.03173	-2.04448	0.183145	-5.63344	1.7665e-08	1.53099e-07
ENSMUSG00000089917	Uckl1	754.553	-1.0315	-2.04415	0.18619	-5.54005	3.02382e-08	2.50611e-07
ENSMUSG00000028295	Smim8	247.965	-1.03097	-2.04339	0.30055	-3.43026	0.000602997	0.00200299
ENSMUSG00000040213	Ccbl2	1913.67	-1.03072	-2.04305	0.224457	-4.59209	4.38832e-06	2.38696e-05
ENSMUSG00000031428	Zcchc18	36.5338	-1.03019	-2.0423	0.418026	-2.46443	0.0137232	0.0313737
ENSMUSG00000028229	Rmdn1	349.69	-1.03016	-2.04225	0.283754	-3.63046	0.000282913	0.00101585
ENSMUSG00000027187	Cat	12645.9	-1.0286	-2.04005	0.20178	-5.09765	3.43898e-07	2.35391e-06
ENSMUSG00000037577	Ephx3	33.5779	-1.02824	-2.03953	0.45052	-2.28234	0.0224694	0.0479924
ENSMUSG00000047617	BC029214	159.948	-1.02786	-2.039	0.280083	-3.66986	0.000242687	0.000883564
ENSMUSG00000033809	Alg3	281.536	-1.02757	-2.03858	0.27029	-3.80172	0.000143694	0.000552998
ENSMUSG00000025127	Gcgr	523.208	-1.02756	-2.03858	0.226861	-4.52948	5.91293e-06	3.12031e-05
ENSMUSG00000039206	Daglb	804.722	-1.02728	-2.03817	0.202309	-5.07776	3.81916e-07	2.59074e-06
ENSMUSG00000023723	Mrps23	877.987	-1.02678	-2.03747	0.19754	-5.19784	2.01615e-07	1.43942e-06
ENSMUSG00000025525	Apool	579.727	-1.02667	-2.03732	0.259769	-3.95225	7.7419e-05	0.000319571
ENSMUSG00000059323	Tonsl	1215.93	-1.02576	-2.03604	0.1883	-5.4475	5.10813e-08	4.05417e-07
ENSMUSG00000075704	Txnrd2	563.774	-1.02549	-2.03565	0.226893	-4.51969	6.19298e-06	3.24744e-05
ENSMUSG00000053550	Shisa7	255.866	-1.02521	-2.03525	0.273785	-3.74457	0.0001807	0.000679101
ENSMUSG00000003235	Eif2b5	2224.61	-1.02489	-2.03481	0.167721	-6.11073	9.91789e-10	1.05691e-08
ENSMUSG00000035765	Dym	891.944	-1.02473	-2.03458	0.181356	-5.65039	1.60084e-08	1.39884e-07
ENSMUSG00000033717	Adra2a	40.9253	-1.02389	-2.0334	0.416515	-2.45823	0.0139622	0.0318407
ENSMUSG00000021222	Dcaf4	273.377	-1.02311	-2.0323	0.246581	-4.14919	3.33649e-05	0.000148475
ENSMUSG00000019039	Dalrd3	1358.8	-1.02308	-2.03225	0.206025	-4.96578	6.84238e-07	4.40329e-06
ENSMUSG00000007036	Abhd16a	2551.17	-1.02204	-2.03079	0.24098	-4.2412	2.22326e-05	0.000103348
ENSMUSG00000063838	Cdc42ep5	232.681	-1.02176	-2.03039	0.283278	-3.60692	0.000309859	0.0011029
ENSMUSG00000060152	Pop5	652.247	-1.02105	-2.0294	0.246282	-4.14587	3.38532e-05	0.000150216
ENSMUSG00000025277	Abhd6	650.224	-1.02052	-2.02865	0.184478	-5.53194	3.16716e-08	2.61537e-07
ENSMUSG00000041777	Cir1	131.79	-1.02033	-2.02838	0.323516	-3.15387	0.00161122	0.00478765
ENSMUSG00000047379	B3gnt1	784.191	-1.02024	-2.02825	0.182214	-5.59913	2.15432e-08	1.83318e-07
ENSMUSG00000035498	Cdcp1	1687.4	-1.0201	-2.02806	0.190971	-5.34166	9.20987e-08	7.01245e-07
ENSMUSG00000009378	Slc16a12	6957.02	-1.02002	-2.02794	0.15686	-6.50273	7.88757e-11	9.91927e-10
ENSMUSG00000063698	Sfxn4	185.592	-1.01875	-2.02616	0.254348	-4.00533	6.19318e-05	0.000260231
ENSMUSG00000073725	Lmbrd1	3087.54	-1.01865	-2.02603	0.172921	-5.89086	3.84181e-09	3.73415e-08
ENSMUSG00000057236	Rbbp4	3443.62	-1.01771	-2.02471	0.16438	-6.19122	5.9699e-10	6.59132e-09
ENSMUSG00000040594	Ranbp17	67.1744	-1.0175	-2.02441	0.340553	-2.9878	0.00280996	0.00782394
ENSMUSG00000022664	Slc35a5	1195.49	-1.01641	-2.02288	0.19189	-5.29682	1.17835e-07	8.80772e-07
ENSMUSG00000029446	Psph	317.155	-1.01615	-2.02252	0.214578	-4.73557	2.18438e-06	1.25732e-05
ENSMUSG00000022747	St3gal6	1122.74	-1.01594	-2.02223	0.243916	-4.16514	3.11168e-05	0.000139434
ENSMUSG00000007892	Rplp1	1020.77	-1.01481	-2.02063	0.242804	-4.17953	2.92111e-05	0.00013186
ENSMUSG00000006736	Tspan31	1808.62	-1.01451	-2.02021	0.209417	-4.84444	1.26966e-06	7.65403e-06
ENSMUSG00000027673	Ndufb5	1538.92	-1.01385	-2.0193	0.197543	-5.13231	2.8621e-07	1.98551e-06
ENSMUSG00000026187	Xrcc5	1423.38	-1.01325	-2.01846	0.210882	-4.80483	1.54887e-06	9.13654e-06
ENSMUSG00000057863	Rpl36	47.1641	-1.0114	-2.01587	0.398289	-2.53937	0.0111052	0.0261801
ENSMUSG00000018995	Nars2	429.041	-1.01088	-2.01514	0.2105	-4.80231	1.56849e-06	9.24544e-06
ENSMUSG00000010760	Phlda2	50.1229	-1.01087	-2.01512	0.392364	-2.57635	0.00998485	0.0238907
ENSMUSG00000024589	Nedd4l	5562.68	-1.01064	-2.01481	0.171344	-5.89833	3.67204e-09	3.59106e-08
ENSMUSG00000025665	Rps6ka6	250.783	-1.01043	-2.01451	0.255899	-3.94854	7.86296e-05	0.000324232
ENSMUSG00000007034	Slc44a4	2274.07	-1.01016	-2.01413	0.233601	-4.32428	1.5303e-05	7.36961e-05
ENSMUSG00000027775	Mfsd1	8586.84	-1.0098	-2.01363	0.15918	-6.34375	2.24238e-10	2.61737e-09
ENSMUSG00000032507	Fbxl2	58.8721	-1.00864	-2.01201	0.360306	-2.7994	0.00511979	0.0132994
ENSMUSG00000025038	Efhc2	45.1654	-1.00841	-2.01169	0.39369	-2.56143	0.0104242	0.0248077
ENSMUSG00000026519	Tmem63a	1109.37	-1.00806	-2.0112	0.200934	-5.01686	5.25226e-07	3.46401e-06
ENSMUSG00000028860	Sytl1	83.7023	-1.00739	-2.01027	0.329452	-3.05778	0.0022298	0.0063873
ENSMUSG00000064105	Cnnm2	2088.37	-1.00727	-2.01011	0.171348	-5.87851	4.13978e-09	4.00909e-08
ENSMUSG00000022503	Nubp1	798.591	-1.00678	-2.00942	0.200933	-5.01053	5.42799e-07	3.56073e-06
ENSMUSG00000074505	Fat3	162.221	-1.00643	-2.00894	0.345849	-2.91003	0.00361391	0.00976859
ENSMUSG00000028568	Btf3l4	248.922	-1.00643	-2.00893	0.32208	-3.12477	0.00177945	0.0052261
ENSMUSG00000017405	Nek8	400.86	-1.00601	-2.00836	0.248228	-4.05279	5.06112e-05	0.000217016
ENSMUSG00000047583	Tyw3	883.683	-1.00585	-2.00813	0.218494	-4.60357	4.15311e-06	2.26677e-05
ENSMUSG00000051169	Rpusd3	341.34	-1.00572	-2.00794	0.226888	-4.43265	9.30801e-06	4.70155e-05
ENSMUSG00000027998	Plrg1	805.425	-1.00531	-2.00738	0.204422	-4.91782	8.75149e-07	5.47261e-06
ENSMUSG00000038496	Slc19a3	739.465	-1.00501	-2.00695	0.215543	-4.66267	3.12125e-06	1.73997e-05
ENSMUSG00000040434	Gyltl1b	484.149	-1.00418	-2.0058	0.226963	-4.42443	9.66961e-06	4.8626e-05
ENSMUSG00000021276	Cinp	305.384	-1.00398	-2.00552	0.226902	-4.42471	9.65736e-06	4.85797e-05
ENSMUSG00000038515	Grtp1	613.816	-1.00298	-2.00414	0.20798	-4.82248	1.41787e-06	8.44199e-06
ENSMUSG00000034947	Tmem106a	2149.63	-1.00233	-2.00323	0.188604	-5.31446	1.06976e-07	8.05281e-07
ENSMUSG00000029056	Pank4	787.925	-1.00217	-2.00302	0.20476	-4.89438	9.86143e-07	6.0996e-06
ENSMUSG00000063316	Rpl27	91.137	-1.00213	-2.00296	0.302859	-3.3089	0.000936631	0.00296817
ENSMUSG00000045318	Adra2c	43.7376	-1.00159	-2.0022	0.41528	-2.41183	0.0158727	0.0355728
ENSMUSG00000015092	Edf1	1522.96	-1.00133	-2.00184	0.215965	-4.63652	3.54319e-06	1.95872e-05
ENSMUSG00000015889	Lta4h	1909.88	-1.00058	-2.0008	0.164512	-6.0821	1.1862e-09	1.24739e-08
ENSMUSG00000050777	Tmem37	562.146	-1.00046	-2.00064	0.258236	-3.87422	0.000106967	0.00042586
ENSMUSG00000063652	Slc22a21	77.0257	-1.00028	-2.00039	0.346768	-2.88459	0.00391922	0.0104959
ENSMUSG00000001755	Coasy	3620.01	-1.00023	-2.00032	0.179387	-5.57583	2.46351e-08	2.07412e-07
ENSMUSG00000025888	Casp1	62.6932	1.00009	2.00013	0.405731	2.46492	0.0137045	0.0313401
ENSMUSG00000041354	Rgl2	794.516	1.0007	2.00096	0.225688	4.43399	9.2507e-06	4.67408e-05
ENSMUSG00000031823	Zdhhc7	688.001	1.00071	2.00099	0.23193	4.31472	1.59807e-05	7.64737e-05
ENSMUSG00000074283	Zfp109	228.639	1.00097	2.00134	0.251071	3.98681	6.69688e-05	0.000278967
ENSMUSG00000021720	Rnf180	59.4504	1.00112	2.00155	0.360506	2.77697	0.00548678	0.0141351
ENSMUSG00000025862	Stag2	3672.74	1.00138	2.00192	0.205391	4.8755	1.08535e-06	6.65376e-06
ENSMUSG00000049288	Lix1l	739.905	1.00168	2.00234	0.203439	4.92375	8.49008e-07	5.33852e-06
ENSMUSG00000026785	Pkn3	184.81	1.00178	2.00247	0.287268	3.48726	0.000487998	0.00166369
ENSMUSG00000022120	Rnf219	159.385	1.00182	2.00252	0.253806	3.94718	7.90767e-05	0.000325654
ENSMUSG00000020776	Fbf1	1908.51	1.00227	2.00315	0.177826	5.63622	1.73822e-08	1.50895e-07
ENSMUSG00000033949	Trim36	91.2777	1.00247	2.00343	0.337266	2.97235	0.00295532	0.00818431
ENSMUSG00000021136	Smoc1	331.378	1.00284	2.00395	0.22525	4.45214	8.5019e-06	4.31216e-05
ENSMUSG00000022474	Pmm1	459.739	1.00303	2.0042	0.204363	4.90805	9.19844e-07	5.73184e-06
ENSMUSG00000040712	Camta2	1603.11	1.00337	2.00468	0.200261	5.01032	5.43408e-07	3.56326e-06
ENSMUSG00000048960	Prex2	3433.01	1.00348	2.00484	0.202553	4.95418	7.26343e-07	4.64049e-06
ENSMUSG00000037946	Fgd3	749.581	1.00401	2.00557	0.197879	5.07386	3.89834e-07	2.63884e-06
ENSMUSG00000018899	Irf1	1605.93	1.00407	2.00565	0.193503	5.1889	2.1154e-07	1.50402e-06
ENSMUSG00000040907	Atp1a3	217.357	1.0042	2.00583	0.250748	4.0048	6.2069e-05	0.000260601
ENSMUSG00000038011	Dnah10	59.3309	1.00422	2.00586	0.380602	2.6385	0.00832737	0.02039
ENSMUSG00000035941	Ibtk	2839.23	1.00441	2.00612	0.221393	4.53677	5.71226e-06	3.02343e-05
ENSMUSG00000029629	Phf14	783.484	1.00455	2.00631	0.210518	4.77178	1.82605e-06	1.06454e-05
ENSMUSG00000022436	Sh3bp1	334.23	1.00534	2.00741	0.229566	4.3793	1.19061e-05	5.86438e-05
ENSMUSG00000063317	Usp31	1808.82	1.00573	2.00796	0.18691	5.38082	7.41476e-08	5.73617e-07
ENSMUSG00000025427	Rnf165	42.2135	1.00591	2.00821	0.431283	2.33236	0.0196818	0.0427141
ENSMUSG00000040225	Prrc2c	11410.2	1.00643	2.00893	0.195107	5.15834	2.49151e-07	1.74669e-06
ENSMUSG00000029661	Col1a2	10998.5	1.00672	2.00934	0.189127	5.32301	1.02065e-07	7.70495e-07
ENSMUSG00000033128	Gga1	1046.9	1.00743	2.01033	0.211876	4.75482	1.98626e-06	1.15329e-05
ENSMUSG00000034647	Ankrd12	1209.45	1.00762	2.01059	0.208047	4.84323	1.27742e-06	7.68704e-06
ENSMUSG00000032175	Tyk2	893.085	1.00783	2.01089	0.206599	4.87821	1.07051e-06	6.58309e-06
ENSMUSG00000025010	Ccnj	132.441	1.00788	2.01096	0.26791	3.76202	0.000168548	0.000639014
ENSMUSG00000066735	Vkorc1l1	594.306	1.00828	2.01152	0.218386	4.61697	3.89375e-06	2.1384e-05
ENSMUSG00000026918	Brd3	1887.57	1.00953	2.01326	0.184575	5.4695	4.51318e-08	3.629e-07
ENSMUSG00000022995	Enah	2258.69	1.01055	2.01468	0.185209	5.45627	4.8623e-08	3.87839e-07
ENSMUSG00000051615	Rap2a	701.41	1.011	2.0153	0.19637	5.14842	2.62686e-07	1.8327e-06
ENSMUSG00000051413	Plagl2	562.227	1.01102	2.01533	0.200208	5.04983	4.42205e-07	2.96186e-06
ENSMUSG00000025184	R3hcc1l	1015.09	1.01106	2.01539	0.192241	5.25933	1.44584e-07	1.06423e-06
ENSMUSG00000001588	Acap1	88.8589	1.01141	2.01588	0.361718	2.79612	0.00517196	0.0134218
ENSMUSG00000022191	Drosha	2122.74	1.01228	2.0171	0.19111	5.29686	1.17812e-07	8.80772e-07
ENSMUSG00000033545	Znrf1	802.458	1.01255	2.01747	0.1808	5.60035	2.13921e-08	1.82227e-07
ENSMUSG00000032300	1700017B05Rik	482.764	1.01261	2.01755	0.201413	5.02752	4.9687e-07	3.29063e-06
ENSMUSG00000042700	Sipa1l1	6170.57	1.0129	2.01796	0.185808	5.45133	4.99945e-08	3.97753e-07
ENSMUSG00000029415	Sdad1	769.859	1.01313	2.01829	0.177249	5.71588	1.09135e-08	9.74506e-08
ENSMUSG00000047496	Rnf152	2000.82	1.01348	2.01878	0.191646	5.28831	1.23452e-07	9.19736e-07
ENSMUSG00000013846	St3gal1	1077.04	1.01398	2.01948	0.17504	5.79287	6.91946e-09	6.41238e-08
ENSMUSG00000002028	Kmt2a	7557.09	1.0143	2.01992	0.182303	5.56379	2.63973e-08	2.21079e-07
ENSMUSG00000026083	Eif5b	1913.82	1.01438	2.02003	0.214581	4.72726	2.27569e-06	1.30422e-05
ENSMUSG00000021414	Fam217a	102.212	1.01451	2.02022	0.322735	3.14348	0.00166954	0.0049425
ENSMUSG00000030019	Fbxl14	712.396	1.01465	2.02041	0.214031	4.74066	2.13026e-06	1.22794e-05
ENSMUSG00000042724	Map3k9	775.84	1.01548	2.02158	0.209004	4.85867	1.18179e-06	7.17593e-06
ENSMUSG00000028868	Wasf2	3264.81	1.0157	2.02188	0.179355	5.66303	1.48721e-08	1.30528e-07
ENSMUSG00000040658	Dnph1	125.763	1.0159	2.02216	0.33357	3.04554	0.00232267	0.00661524
ENSMUSG00000032812	Arap1	3775.78	1.0162	2.02258	0.187009	5.43395	5.51194e-08	4.3508e-07
ENSMUSG00000034271	Jdp2	450.787	1.01638	2.02284	0.20954	4.85054	1.23123e-06	7.45908e-06
ENSMUSG00000006586	Runx1t1	144.519	1.01644	2.02292	0.331772	3.06366	0.00218648	0.0062779
ENSMUSG00000020706	Ftsj3	943.731	1.01674	2.02334	0.189848	5.35555	8.52959e-08	6.5572e-07
ENSMUSG00000070697	Utp3	370.142	1.01705	2.02377	0.242263	4.1981	2.69162e-05	0.000122363
ENSMUSG00000037795	N4bp2	1288.9	1.01762	2.02458	0.178752	5.69295	1.24864e-08	1.10442e-07
ENSMUSG00000039981	Zc3h12d	132.094	1.01922	2.02682	0.292404	3.48564	0.000490962	0.00167236
ENSMUSG00000040242	Fgfr1op2	1710.47	1.01936	2.02701	0.190306	5.35641	8.48941e-08	6.52946e-07
ENSMUSG00000060733	Ipmk	4273.79	1.01993	2.02783	0.189373	5.38586	7.20995e-08	5.58859e-07
ENSMUSG00000024913	Lrp5	6280.27	1.02	2.02792	0.20503	4.97489	6.52839e-07	4.21145e-06
ENSMUSG00000026043	Col3a1	12531.5	1.02007	2.02801	0.205627	4.96077	7.02141e-07	4.51121e-06
ENSMUSG00000029299	Abcg3	80.1786	1.02008	2.02803	0.368351	2.76932	0.0056174	0.0144319
ENSMUSG00000032238	Rora	4585.64	1.02036	2.02842	0.190027	5.36952	7.89457e-08	6.0896e-07
ENSMUSG00000009772	Nuak2	3473.99	1.02087	2.02914	0.17939	5.69079	1.26454e-08	1.11725e-07
ENSMUSG00000026749	Nek6	503.48	1.02089	2.02918	0.193996	5.26245	1.42147e-07	1.04872e-06
ENSMUSG00000099032	Tcf24	484.606	1.021	2.02933	0.209809	4.86635	1.1368e-06	6.9318e-06
ENSMUSG00000027004	Frzb	532.743	1.02137	2.02984	0.242271	4.21579	2.48901e-05	0.000114069
ENSMUSG00000037788	Vopp1	449.977	1.02146	2.02997	0.200445	5.09595	3.46991e-07	2.37101e-06
ENSMUSG00000035390	Brsk1	128.169	1.02182	2.03047	0.277023	3.68856	0.000225524	0.000827893
ENSMUSG00000021585	Cast	2228.53	1.02229	2.03115	0.184171	5.55078	2.84391e-08	2.36809e-07
ENSMUSG00000004980	Hnrnpa2b1	5412.95	1.02244	2.03136	0.185224	5.52005	3.3891e-08	2.77276e-07
ENSMUSG00000028211	Trp53inp1	1497.83	1.02262	2.0316	0.19814	5.16108	2.45535e-07	1.7221e-06
ENSMUSG00000061353	Cxcl12	10690.4	1.02312	2.03231	0.191308	5.34803	8.89159e-08	6.81246e-07
ENSMUSG00000048832	Vps37c	678.549	1.02517	2.0352	0.202341	5.06655	4.05094e-07	2.73168e-06
ENSMUSG00000002250	Ppard	639.551	1.02539	2.03551	0.185325	5.53291	3.14954e-08	2.60352e-07
ENSMUSG00000078435	AU041133	39.6051	1.02541	2.03554	0.436706	2.34805	0.0188718	0.0412376
ENSMUSG00000052915	Msl1	2996.79	1.02572	2.03597	0.200273	5.12158	3.02981e-07	2.09546e-06
ENSMUSG00000052040	Klf13	2808.55	1.02638	2.0369	0.224563	4.57055	4.86435e-06	2.61374e-05
ENSMUSG00000040209	Zfp704	10543.8	1.02666	2.03731	0.206092	4.98159	6.30633e-07	4.08143e-06
ENSMUSG00000031246	Sh3bgrl	1343.58	1.02715	2.038	0.250647	4.09801	4.16713e-05	0.000181816
ENSMUSG00000057789	Bak1	566.54	1.0275	2.03848	0.23829	4.31196	1.61812e-05	7.73171e-05
ENSMUSG00000036882	Arhgap33	70.3845	1.02786	2.039	0.382978	2.68387	0.00727744	0.0181662
ENSMUSG00000045629	Sh3tc2	2223.77	1.028	2.0392	0.211018	4.87163	1.10684e-06	6.77766e-06
ENSMUSG00000050541	Adra1b	138.349	1.02801	2.03921	0.308506	3.33223	0.000861535	0.00275239
ENSMUSG00000040249	Lrp1	47117.8	1.02816	2.03942	0.188283	5.4607	4.74251e-08	3.79997e-07
ENSMUSG00000022400	Rbx1	546.845	1.02833	2.03967	0.200901	5.11861	3.07801e-07	2.12603e-06
ENSMUSG00000041974	Spidr	1214.04	1.0284	2.03976	0.45374	2.26649	0.0234211	0.049725
ENSMUSG00000061536	Sec22c	322.908	1.02872	2.04021	0.22994	4.47386	7.68215e-06	3.94032e-05
ENSMUSG00000026781	Acbd5	1635.8	1.02919	2.04088	0.209231	4.91891	8.70284e-07	5.45181e-06
ENSMUSG00000043017	Ptgir	258.504	1.02937	2.04113	0.302863	3.39879	0.000676853	0.00222556
ENSMUSG00000024325	Ring1	678.776	1.03035	2.04252	0.191286	5.38644	7.18685e-08	5.5734e-07
ENSMUSG00000041164	Zmiz2	1644.46	1.0308	2.04316	0.206127	5.00082	5.70864e-07	3.72489e-06
ENSMUSG00000022307	Oxr1	2013.43	1.03085	2.04322	0.175766	5.86487	4.49494e-09	4.32934e-08
ENSMUSG00000020941	Map3k14	725.86	1.03129	2.04385	0.189141	5.45251	4.96637e-08	3.95743e-07
ENSMUSG00000022064	Pibf1	331.688	1.03257	2.04567	0.24464	4.22079	2.43449e-05	0.000111924
ENSMUSG00000048701	Ccdc6	3941.62	1.03325	2.04662	0.182347	5.66638	1.45847e-08	1.28148e-07
ENSMUSG00000062785	Kcnc3	481.952	1.03391	2.04756	0.236608	4.36969	1.24423e-05	6.10083e-05
ENSMUSG00000035764	Fbxo45	622.881	1.03432	2.04815	0.203595	5.0803	3.76831e-07	2.55734e-06
ENSMUSG00000054280	Prr14l	2890.41	1.03485	2.0489	0.169185	6.11665	9.55623e-10	1.02111e-08
ENSMUSG00000038039	Gcc2	1740.93	1.03511	2.04927	0.214424	4.82742	1.38314e-06	8.25374e-06
ENSMUSG00000057895	Zfp105	70.868	1.03556	2.0499	0.35405	2.92489	0.00344579	0.00936026
ENSMUSG00000061544	Zfp229	334.441	1.03592	2.05042	0.245933	4.21222	2.52879e-05	0.000115725
ENSMUSG00000029417	Cxcl9	129.541	1.03593	2.05044	0.362397	2.85856	0.00425573	0.0112813
ENSMUSG00000024805	Pcgf5	394.138	1.03606	2.05063	0.255685	4.05212	5.07563e-05	0.000217521
ENSMUSG00000029406	Pitpnm2	1387.1	1.03628	2.05093	0.193894	5.34456	9.06357e-08	6.91759e-07
ENSMUSG00000049307	Fut4	130.915	1.03819	2.05365	0.286861	3.61915	0.000295571	0.00105511
ENSMUSG00000048410	Zfp407	1501.94	1.0386	2.05423	0.173134	5.99882	1.98761e-09	2.03297e-08
ENSMUSG00000049502	Dtx3l	1510.75	1.0386	2.05424	0.199433	5.20777	1.91125e-07	1.37253e-06
ENSMUSG00000021959	Lats2	3784.66	1.03878	2.05448	0.177442	5.85416	4.79437e-09	4.58997e-08
ENSMUSG00000003382	Etv3	1413.61	1.03913	2.05499	0.189431	5.48553	4.1222e-08	3.33374e-07
ENSMUSG00000041161	Otud3	487.21	1.03937	2.05533	0.222628	4.66862	3.03232e-06	1.69633e-05
ENSMUSG00000035623	Rsf1	1789.83	1.03995	2.05615	0.190515	5.45861	4.79874e-08	3.83538e-07
ENSMUSG00000020650	Bcap29	250.764	1.04072	2.05726	0.250588	4.15312	3.2797e-05	0.000146346
ENSMUSG00000034158	Lrrc58	7841.55	1.04223	2.05941	0.191191	5.45125	5.00157e-08	3.97753e-07
ENSMUSG00000039193	Nlrc4	94.1553	1.04249	2.05978	0.313864	3.32148	0.000895411	0.0028506
ENSMUSG00000026803	Ttf1	728.474	1.04282	2.06025	0.188298	5.53814	3.057e-08	2.53228e-07
ENSMUSG00000018381	Abi3	575.074	1.04299	2.06049	0.233805	4.46094	8.16008e-06	4.15866e-05
ENSMUSG00000024858	Adrbk1	2136.91	1.04313	2.06069	0.179063	5.82548	5.6947e-09	5.37754e-08
ENSMUSG00000024976	Shoc2	1362.77	1.04316	2.06074	0.184057	5.66759	1.44816e-08	1.27382e-07
ENSMUSG00000021390	Ogn	761.844	1.044	2.06193	0.277513	3.76198	0.000168573	0.000639014
ENSMUSG00000037876	Jmjd1c	4550.19	1.0444	2.06251	0.166236	6.28264	3.32878e-10	3.78553e-09
ENSMUSG00000054199	Gon4l	1509.24	1.04451	2.06267	0.187946	5.5575	2.73673e-08	2.28842e-07
ENSMUSG00000030733	Sh2b1	1663.48	1.04608	2.06491	0.196555	5.32209	1.02579e-07	7.74013e-07
ENSMUSG00000028389	Zfp37	77.1733	1.04664	2.06572	0.36868	2.83889	0.00452701	0.0118935
ENSMUSG00000038055	Dexi	140.87	1.04684	2.066	0.288448	3.62921	0.000284291	0.00101964
ENSMUSG00000023892	Zfp51	86.0372	1.04699	2.06621	0.377345	2.77461	0.00552679	0.0142267
ENSMUSG00000001098	Kctd10	2399.26	1.04731	2.06667	0.18706	5.59878	2.15867e-08	1.83591e-07
ENSMUSG00000034525	Ice1	3292.87	1.04906	2.06919	0.170156	6.1653	7.03508e-10	7.68214e-09
ENSMUSG00000000861	Bcl11a	79.9938	1.04916	2.06933	0.388245	2.70233	0.00688564	0.0173131
ENSMUSG00000040865	Ino80d	5012.48	1.04927	2.06948	0.200741	5.22696	1.72321e-07	1.24989e-06
ENSMUSG00000032215	Rsl24d1	204.159	1.04973	2.07015	0.300945	3.48812	0.000486433	0.00165906
ENSMUSG00000003573	Homer3	327.633	1.05018	2.07079	0.215285	4.87811	1.0711e-06	6.58415e-06
ENSMUSG00000021488	Nsd1	12392.1	1.0515	2.07269	0.188193	5.58736	2.30544e-08	1.94721e-07
ENSMUSG00000024427	Spry4	954.601	1.05155	2.07275	0.22872	4.59753	4.27531e-06	2.32947e-05
ENSMUSG00000029674	Limk1	399.365	1.05247	2.07407	0.220464	4.77387	1.80716e-06	1.05412e-05
ENSMUSG00000072620	Slfn2	883.898	1.05437	2.07682	0.202866	5.1974	2.02095e-07	1.44156e-06
ENSMUSG00000078945	Naip2	244.842	1.05508	2.07784	0.239297	4.40908	1.03809e-05	5.19242e-05
ENSMUSG00000041040	Fam117b	2131.29	1.0551	2.07786	0.17538	6.01604	1.78733e-09	1.84063e-08
ENSMUSG00000059897	Zfp930	52.6066	1.05585	2.07894	0.433112	2.43781	0.0147765	0.0334503
ENSMUSG00000039956	Mrap	110.962	1.05734	2.08109	0.298844	3.5381	0.000403019	0.00139579
ENSMUSG00000026313	Hdac4	2206.64	1.05739	2.08116	0.176553	5.98906	2.11062e-09	2.1513e-08
ENSMUSG00000049871	Nlrc3	158.523	1.05812	2.08222	0.252051	4.19805	2.69227e-05	0.000122363
ENSMUSG00000071659	Hnrnpul2	8293.8	1.05828	2.08245	0.183496	5.76733	8.05359e-09	7.38601e-08
ENSMUSG00000026443	Lrrn2	34.5979	1.05849	2.08275	0.448481	2.36016	0.0182669	0.0400976
ENSMUSG00000020288	Ahsa2	518.753	1.05869	2.08304	0.275472	3.8432	0.000121441	0.000476574
ENSMUSG00000066191	Anks6	658.101	1.0594	2.08407	0.2006	5.28118	1.28357e-07	9.52711e-07
ENSMUSG00000041134	Cyyr1	1393.32	1.06008	2.08505	0.200463	5.28815	1.23557e-07	9.20088e-07
ENSMUSG00000037999	Arap2	2092.8	1.06081	2.0861	0.186104	5.70007	1.19761e-08	1.06165e-07
ENSMUSG00000075415	Fnbp1	2745.53	1.06089	2.08622	0.184021	5.76505	8.16353e-09	7.48253e-08
ENSMUSG00000026490	Cdc42bpa	5079.02	1.06181	2.08755	0.174945	6.06939	1.28395e-09	1.34486e-08
ENSMUSG00000038127	Ccdc50	3639.52	1.06249	2.08853	0.189536	5.60573	2.07378e-08	1.77223e-07
ENSMUSG00000049521	Cdc42ep1	707.828	1.06301	2.08928	0.231208	4.59762	4.27345e-06	2.32926e-05
ENSMUSG00000036501	Fam13b	1633.39	1.06323	2.08961	0.17616	6.03562	1.58357e-09	1.64247e-08
ENSMUSG00000052137	Rbm12b2	347.334	1.06356	2.09008	0.216992	4.90139	9.51624e-07	5.91135e-06
ENSMUSG00000041538	H2-Ob	113.421	1.06476	2.09182	0.300974	3.53771	0.000403614	0.00139755
ENSMUSG00000070808	Gltscr1	536.581	1.06492	2.09205	0.235233	4.52709	5.98015e-06	3.14952e-05
ENSMUSG00000001128	Cfp	156.026	1.06513	2.09235	0.30888	3.44835	0.000564033	0.00189011
ENSMUSG00000036957	Lrfn3	145.61	1.0652	2.09246	0.296577	3.59164	0.000328599	0.00116104
ENSMUSG00000026842	Abl1	3628.27	1.06546	2.09284	0.180845	5.89157	3.82537e-09	3.72272e-08
ENSMUSG00000072720	Myo18b	48.0333	1.0662	2.09391	0.400674	2.66102	0.00779036	0.0192639
ENSMUSG00000048874	Phf3	3661.04	1.06627	2.09401	0.184528	5.77836	7.54316e-09	6.9464e-08
ENSMUSG00000007659	Bcl2l1	3518.81	1.06645	2.09427	0.181932	5.86179	4.57907e-09	4.39707e-08
ENSMUSG00000030671	Pde3b	1307.23	1.06654	2.0944	0.189697	5.62231	1.88419e-08	1.62415e-07
ENSMUSG00000019880	Rspo3	64.9069	1.06658	2.09446	0.367434	2.90277	0.00369876	0.00997593
ENSMUSG00000078490	C030017K20Rik	51.0985	1.06718	2.09533	0.379391	2.81287	0.00491013	0.0127882
ENSMUSG00000033943	Mga	4384.54	1.06735	2.09558	0.191557	5.57196	2.51889e-08	2.11626e-07
ENSMUSG00000028677	Rnf220	1683.61	1.06751	2.09581	0.210531	5.07056	3.96644e-07	2.68152e-06
ENSMUSG00000025958	Creb1	2084.4	1.0677	2.09609	0.187694	5.68853	1.28135e-08	1.13147e-07
ENSMUSG00000035476	Tab3	525.843	1.06776	2.09618	0.224814	4.74954	2.03876e-06	1.18076e-05
ENSMUSG00000050382	Kif7	143.691	1.06818	2.09678	0.317599	3.36329	0.000770202	0.00249456
ENSMUSG00000000420	Galnt1	3501.36	1.06916	2.09821	0.174452	6.12866	8.86229e-10	9.51427e-09
ENSMUSG00000000631	Myo18a	16189	1.07074	2.1005	0.190412	5.62324	1.87404e-08	1.61629e-07
ENSMUSG00000027288	Zfp106	12480.1	1.07089	2.10073	0.18209	5.8811	4.07546e-09	3.9492e-08
ENSMUSG00000046768	Rhoj	683.814	1.07149	2.1016	0.208572	5.13727	2.78763e-07	1.93638e-06
ENSMUSG00000028980	H6pd	16629.7	1.07165	2.10183	0.21047	5.09168	3.54901e-07	2.4209e-06
ENSMUSG00000022360	Atad2	324.283	1.07196	2.10229	0.266054	4.02913	5.59847e-05	0.000237541
ENSMUSG00000079065	BC005561	677.171	1.07198	2.10232	0.251344	4.265	1.99905e-05	9.37463e-05
ENSMUSG00000033016	Nfatc1	832.025	1.0722	2.10264	0.206096	5.20246	1.96671e-07	1.40981e-06
ENSMUSG00000059839	Zfp874b	252.438	1.07253	2.10312	0.233941	4.58463	4.54795e-06	2.46369e-05
ENSMUSG00000044477	Zfand3	1573.89	1.07341	2.10441	0.213209	5.03456	4.78945e-07	3.18118e-06
ENSMUSG00000031486	Gpr124	2349.14	1.07352	2.10456	0.210816	5.09223	3.53878e-07	2.41599e-06
ENSMUSG00000093661	Eif4e3	318.597	1.07398	2.10524	0.22149	4.84891	1.24142e-06	7.51731e-06
ENSMUSG00000032186	Tmod2	165.847	1.0742	2.10556	0.267186	4.02044	5.80889e-05	0.00024577
ENSMUSG00000020387	Jade2	2560.66	1.0759	2.10804	0.197696	5.44221	5.26245e-08	4.16419e-07
ENSMUSG00000029708	Gcc1	1328.14	1.07607	2.10828	0.181532	5.92772	3.07176e-09	3.04708e-08
ENSMUSG00000022114	Spry2	553.693	1.0761	2.10832	0.198203	5.42926	5.65893e-08	4.45798e-07
ENSMUSG00000040459	Arglu1	601.245	1.07686	2.10944	0.293493	3.66911	0.000243392	0.000885522
ENSMUSG00000061780	Cfd	2121.56	1.07686	2.10944	0.262022	4.10981	3.95979e-05	0.000173627
ENSMUSG00000036565	Ttyh3	1891.65	1.0769	2.10949	0.223695	4.81412	1.47851e-06	8.76045e-06
ENSMUSG00000030878	Cdr2	2082.65	1.0777	2.11067	0.21323	5.05417	4.32264e-07	2.89894e-06
ENSMUSG00000039058	Ak5	416.993	1.07825	2.11148	0.215439	5.0049	5.58914e-07	3.64991e-06
ENSMUSG00000024081	Cebpz	871.239	1.07849	2.11183	0.187876	5.74045	9.44238e-09	8.5416e-08
ENSMUSG00000030016	Zfml	2835.81	1.07864	2.11204	0.187522	5.75207	8.81598e-09	8.0297e-08
ENSMUSG00000025980	Hspd1	2539.82	1.07867	2.11208	0.248822	4.33509	1.45702e-05	7.04656e-05
ENSMUSG00000046722	Cdc42se1	3404.01	1.07877	2.11223	0.221905	4.8614	1.16558e-06	7.09375e-06
ENSMUSG00000050619	Zscan29	1313.42	1.07888	2.1124	0.169669	6.35875	2.03402e-10	2.39702e-09
[truncated: 1,561 more rows]
