# Supplementary material for: Host-inherent variability influences the transcriptional response of Staphylococcus aureus during in vivo infection
Source: Nat Commun. 2017 Feb 3;8:14268. doi: 10.1038/ncomms14268 (PMC5296661; doi:10.1038/ncomms14268)
Supplement: Supplementary Data 3 — TPM normalized gene expression by S. aureus during infection of A/J or C57BL/6 mice. [file ncomms14268-s4.xlsx]

## Sheet: Sheet1
Supplementary Data 3. TPM normalized gene expression by S. aureus during infection of A/J or C57BL/6 mice
Locus tag	Pan gene symbol and locus tag	Gene length	Gene length (kb)	SAO A/J 1 TPMa	SAO A/J 2 TPMa	SAO A/J 3 TPMa	SAO A/J Mean TPMa	SAO C57BL/6 1 TPMa	SAO C57BL/6 2 TPMa	SAO C57BL/6 3 TPMa	SAO C57BL/6 Mean TPMa
SAOUHSC_00001	dnaA	1362	1.362	33.1358	23.4536	20.8908	25.8267	39.4142	18.0306	20.1995	25.8814		a transcripts per kilobase million
SAOUHSC_00002	dnaN	1134	1.134	90.2622	83.2555	84.0715	85.863	71.0081	10.8279	100.076	60.6373
SAOUHSC_00003	yaaA	246	0.246	165.636	435.729	315.447	305.604	193.041	249.57	405.407	282.673
SAOUHSC_00004	recF	1113	1.113	89.9955	90.5665	82.3377	87.6332	57.5073	44.1289	139.042	80.226
SAOUHSC_00005	gyrB	1935	1.935	73.9163	81.4416	76.9602	77.4394	74.6919	152.296	97.7484	108.245
SAOUHSC_00006	gyrA	2664	2.664	98.9221	99.6579	99.3164	99.2988	71.3034	50.701	82.6179	68.2074
SAOUHSC_00007	yjeF	702	0.702	145.162	143.59	117.911	135.554	164.705	174.913	269.435	203.018
SAOUHSC_00008	hutH	1515	1.515	9.43082	24.8335	14.8785	16.3809	20.4425	8.10486	18.1596	15.569
SAOUHSC_00009	serS	1287	1.287	82.5861	58.4658	75.7997	72.2838	75.4008	104.948	69.4741	83.2741
SAOUHSC_00010	azlC	696	0.696	8.68922	10.1992	7.43294	8.77378	20.7656	0	39.5284	20.098
SAOUHSC_00012	azlD	330	0.33	17.6391	30.1154	34.7128	27.4891	31.2833	111.626	0	47.6364
SAOUHSC_00013	metX	969	0.969	7.02132	6.59315	12.203	8.60584	8.523	50.6867	0	19.7366
SAOUHSC_00014	SAOUHSC_00014	939	0.939	58.6897	61.2342	46.4364	55.4534	65.9648	65.3827	91.5593	74.3022
SAOUHSC_00015	SAOUHSC_00015	1968	1.968	71.1788	105.686	116.039	97.6347	89.1765	62.3926	97.8568	83.142
SAOUHSC_00017	rplI	453	0.453	75.7631	68.9491	22.8403	55.8508	68.3675	162.634	167.014	132.672
SAOUHSC_00018	dnaC	1401	1.401	98.4747	143.898	108.932	117.101	92.8451	140.23	105.55	112.875
SAOUHSC_00019	purA	1284	1.284	58.3457	43.1225	46.3343	49.2675	54.6727	76.5038	182.126	104.434
SAOUHSC_00020	vicR	702	0.702	135.686	114.266	124.754	124.902	94.1173	209.895	142.066	148.693
SAOUHSC_00021	vicK	1827	1.827	49.8596	71.1028	69.3741	63.4455	40.6837	80.6493	37.6461	52.993
SAOUHSC_00022	yycH	1284	1.284	40.4475	48.651	37.7006	42.2664	64.3208	9.56298	61.6015	45.1617
SAOUHSC_00023	yycI	789	0.789	95.9085	139.453	145.187	126.85	102.057	46.6877	122.042	90.2623
SAOUHSC_00024	yycJ	801	0.801	184.885	160.406	81.655	142.315	152.081	214.612	283.361	216.685
SAOUHSC_00025	sasH	2319	2.319	13.0721	27.5497	28.5229	23.0482	38.2846	58.2439	22.2443	39.5909
SAOUHSC_00026	SAOUHSC_00026	480	0.48	0.472476	0	0	0.157492	0	0	0	0
SAOUHSC_00027	orfX	480	0.48	20.3165	38.4509	26.9444	28.5706	0	51.1619	14.329	21.8303
SAOUHSC_00028	SAOUHSC_00028	135	0.135	7.83961	0	0	2.6132	0	0	0	0
SAOUHSC_00029	SAOUHSC_00029	93	0.093	17.0701	0	7.94674	8.33895	0	0	36.9782	12.3261
SAOUHSC_00030	SAOUHSC_00030	1746	1.746	28.013	30.899	58.8359	39.2493	31.9283	0	59.0888	30.339
SAOUHSC_00031	SAOUHSC_00031	453	0.453	8.67771	32.9075	47.3121	29.6324	9.11566	0	0	3.03855
SAOUHSC_00032	SAOUHSC_00032	102	0.102	2.96456	0	0	0.988186	0	0	0	0
SAOUHSC_00033	SAOUHSC_00033	756	0.756	6.0997	9.38972	8.79818	8.09586	21.8486	16.2419	13.6467	17.2457
SAOUHSC_00034	SAOUHSC_00034	261	0.261	5.21353	0	5.6632	3.62558	15.8214	0	0	5.27381
SAOUHSC_00035	SAOUHSC_00035	1068	1.068	0.990962	1.32933	4.84394	2.38808	0	0	3.22001	1.07334
SAOUHSC_00036	SAOUHSC_00036	1335	1.335	10.2494	12.7616	26.5725	16.5278	29.3852	45.9883	12.88	29.4178
SAOUHSC_00037	SAOUHSC_00037	1194	1.194	81.611	48.751	34.6622	55.0081	89.9198	20.5676	40.3229	50.2701
SAOUHSC_00038	SAOUHSC_00038	102	0.102	68.926	13.9189	86.9467	56.5972	141.695	120.381	0	87.3586
SAOUHSC_00039	dus	933	0.933	85.5623	48.6937	66.538	66.9313	108.435	65.8031	92.1481	88.7955
SAOUHSC_00040	SAOUHSC_00040	204	0.204	61.5146	17.3986	14.4911	31.1348	0	0	168.577	56.1923
SAOUHSC_00041	tFox	297	0.297	39.9616	16.7308	21.1512	25.9479	13.9037	124.029	23.158	53.6969
SAOUHSC_00042	SAOUHSC_00042	1221	1.221	5.75794	6.97654	0	4.24483	10.1459	0	5.63304	5.25966
SAOUHSC_00043	SAOUHSC_00043	552	0.552	1.23255	0	1.33885	0.857133	0	0	0	0
SAOUHSC_00044	SAOUHSC_00044	861	0.861	4.56563	3.29785	8.58359	5.48236	19.1842	0	3.99416	7.72611
SAOUHSC_00045	SAOUHSC_00045	534	0.534	22.509	22.5986	8.3039	17.8038	11.5994	0	0	3.86647
SAOUHSC_00046	SAOUHSC_00046	744	0.744	2.23537	0	3.97337	2.06958	19.4259	0	0	6.4753
SAOUHSC_00047	SAOUHSC_00047	603	0.603	34.9774	63.5698	99.275	65.9407	41.0885	20.363	68.4372	43.2962
SAOUHSC_00049	SAOUHSC_00049	3153	3.153	8.55942	15.5346	11.4853	11.8598	17.6806	19.4717	10.907	16.0198
SAOUHSC_00050	SAOUHSC_00050	483	0.483	32.8679	5.87878	22.9518	20.5662	68.3958	0	85.4402	51.2787
SAOUHSC_00051	plc	987	0.987	250.379	186.276	171.096	202.584	399.551	634.47	310.099	448.04
SAOUHSC_00052	SAOUHSC_00052	771	0.771	1.96099	0	8.14773	3.36957	0	0	0	0
SAOUHSC_00053	SAOUHSC_00053	771	0.771	2.94149	0.920704	8.14773	4.00331	0	0	8.9208	2.9736
SAOUHSC_00054	SAOUHSC_00054	771	0.771	4.70638	3.68282	2.39639	3.5952	0	0	0	0
SAOUHSC_00055	SAOUHSC_00055	768	0.768	2.95298	0.9243	2.8869	2.25473	0	0	31.3448	10.4483
SAOUHSC_00056	SAOUHSC_00056	2199	2.199	13.3041	21.3056	19.997	18.2022	24.4121	0	37.5331	20.6484
SAOUHSC_00057	hipO	1179	1.179	43.4085	54.188	36.0434	44.5466	45.5319	52.0732	29.1685	42.2579
SAOUHSC_00058	norC	1389	1.389	42.778	71.0374	78.4805	64.0986	63.9179	114.921	7.42758	62.0888
SAOUHSC_00060	nptA	1662	1.662	45.1667	54.6705	30.4601	43.4325	47.2073	22.164	41.3835	36.9183
SAOUHSC_00061	SAOUHSC_00061	1776	1.776	809.85	750.232	768.592	776.225	1081.18	304.206	317.562	567.648
SAOUHSC_00062	SAOUHSC_00062	873	0.873	0.346374	0	0	0.115458	0	0	0	0
SAOUHSC_00064	norG	1398	1.398	4.48819	5.0777	2.90755	4.15781	5.90757	0	4.91984	3.60914
SAOUHSC_00065	SAOUHSC_00065	474	0.474	511.949	172.224	166.052	283.408	588.047	181.333	108.828	292.736
SAOUHSC_00067	lctP	1593	1.593	125.14	157.747	154.49	145.792	176.27	184.992	71.2404	144.168
SAOUHSC_00069	spa	1551	1.551	27.4408	37.9875	41.9317	35.7867	75.8786	0	8.86903	28.2492
SAOUHSC_00070	sarH1	753	0.753	18.4724	16.9688	19.1387	18.1933	0	0	0	0
SAOUHSC_00071	sirC	915	0.915	917.069	820.803	588.007	775.293	661.154	509.942	127.787	432.961
SAOUHSC_00072	sirB	996	0.996	21.6314	25.6577	33.0197	26.7696	58.0437	110.954	6.90556	58.6343
SAOUHSC_00074	sirA	993	0.993	97.5975	127.246	115.36	113.401	158.023	148.385	266.667	191.025
SAOUHSC_00075	sbnA	846	0.846	106.246	168.655	141.956	138.953	190.362	464.449	81.2995	245.37
SAOUHSC_00076	sbnB	1011	1.011	93.841	192.386	174.71	153.646	151.125	364.358	81.6372	199.04
SAOUHSC_00077	sbnC	1755	1.755	134.996	275.047	221.293	210.445	276.469	566.717	154.803	332.663
SAOUHSC_00078	sbnD	1257	1.257	152.335	218.55	211.954	194.28	310.444	566.566	112.17	329.727
SAOUHSC_00079	sbnE	1737	1.737	169.384	329.389	256.348	251.707	334.013	728.108	215.802	425.974
SAOUHSC_00080	sbnF	1851	1.851	110.923	162.221	163.9	145.682	146.124	318.415	83.6054	182.715
SAOUHSC_00081	sbnG	777	0.777	195.85	454.97	457.505	369.442	377.332	821.751	221.298	473.46
SAOUHSC_00082	sbnH	1203	1.203	298.489	411.874	430.036	380.133	477.129	877.791	231.551	528.824
SAOUHSC_00083	sbnI	765	0.765	368.791	300.648	422.175	363.871	990.515	1316.17	337.154	881.278
SAOUHSC_00084	SAOUHSC_00084	408	0.408	33.3513	6.95944	19.0196	19.7768	35.4237	0	59.0019	31.4752
SAOUHSC_00085	SAOUHSC_00085	627	0.627	12.6597	16.9824	8.25092	12.631	6.58596	19.5835	43.8784	23.3493
SAOUHSC_00086	butA	777	0.777	586.284	1015.92	852.71	818.304	643.059	726.934	522.263	630.752
SAOUHSC_00087	SAOUHSC_00087	123	0.123	0	0	6.00851	2.00284	0	0	0	0
SAOUHSC_00088	galE	981	0.981	1.31003	5.06528	0	2.1251	0	0	0	0
SAOUHSC_00089	cap5M	693	0.693	2.07262	0	0.533223	0.868616	0	35.4368	0	11.8123
SAOUHSC_00090	cap8H	1167	1.167	1.94335	4.25796	5.0663	3.75587	8.84617	0	0	2.94872
SAOUHSC_00091	cps2H	1239	1.239	4.94213	15.4692	15.5087	11.9733	26.6628	9.9103	0	12.191
SAOUHSC_00092	SAOUHSC_00092	1431	1.431	15.7954	8.43303	3.09873	9.10907	24.5282	8.58062	7.20958	13.4395
SAOUHSC_00093	sodM	600	0.6	185.589	127.775	107.162	140.175	161.735	245.577	246.459	217.924
SAOUHSC_00094	sasD	600	0.6	796.028	706.313	617.72	706.687	1176.88	368.366	406.945	650.729
SAOUHSC_00096	SAOUHSC_00096	756	0.756	60.997	99.531	102.157	87.5615	49.1595	48.7256	81.8802	59.9218
SAOUHSC_00097	pnp	708	0.708	512.73	680.786	684.245	625.921	717.395	659.035	699.451	691.96
SAOUHSC_00099	tet38	1353	1.353	573.369	740.293	867.138	726.933	703.493	480.99	714.228	632.903
SAOUHSC_00100	dra	663	0.663	205.353	184.157	274.774	221.428	274.047	333.363	326.78	311.397
SAOUHSC_00101	drm	1179	1.179	876.057	1025.36	1336.11	1079.18	674.223	551.976	574.62	600.273
SAOUHSC_00102	phnE	816	0.816	1.29699	0.86993	0	0.722308	0	0	0	0
SAOUHSC_00103	phnE	801	0.801	0.849396	0	2.30664	1.05201	0	0	0	0
SAOUHSC_00104	phnC	774	0.774	1.66038	0	3.34194	1.66744	0	0	0	0
SAOUHSC_00105	phnD	957	0.957	0.157986	0.741758	0	0.299915	0	0	0	0
SAOUHSC_00106	SAOUHSC_00106	1545	1.545	2.34862	4.59458	4.06595	3.66972	1.33637	0	2.22587	1.18741
SAOUHSC_00107	ushA	1536	1.536	22.4426	9.70515	11.0665	14.4047	33.6051	15.9881	24.628	24.7404
SAOUHSC_00108	SAOUHSC_00108	204	0.204	0.37057	0	0	0.123523	0	0	0	0
SAOUHSC_00109	SAOUHSC_00109	486	0.486	1.71103	0	0	0.570342	0	0	0	0
SAOUHSC_00111	SAOUHSC_00111	288	0.288	4.72476	0	0	1.57492	0	0	0	0
SAOUHSC_00112	SAOUHSC_00112	293	0.293	9.28827	0	3.78352	4.35726	0	41.9074	0	13.9691
SAOUHSC_00113	adhE	2610	2.61	358.315	302.168	442.437	367.64	323.548	343.432	226.629	297.87
SAOUHSC_00114	capA	669	0.669	162.944	187.811	219.836	190.197	108.019	18.3541	164.495	96.9558
SAOUHSC_00115	capB	687	0.687	119.942	143.626	185.569	149.712	78.1399	107.239	20.0231	68.4673
SAOUHSC_00116	capC	765	0.765	75.2998	133.621	107.717	105.546	43.1832	32.1016	107.889	61.058
SAOUHSC_00117	capD	1824	1.824	124.46	152.558	178.887	151.968	136.967	107.709	82.9576	109.211
SAOUHSC_00118	capE	1029	1.029	105.791	176.603	264.304	182.233	122.397	59.6641	73.5251	85.1954
SAOUHSC_00119	capF	1110	1.11	98.0027	218.075	183.097	166.392	115.325	22.1241	68.1597	68.5364
SAOUHSC_00120	capG	1125	1.125	100.526	222.739	255.874	193.047	69.7409	120.06	155.9	115.234
SAOUHSC_00121	capH	627	0.627	56.7876	71.3259	99.0111	75.7082	29.6368	58.7505	21.9392	36.7755
SAOUHSC_00122	capI	1110	1.11	54.62	160.519	152.137	122.425	113.465	88.4963	89.8469	97.2695
SAOUHSC_00123	capJ	1167	1.167	102.674	240.271	270.097	204.347	153.923	105.217	111.98	123.707
SAOUHSC_00124	cap5K	1206	1.206	47.2633	117.133	61.8937	75.4301	66.7688	40.7259	34.2186	47.2378
SAOUHSC_00125	capL	1206	1.206	106.875	220.14	293.229	206.748	166.066	101.815	94.1011	120.661
SAOUHSC_00126	capM	558	0.558	58.6616	110.678	133.77	101.036	66.6031	44.0103	104.771	71.7949
SAOUHSC_00127	capN	888	0.888	52.8663	106.32	103.2	87.462	32.5515	110.62	61.9634	68.3784
SAOUHSC_00128	capO	1263	1.263	60.3333	86.5549	100.646	82.5115	24.5213	48.6099	89.8543	54.3285
SAOUHSC_00129	capP	1146	1.146	53.1021	77.4283	106.73	79.0867	43.2397	117.86	87.0245	82.7081
SAOUHSC_00130	isdI	327	0.327	16.4139	43.4167	72.3226	44.0511	157.851	37.55	294.468	163.29
SAOUHSC_00131	SAOUHSC_00131	384	0.384	79.5335	195.952	127.986	134.49	295.725	223.833	179.113	232.89
SAOUHSC_00132	aldA	1488	1.488	178.677	181.282	237.657	199.206	224.786	41.2596	455.293	240.446
SAOUHSC_00133	SAOUHSC_00133	960	0.96	36.5382	26.6199	20.7857	27.9812	49.4667	0	32.2403	27.2357
SAOUHSC_00134	SAOUHSC_00134	204	0.204	53.362	24.358	19.9253	32.5485	0	0	84.2884	28.0961
SAOUHSC_00135	srpF	513	0.513	5.89444	0	4.32191	3.40545	0	0	0	0
SAOUHSC_00136	tauB	741	0.741	0.306058	0	0	0.102019	0	0	0	0
SAOUHSC_00137	tauA	975	0.975	0.775346	0	0	0.258449	10.5882	0	0	3.5294
SAOUHSC_00138	SAOUHSC_00138	762	0.762	2.18257	0	0	0.727523	0	16.114	0	5.37133
SAOUHSC_00139	SAOUHSC_00139	1032	1.032	3.73586	4.12711	10.0258	5.96293	18.0061	11.8981	9.997	13.3004
SAOUHSC_00141	SAOUHSC_00141	360	0.36	1281.78	1534.09	1430.88	1415.58	1525.58	818.591	1069.9	1138.02
SAOUHSC_00142	fdh	1026	1.026	20.1885	42.2043	30.2534	30.8821	86.5321	11.9677	113.962	70.8206
SAOUHSC_00143	SAOUHSC_00143	1251	1.251	25.0779	28.3718	32.7875	28.7457	87.4732	68.7067	38.4857	64.8885
SAOUHSC_00144	ausA	7176	7.176	59.4783	76.3676	89.9606	75.2689	112.212	213.888	71.4056	132.502
SAOUHSC_00145	acpS	645	0.645	165.374	159.582	111.144	145.366	288.097	323.629	138.625	250.117
SAOUHSC_00146	SAOUHSC_00146	480	0.48	777.854	322.396	335.651	478.633	357.021	537.2	408.377	434.199
SAOUHSC_00147	argB	765	0.765	1.28464	7.4234	3.38126	4.02977	0	0	0	0
SAOUHSC_00148	argJ	1242	1.242	1.52166	5.14393	2.08266	2.91609	3.32479	9.88636	0	4.40372
SAOUHSC_00149	argC	1032	1.032	1.39179	2.06355	3.93872	2.46469	6.00203	0	9.997	5.33301
SAOUHSC_00150	rocD1	1185	1.185	0.510354	2.39616	0	0.968838	0	0	0	0
SAOUHSC_00151	brnQ1	1356	1.356	30.4392	7.85246	10.6279	16.3065	68.5187	63.3865	60.8667	64.2573
SAOUHSC_00152	entB	498	0.498	507.163	243.748	224.831	325.247	165.839	172.594	62.15	133.528
SAOUHSC_00153	ipdC	1641	1.641	34.5043	34.6063	24.9952	31.3686	25.1639	7.48255	10.4783	14.3749
SAOUHSC_00154	SAOUHSC_00154	102	0.102	1.48228	0	0	0.494093	0	0	0	0
SAOUHSC_00155	glcA	1998	1.998	86.266	102.678	122.99	103.978	71.3034	221.241	55.0786	115.874
SAOUHSC_00156	SAOUHSC_00156	1041	1.041	97.0914	84.5562	89.0974	90.2483	45.6177	11.7953	112.32	56.5776
SAOUHSC_00157	murQ	897	0.897	26.1258	37.1946	53.9661	39.0955	20.716	27.3776	30.6708	26.2548
SAOUHSC_00158	murP	1455	1.455	108.692	116.603	157.206	127.5	217.112	126.586	132.359	158.686
SAOUHSC_00160	SAOUHSC_00160	876	0.876	287.283	245.535	341.261	291.359	485.534	126.153	168.808	260.165
SAOUHSC_00161	SAOUHSC_00161	282	0.282	5.89758	2.51724	0	2.80494	0	0	24.3898	8.12995
SAOUHSC_00162	hsdR	2790	2.79	13.3851	28.4963	26.754	22.8785	20.721	8.80205	20.9543	16.8258
SAOUHSC_00163	SAOUHSC_00163	843	0.843	24.302	24.42	27.6156	25.4459	0	43.697	48.9533	30.8834
SAOUHSC_00164	sepS16B	924	0.924	14.972	7.6825	12.3974	11.684	8.93808	0	78.1584	29.0321
SAOUHSC_00166	SAOUHSC_00166	1113	1.113	19.2896	28.7006	35.5247	27.8383	27.8261	33.0967	9.26946	23.3974
SAOUHSC_00167	oppF	1593	1.593	2.65749	8.46666	7.88688	6.33701	3.88832	38.5401	6.4764	16.3016
SAOUHSC_00168	oppB	1479	1.479	1.07337	0	2.49847	1.19061	0	0	0	0
SAOUHSC_00169	SAOUHSC_00169	1164	1.164	0.259781	0	0	0.0865936	0	0	0	0
SAOUHSC_00170	rlp	1776	1.776	1.27696	0	0	0.425654	0	0	0	0
SAOUHSC_00171	ggt	2007	2.007	5.31095	3.53693	1.65706	3.50165	10.2875	0	3.42697	4.57148
SAOUHSC_00172	SAOUHSC_00172	774	0.774	5.07882	12.8399	10.5033	9.47399	2.66757	0	22.2156	8.29437
SAOUHSC_00173	acpD	627	0.627	147.575	281.907	177.395	202.292	230.508	332.92	334.573	299.334
SAOUHSC_00174	SAOUHSC_00174	579	0.579	155.762	147.122	210.609	171.164	142.639	254.484	492.978	296.7
SAOUHSC_00175	msmX	1098	1.098	5.30137	5.17204	8.07702	6.18348	11.2825	11.1829	0	7.48848
SAOUHSC_00176	SAOUHSC_00176	1272	1.272	4.2196	2.23227	2.90506	3.11898	4.86957	0	0	1.62319
SAOUHSC_00177	malC	1269	1.269	21.3862	26.2912	22.4218	23.3664	11.3892	19.352	21.6799	17.4737
SAOUHSC_00178	malD	840	0.84	9.89951	3.3803	6.15872	6.47951	0	0	0	0
SAOUHSC_00179	SAOUHSC_00179	1077	1.077	11.0201	11.864	24.7035	15.8625	21.0879	45.6039	12.7724	26.4881
SAOUHSC_00180	mviM	1041	1.041	15.1773	36.8229	19.5233	23.8412	1.98338	47.181	3.30352	17.4893
SAOUHSC_00181	iolE	969	0.969	49.8514	71.7921	56.0577	59.2337	51.138	114.045	39.0389	68.074
SAOUHSC_00182	SAOUHSC_00182	573	0.573	21.2408	19.8216	12.8979	17.9868	61.2563	42.8582	6.00169	36.7054
SAOUHSC_00183	uhpT	1380	1.38	400.277	748.442	756.452	635.057	731.621	533.864	441.085	568.857
SAOUHSC_00184	SAOUHSC_00184	759	0.759	11.5536	21.511	34.5668	22.5438	24.4826	80.8884	22.6546	42.6752
SAOUHSC_00185	walK	1557	1.557	5.8263	9.11834	10.6799	8.5415	9.28252	7.88623	11.0436	9.40411
SAOUHSC_00186	SAOUHSC_00186	969	0.969	11.2341	21.2446	10.2963	14.2583	21.3075	0	17.7449	13.0175
SAOUHSC_00187	pflB	2250	2.25	980.164	1291	1540.67	1270.61	1630.65	1904.59	972.082	1502.44
SAOUHSC_00188	pflA	756	0.756	2791.86	8058.26	7863.62	6237.91	5929.18	4937.53	3539.04	4801.92
SAOUHSC_00189	SAOUHSC_00189	309	0.309	12.2324	59.7296	37.0719	36.3446	13.3637	0	0	4.45458
SAOUHSC_00190	glpQ1	1764	1.764	26.8701	47.8876	42.5245	39.0941	77.2506	6.96081	21.4448	35.2187
SAOUHSC_00191	SAOUHSC_00191	345	0.345	31.9914	16.4606	9.63974	19.3639	17.9539	0	149.52	55.8247
SAOUHSC_00192	coa	1911	1.911	0.593377	2.22877	1.93367	1.58527	0	0	1.79956	0.599855
SAOUHSC_00193	SAOUHSC_00193	108	0.108	0.699965	0	0	0.233322	0	0	0	0
SAOUHSC_00195	fadA	1185	1.185	14.9917	20.9664	24.9467	20.3016	27.8778	41.4476	17.4125	28.9126
SAOUHSC_00196	fadB	2262	2.262	2.84071	9.72845	3.75731	5.44216	24.6449	5.42832	13.6829	14.5854
SAOUHSC_00197	fadD	1212	1.212	4.30375	7.02834	2.13421	4.48877	13.6284	0	22.6995	12.1093
SAOUHSC_00198	fadE	1506	1.506	4.71849	9.89848	11.5323	8.71642	9.59687	0	9.13405	6.24364
SAOUHSC_00199	fadX	1578	1.578	39.906	21.1429	20.373	27.1406	26.1685	93.3754	26.1518	48.5653
SAOUHSC_00200	SAOUHSC_00200	1143	1.143	21.7595	22.3579	38.7951	27.6375	27.0958	32.228	3.00872	20.7775
SAOUHSC_00201	SAOUHSC_00201	1413	1.413	36.5409	28.6357	30.859	32.0118	24.8407	104.279	38.9409	56.0202
SAOUHSC_00202	SAOUHSC_00202	357	0.357	70.5141	41.7566	54.8592	55.71	109.886	0	38.5319	49.4726
SAOUHSC_00203	SAOUHSC_00203	174	0.174	76.4651	20.3984	14.8659	37.2431	71.1965	141.136	0	70.7776
SAOUHSC_00204	hmp	1146	1.146	626.604	677.033	692.615	665.417	459.422	139.289	819.231	472.647
SAOUHSC_00205	SAOUHSC_00205	108	0.108	8.39958	0	10.2645	6.22137	0	0	0	0
SAOUHSC_00206	lctE	810	0.81	2797.62	2587.06	2763.21	2715.96	2689.2	3850.41	2517.66	3019.09
SAOUHSC_00208	SAOUHSC_00208	144	0.144	23.6238	29.5776	17.9629	23.7215	14.3382	0	0	4.77939
SAOUHSC_00209	ptsG	1530	1.53	150.501	169.81	219.299	179.87	157.889	48.1524	60.6877	88.9096
SAOUHSC_00211	rihA	936	0.936	27.3794	34.128	33.9519	31.8198	26.4705	78.7107	40.4152	48.5321
SAOUHSC_00212	SAOUHSC_00212	99	0.099	0	0	0	0	0	0	0	0
SAOUHSC_00213	bglG	2097	2.097	0.396547	0	0	0.132182	0	0	0	0
SAOUHSC_00214	SAOUHSC_00214	468	0.468	0	0	6.31664	2.10555	0	0	0	0
SAOUHSC_00215	gatB	279	0.279	0	0	0	0	0	0	0	0
SAOUHSC_00216	gatC	1260	1.26	1.07995	0	4.69236	1.9241	0	0	5.45868	1.81956
SAOUHSC_00217	gutB	1056	1.056	1.1454	1.34444	4.89899	2.46294	3.91041	11.6277	9.7698	8.43597
SAOUHSC_00218	SAOUHSC_00218	147	0.147	1.54278	9.658	0	3.73359	0	0	0	0
SAOUHSC_00219	gatD	1044	1.044	8.68922	6.79945	0	5.16289	15.8214	35.2841	13.1761	21.4272
SAOUHSC_00220	ispD	675	0.675	32.4784	36.8077	26.8247	32.0369	18.3529	18.1909	40.7581	25.7673
SAOUHSC_00221	tarJ'	1026	1.026	44.2083	18.6806	25.5713	29.4867	34.2104	23.9354	23.4627	27.2028
SAOUHSC_00222	tagB1	1542	1.542	50.0543	73.196	76.2052	66.4852	62.9318	15.9259	42.3738	40.4105
SAOUHSC_00223	tagF	1170	1.17	15.3131	7.88736	4.73748	9.31264	26.4705	41.979	47.0286	38.4927
SAOUHSC_00225	ispD	717	0.717	64.842	60.3928	44.3222	56.519	77.7501	0	148.686	75.4788
SAOUHSC_00226	tarJ	1026	1.026	46.2714	29.7506	24.4908	33.5043	44.2723	47.8708	40.2218	44.1216
SAOUHSC_00227	tagB2	1689	1.689	68.972	117.68	124.05	103.567	40.3404	87.2388	79.4078	68.9957
SAOUHSC_00228	SAOUHSC_00228	1725	1.725	105.09	187.651	159.591	150.777	202.28	206.427	165.469	191.392
SAOUHSC_00229	scdA	675	0.675	146.265	174.574	218.429	179.756	192.705	236.482	168.127	199.105
SAOUHSC_00230	lytS	1740	1.74	33.7142	50.5879	57.7646	47.3556	42.7179	49.3977	35.5755	42.5637
SAOUHSC_00231	lytR	741	0.741	15.0988	45.983	55.3537	38.8119	19.5046	0	18.5639	12.6895
SAOUHSC_00232	lrgA	444	0.444	302.385	781.808	671.634	585.276	441.771	442.482	209.126	364.46
SAOUHSC_00233	lrgB	702	0.702	892.94	1708.93	1891.83	1497.9	679.409	1241.88	333.119	751.469
SAOUHSC_00234	SAOUHSC_00234	705	0.705	95.9697	97.6691	80.1945	91.2777	41.0011	156.751	73.1695	90.3074
SAOUHSC_00235	ptbA	792	0.792	8.49503	3.58517	6.06541	6.04854	10.4278	31.0072	0	13.8117
SAOUHSC_00236	bglA	1437	1.437	11.5209	7.40984	18.2576	12.3961	5.74724	0	9.57263	5.10663
SAOUHSC_00237	ubiE	762	0.762	149.506	401.51	439.84	330.285	276.377	96.684	185.036	186.032
SAOUHSC_00238	SAOUHSC_00238	135	0.135	2.23989	0	0	0.746629	0	0	0	0
SAOUHSC_00239	rbsK	915	0.915	297.18	373.163	368.312	346.218	309.14	214.712	263.09	262.314
SAOUHSC_00240	rbsD	405	0.405	63.2768	103.412	181.568	116.086	86.6663	30.3182	169.826	95.6034
SAOUHSC_00241	rbsU	882	0.882	104.309	64.3866	48.1805	72.2921	100.66	83.5297	54.5868	79.5921
SAOUHSC_00242	rbsR	999	0.999	99.2815	85.2688	115.407	99.9857	126.073	135.203	55.0786	105.451
SAOUHSC_00243	SAOUHSC_00243	180	0.18	4.61977	7.88736	0	4.16904	0	0	0	0
SAOUHSC_00244	SAOUHSC_00244	393	0.393	26.93	36.1253	15.9845	26.3466	57.7905	0	43.7528	33.8478
SAOUHSC_00246	SAOUHSC_00246	1377	1.377	21.7401	23.1981	19.8582	21.5988	16.4936	17.8342	12.4872	15.605
SAOUHSC_00247	SAOUHSC_00247	993	0.993	9.6684	15.0122	13.0245	12.5684	8.31701	12.3654	24.2425	14.975
SAOUHSC_00248	lytM	951	0.951	83.9428	56.7293	60.2273	66.9665	62.9613	116.204	737.697	305.621
SAOUHSC_00249	SAOUHSC_00249	660	0.66	11.5685	13.9821	17.3564	14.3024	31.2833	37.2087	0	22.8307
SAOUHSC_00250	SAOUHSC_00250	921	0.921	1.64161	0	0.40122	0.680944	0	0	0	0
SAOUHSC_00251	SAOUHSC_00251	1167	1.167	2.46157	2.43312	0	1.63156	0	0	0	0
SAOUHSC_00253	SAOUHSC_00253	1524	1.524	4.11712	6.05526	8.24396	6.13878	4.06436	0	15.7958	6.62005
SAOUHSC_00254	SAOUHSC_00254	654	0.654	6.58866	0	0	2.19622	0	0	31.5502	10.5167
SAOUHSC_00255	SAOUHSC_00255	588	0.588	14.0136	13.2797	4.39909	10.5641	17.5569	0	0	5.85232
SAOUHSC_00256	ssaA	894	0.894	14.4597	37.3194	24.8002	25.5264	32.3331	0	3.84672	12.0599
SAOUHSC_00257	esxA	294	0.294	1063.49	755.738	1245.57	1021.6	730.369	167.059	245.641	381.023
SAOUHSC_00258	esaA	3030	3.03	5.0148	3.74845	8.6588	5.80735	2.04425	0	0	0.681418
SAOUHSC_00259	essA	459	0.459	22.0695	27.8378	24.9569	24.9547	8.9965	0	7.49231	5.49627
SAOUHSC_00260	esaB	282	0.282	0	0	11.7933	3.9311	0	0	0	0
SAOUHSC_00261	essB	1335	1.335	1.41566	2.65866	0	1.35811	0	0	0	0
SAOUHSC_00262	essC	4440	4.44	4.7503	2.71794	6.0755	4.51458	3.25515	2.76551	3.09817	3.03961
SAOUHSC_00264	esaC	393	0.393	5.19363	0	0	1.73121	0	31.2439	0	10.4146
SAOUHSC_00265	esxB	315	0.315	2.87986	0	0	0.959952	0	0	0	0
SAOUHSC_00266	SAOUHSC_00266	675	0.675	6.94365	8.41319	4.92698	6.76127	0	0	0	0
SAOUHSC_00267	SAOUHSC_00267	318	0.318	4.51676	0	2.32405	2.28027	0	0	0	0
SAOUHSC_00268	SAOUHSC_00268	1845	1.845	37.0401	39.2444	59.0837	45.1227	63.7874	153.07	123.02	113.292
SAOUHSC_00269	SAOUHSC_00269	492	0.492	426.996	504.984	588.083	506.688	197.237	449.227	1062.45	569.636
SAOUHSC_00270	SAOUHSC_00270	684	0.684	16.0255	13.4915	28.0924	19.2032	15.0928	0	5.02773	6.70685
SAOUHSC_00271	SAOUHSC_00271	612	0.612	18.8991	12.759	48.9075	26.8552	0	0	0	0
SAOUHSC_00272	SAOUHSC_00272	219	0.219	323.787	110.207	118.113	184.035	273.407	672.814	1633.12	859.78
SAOUHSC_00274	SAOUHSC_00274	501	0.501	6.94097	1.41689	1.47514	3.27767	0	0	0	0
SAOUHSC_00275	SAOUHSC_00275	501	0.501	7.84631	9.91824	8.11329	8.62595	0	0	34.321	11.4403
SAOUHSC_00276	SAOUHSC_00276	501	0.501	3.62138	2.83378	9.58843	5.34786	0	0	0	0
SAOUHSC_00277	SAOUHSC_00277	501	0.501	3.47049	0	0	1.15683	0	0	54.9137	18.3046
SAOUHSC_00278	SAOUHSC_00278	489	0.489	4.48321	8.70997	22.6702	11.9544	0	0	0	0
SAOUHSC_00279	SAOUHSC_00279	375	0.375	13.5065	41.6453	7.88317	21.0117	0	0	91.7058	30.5686
SAOUHSC_00280	SAOUHSC_00280	399	0.399	226.599	240.179	298.212	254.997	175.939	92.3223	206.855	158.372
SAOUHSC_00281	SAOUHSC_00281	825	0.825	266.099	656.515	457.313	459.976	352.876	520.921	358.486	410.761
SAOUHSC_00282	brnQ2	1278	1.278	501.254	474.908	297.527	424.563	586.452	441.962	379.417	469.277
SAOUHSC_00284	SAOUHSC_00284	891	0.891	88.1532	164.121	204.876	152.383	83.4221	234.277	254.738	190.812
SAOUHSC_00285	SAOUHSC_00285	1050	1.05	90.0675	92.6202	99.5954	94.0944	202.537	163.718	111.357	159.204
SAOUHSC_00287	SAOUHSC_00287	678	0.678	112.614	139.25	100.829	117.564	137.037	90.5521	86.2278	104.606
SAOUHSC_00289	SAOUHSC_00289	141	0.141	0.536143	0	0	0.178714	0	0	0	0
SAOUHSC_00290	pfoR	951	0.951	82.9094	52.2507	80.044	71.7347	84.6721	129.115	65.0909	92.9594
SAOUHSC_00291	SAOUHSC_00291	1119	1.119	33.238	64.706	80.5753	59.5064	57.1989	21.9461	49.172	42.7724
SAOUHSC_00292	SAOUHSC_00292	924	0.924	21.5171	56.0822	65.9863	47.8619	120.664	26.5776	55.8274	67.6897
SAOUHSC_00293	nupC	1221	1.221	54.5457	87.7881	64.1597	68.8312	162.335	20.1128	19.7156	67.3878
SAOUHSC_00294	SAOUHSC_00294	1533	1.533	100.302	181.054	134.504	138.62	146.805	72.0873	154.787	124.56
SAOUHSC_00295	nanA	882	0.882	53.9973	123.139	104.321	93.8193	142.797	83.5297	89.6783	105.335
SAOUHSC_00296	SAOUHSC_00296	861	0.861	10.6239	14.8403	12.8754	12.7799	7.19407	28.5223	63.9065	33.2076
SAOUHSC_00297	rpiR	801	0.801	291.437	140.023	119.484	183.648	172.703	183.953	442.214	266.29
SAOUHSC_00298	nanE	669	0.669	97.857	90.1918	82.3004	90.1164	43.2074	55.0622	66.826	55.0319
SAOUHSC_00299	SAOUHSC_00299	1314	1.314	2.76151	2.70115	0	1.82089	0	0	0	0
SAOUHSC_00300	geh	2073	2.073	381.518	1331.72	988.248	900.496	630.465	841.099	570.673	680.746
SAOUHSC_00301	SAOUHSC_00301	828	0.828	16.9818	31.7209	24.5456	24.4161	7.48079	0	16.6134	8.03139
SAOUHSC_00302	yqiG	1200	1.2	6.23669	4.73242	10.7778	7.24896	15.4852	10.2324	0	8.57254
SAOUHSC_00303	SAOUHSC_00303	93	0.093	1.62573	15.2659	3.97337	6.95499	0	0	0	0
SAOUHSC_00304	SAOUHSC_00304	1002	1.002	44.211	49.5912	105.842	66.5479	47.3932	24.5087	37.7531	36.5517
SAOUHSC_00305	SAOUHSC_00305	333	0.333	18.3883	27.7124	51.0453	32.382	0	0	30.9817	10.3272
SAOUHSC_00306	SAOUHSC_00306	801	0.801	17.0823	26.5866	13.8398	19.1696	15.4659	15.3294	4.29334	11.6962
SAOUHSC_00307	SAOUHSC_00307	945	0.945	12.3994	30.7983	8.60266	17.2668	6.55459	38.9805	7.27824	17.6045
SAOUHSC_00308	lplA1	1023	1.023	18.8436	15.9598	21.6729	18.8254	8.07311	36.0084	13.4466	19.176
SAOUHSC_00309	SAOUHSC_00309	1026	1.026	139.183	121.078	92.2008	117.487	169.04	83.7739	50.2773	101.03
SAOUHSC_00310	ulaA	1347	1.347	96.7542	83.7923	123.449	101.332	81.239	45.5786	43.402	56.7398
SAOUHSC_00311	SAOUHSC_00311	285	0.285	41.1137	37.3612	125.768	68.0809	43.4673	86.1675	72.3993	67.3447
SAOUHSC_00312	SAOUHSC_00312	444	0.444	25.0285	49.5625	64.9163	46.5024	13.9507	0	15.4908	9.81383
SAOUHSC_00313	SAOUHSC_00313	1956	1.956	18.2034	33.7511	34.572	28.8422	20.0559	6.27754	10.549	12.2941
SAOUHSC_00314	mepR	420	0.42	309.045	167.325	92.3809	189.583	285.125	87.7062	245.641	206.157
SAOUHSC_00315	mepA	1356	1.356	4.12546	7.85246	6.81275	6.26356	9.13583	0	17.7528	8.96287
SAOUHSC_00316	mepB	441	0.441	6.34254	3.21933	29.3273	12.963	32.773	0	0	10.9243
SAOUHSC_00317	glpT	1359	1.359	28.2582	32.3852	16.5864	25.7433	56.2132	54.2113	68.3239	59.5828
SAOUHSC_00318	gloA	927	0.927	22.5076	17.6126	15.1477	18.4226	17.8183	0	44.5174	20.7786
SAOUHSC_00319	SAOUHSC_00319	1062	1.062	36.2321	56.1473	43.4938	45.2911	54.4365	23.124	84.1932	53.9179
SAOUHSC_00320	SAOUHSC_00320	567	0.567	65.7301	47.5746	67.1268	60.1438	87.3946	129.935	97.0432	104.791
SAOUHSC_00322	yeiH	996	0.996	27.7034	5.70171	20.4054	17.9369	43.5328	36.9845	20.7167	33.7447
SAOUHSC_00323	SAOUHSC_00323	408	0.408	1.48228	0	2.71708	1.39979	5.06053	90.2858	8.42884	34.5917
SAOUHSC_00324	ydaF	546	0.546	44.5824	20.8018	12.1821	25.8554	15.126	44.9775	37.7909	32.6315
SAOUHSC_00325	efeO	855	0.855	1.23783	0	1.29657	0.844802	0	0	8.04437	2.68146
SAOUHSC_00326	efeB	1230	1.23	1.29067	0	0	0.430222	0	0	2.79591	0.93197
SAOUHSC_00327	efeU	1683	1.683	2.06621	1.68714	2.63475	2.12936	4.90718	14.5916	2.04336	7.18073
SAOUHSC_00328	tatC	657	0.657	21.8619	33.4943	11.8113	22.3892	69.1375	0	57.5779	42.2385
SAOUHSC_00329	tatA	225	0.225	137.417	107.268	202.006	148.897	192.705	218.291	336.255	249.084
SAOUHSC_00330	SAOUHSC_00330	390	0.39	37.6043	18.2016	51.1648	35.6569	63.5291	0	264.536	109.355
SAOUHSC_00331	SAOUHSC_00331	204	0.204	10.7465	0	0	3.58217	0	0	0	0
SAOUHSC_00332	SAOUHSC_00332	714	0.714	5.18798	8.94785	7.7631	7.29964	34.7008	0	0	11.5669
SAOUHSC_00333	SAOUHSC_00333	843	0.843	5.55986	5.0524	12.2736	7.62863	9.7969	14.5657	0	8.12086
SAOUHSC_00334	SAOUHSC_00334	630	0.63	113.034	37.1833	47.5102	65.9093	104.874	77.961	43.6694	75.5013
SAOUHSC_00335	ltrA	1134	1.134	9.13288	9.38972	2.28101	6.93454	14.5658	32.4838	0	15.6832
SAOUHSC_00336	thlA	1182	1.182	63.1887	67.2628	37.5151	55.9889	71.6181	93.4939	177.476	114.196
SAOUHSC_00337	SAOUHSC_00337	753	0.753	10.1397	12.2553	11.2869	11.2273	10.9678	65.2264	13.7011	29.9651
SAOUHSC_00338	metE	2229	2.229	2.40796	9.55401	11.7704	7.91078	5.55773	27.5434	3.08566	12.0623
SAOUHSC_00339	metH	1842	1.842	1.64161	3.08301	2.40732	2.37731	3.3627	0	0	1.1209
SAOUHSC_00340	metC2	1161	1.161	0.716243	0	0	0.238748	1.77838	10.5761	0	4.11816
SAOUHSC_00341	metB	1104	1.104	1.50645	1.28598	0	0.93081	9.35098	0	0	3.11699
SAOUHSC_00342	parB	846	0.846	3.93172	1.67816	9.60936	5.07308	0	0	12.1949	4.06497
SAOUHSC_00344	kefA	882	0.882	4.97118	12.8773	8.79818	8.88223	23.4093	0	35.0915	19.5003
SAOUHSC_00345	SAOUHSC_00345	204	0.204	115.988	27.8378	56.1531	66.6597	70.8475	0	151.719	74.1889
SAOUHSC_00346	ychF	1098	1.098	72.7046	51.0739	46.7794	56.8526	101.542	55.9147	122.149	93.2021
SAOUHSC_00347	SAOUHSC_00347	192	0.192	105.126	96.1272	73.1349	91.4627	322.609	447.667	250.758	340.345
SAOUHSC_00348	rpsF	297	0.297	1177.47	850.879	919.454	982.601	2036.89	1447	2014.75	1832.88
SAOUHSC_00349	ssb	504	0.504	275.686	166.198	289.607	243.83	364.599	341.08	545.868	417.182
SAOUHSC_00350	rpsR	243	0.243	36.0871	23.37	56.2649	38.574	93.4637	202.121	84.9128	126.833
SAOUHSC_00351	SAOUHSC_00351	939	0.939	10.3854	12.8516	1.96764	8.40156	6.59648	0	18.3119	8.30278
SAOUHSC_00352	SAOUHSC_00352	312	0.312	0.242296	0	5.92185	2.05472	0	0	0	0
SAOUHSC_00353	SAOUHSC_00353	159	0.159	0	0	0	0	25.971	0	0	8.65701
SAOUHSC_00354	SAOUHSC_00354	612	0.612	18.5285	70.7543	48.9075	46.0634	6.74738	140.445	33.7154	60.3024
SAOUHSC_00355	SAOUHSC_00355	369	0.369	1.02434	13.4662	0	4.83019	0	0	0	0
SAOUHSC_00356	SAOUHSC_00356	573	0.573	674.297	277.503	326.316	426.039	356.728	192.862	534.15	361.247
SAOUHSC_00357	SAOUHSC_00357	264	0.264	315.843	427.531	295.339	346.238	218.983	279.065	338.686	278.911
SAOUHSC_00358	SAOUHSC_00358	252	0.252	32408.6	4459.18	6661.69	14509.8	24440.4	6724.14	6495.83	12553.5
SAOUHSC_00359	SAOUHSC_00359	582	0.582	37.7981	87.8181	132.698	86.1048	39.0235	63.2931	76.8154	59.7107
SAOUHSC_00360	SAOUHSC_00360	384	0.384	111.819	68.3982	98.1547	92.7908	155.928	159.881	134.335	150.048
SAOUHSC_00362	SAOUHSC_00362	627	0.627	47.8656	86.044	84.8666	72.9254	95.4964	19.5835	153.574	89.5514
SAOUHSC_00363	SAOUHSC_00363	294	0.294	17.2277	4.829	21.367	14.4746	0	0	35.0915	11.6972
SAOUHSC_00364	ahpF	1524	1.524	928.782	1377.8	1302.06	1202.88	1234.21	1264.95	701.784	1066.98
SAOUHSC_00365	ahpC	570	0.57	2059.67	2417.27	1759.45	2078.8	2347.23	1895.68	3095.07	2446
SAOUHSC_00366	nfrA	756	0.756	229.389	56.3383	61.5872	115.771	133.823	162.419	332.07	209.437
SAOUHSC_00367	tcyP	1389	1.389	59.051	81.2586	57.7297	66.0131	178.376	415.483	108.938	234.266
SAOUHSC_00368	SAOUHSC_00368	102	0.102	3.7057	0	0	1.23523	60.7264	0	33.7154	31.4806
SAOUHSC_00369	SAOUHSC_00369	957	0.957	78.7559	110.522	90.7398	93.3393	58.2516	102.645	168.894	109.93
SAOUHSC_00370	SAOUHSC_00370	663	0.663	65.2203	26.7671	50.7189	47.5688	165.051	111.121	150.422	142.198
SAOUHSC_00371	yflT	408	0.408	6001.19	5936.4	5142.54	5693.38	3820.7	2196.95	2191.5	2736.38
SAOUHSC_00372	xprT	579	0.579	16.3204	13.4862	10.8496	13.5521	24.9618	21.207	29.6975	25.2888
SAOUHSC_00373	pbuX	1269	1.269	33.1218	34.682	38.7286	35.5108	29.2865	135.464	35.2298	66.6602
SAOUHSC_00374	guaB	1467	1.467	67.712	40.1626	45.8441	51.2396	90.0754	100.441	60.9497	83.8219
SAOUHSC_00375	guaA	1542	1.542	79.3711	88.3876	77.6431	81.8006	89.7112	238.888	82.5174	137.039
SAOUHSC_00376	SAOUHSC_00376	537	0.537	13.796	6.60952	19.2675	13.2243	11.5346	0	70.4444	27.3263
SAOUHSC_00377	SAOUHSC_00377	705	0.705	4.71806	19.1311	11.0071	11.6187	17.5719	0	0	5.8573
SAOUHSC_00378	tnp	273	0.273	4.15364	0	0	1.38455	0	0	0	0
SAOUHSC_00381	SAOUHSC_00381	360	0.36	44.7278	31.5495	52.3492	42.8755	91.7643	34.108	200.606	108.826
SAOUHSC_00382	SAOUHSC_00382	846	0.846	76.5792	84.7472	63.7712	75.0325	87.8595	101.598	73.1695	87.5424
SAOUHSC_00383	set6	681	0.681	481.551	194.926	170.382	282.286	142.497	54.0919	121.197	105.929
SAOUHSC_00384	set7	696	0.696	9.55814	11.2191	10.0876	10.2883	41.5313	0	34.5873	25.3729
SAOUHSC_00386	set8	1071	1.071	1.48228	6.62804	0.345027	2.81845	1.92782	0	9.63296	3.8536
SAOUHSC_00387	SAOUHSC_00387	138	0.138	0	0	0	0	0	0	0	0
SAOUHSC_00389	set9	927	0.927	1.46789	2.29729	0.398623	1.38793	0	13.2458	7.41956	6.88846
SAOUHSC_00390	set10	705	0.705	14.9048	12.0828	1.04829	9.34528	5.8573	52.2505	24.3898	27.4992
SAOUHSC_00391	set21	696	0.696	2.38954	6.11951	2.1237	3.54425	14.8326	0	0	4.9442
SAOUHSC_00392	set11	696	0.696	77.3341	25.4979	38.7575	47.1965	56.3639	17.642	143.29	72.4321
SAOUHSC_00393	set12	699	0.699	1.83853	1.01554	5.28646	2.71351	0	35.1327	44.2786	26.4704
SAOUHSC_00394	set5	699	0.699	1.83853	9.13986	1.05729	4.0119	0	0	4.91984	1.63995
SAOUHSC_00395	set4	684	0.684	7.73646	10.3781	28.6327	15.5824	33.2042	17.9516	40.2218	30.4592
SAOUHSC_00396	SAOUHSC_00396	102	0.102	0.741139	0	0	0.247046	0	0	0	0
SAOUHSC_00397	hsdM	1473	1.473	5.49138	8.67449	6.02075	6.72887	15.4186	8.33596	4.66934	9.47465
SAOUHSC_00398	hsdS	1212	1.212	2.24543	1.17139	0.304887	1.24057	10.2213	20.2621	25.5369	18.6734
SAOUHSC_00399	set15	678	0.678	0.891991	0	0	0.29733	0	0	0	0
SAOUHSC_00400	SAOUHSC_00400	1509	1.509	18.085	18.3464	25.2226	20.5513	13.6826	32.5483	4.55794	16.9296
SAOUHSC_00401	SAOUHSC_00401	309	0.309	1589.72	1442.7	1176.74	1403.05	1911.01	4490.33	3850.75	3417.37
SAOUHSC_00402	lpl7	819	0.819	1.10764	1.73349	3.60951	2.15021	2.521	0	0	0.840333
SAOUHSC_00404	lpl8nm	786	0.786	3.36624	0	6.11171	3.15932	0	0	0	0
SAOUHSC_00405	lpl2	738	0.738	6.14603	13.4662	6.50922	8.70716	5.59539	16.638	51.2583	24.4972
SAOUHSC_00406	SAOUHSC_00406	1329	1.329	20.6482	36.8552	58.3897	38.631	3.10714	92.3917	80.2167	58.5719
SAOUHSC_00407	SAOUHSC_00407	324	0.324	7.23297	32.864	42.1987	27.4319	0	75.7954	21.2282	32.3412
SAOUHSC_00408	SAOUHSC_00408	315	0.315	19.439	74.3666	25.808	39.8712	58.9913	38.9805	10.9174	36.2964
SAOUHSC_00409	SAOUHSC_00409	261	0.261	154.378	176.786	545.083	292.082	142.393	0	263.522	135.305
SAOUHSC_00410	cobW	1203	1.203	13.3849	27.7336	20.2731	20.4639	12.014	20.4137	57.1732	29.867
SAOUHSC_00411	SAOUHSC_00411	129	0.129	0	0	0	0	0	0	0	0
SAOUHSC_00411.1	psma1	62	0.062	8255.84	9045.03	9130.81	8810.56	19414.8	37034.6	45372.2	33940.5
SAOUHSC_00411.2	psma2	62	0.062	3433.53	7945.88	7503.71	6294.38	7426.25	23171.4	18137.8	16245.1
SAOUHSC_00411.3	psma3	65	0.065	2122.51	6574.42	7100.54	5265.82	5495.27	23991	12697.7	14061.3
SAOUHSC_00411.4	psma4	59	0.059	128.129	168.442	457.207	251.259	139.979	2289.28	641.164	1023.47
SAOUHSC_00412	ndhF	1485	1.485	126.503	26.2912	50.514	67.7693	193.261	41.343	106.527	113.71
SAOUHSC_00413	SAOUHSC_00413	2706	2.706	43.1619	49.0556	51.3455	47.8543	49.5955	27.2259	63.5434	46.7882
SAOUHSC_00414	SAOUHSC_00414	363	0.363	1042.31	1353.24	1324.38	1239.98	887.308	947.13	738.952	857.797
SAOUHSC_00415	SAOUHSC_00415	417	0.417	23.2046	37.4508	8.86147	23.1723	4.95131	29.4457	16.4939	16.9636
SAOUHSC_00416	SAOUHSC_00416	675	0.675	54.8773	31.5495	39.9633	42.13	58.1174	109.145	71.3267	79.5299
SAOUHSC_00417	est	735	0.735	108.715	116.862	138.76	121.445	117.983	150.353	201.191	156.509
SAOUHSC_00418	SAOUHSC_00418	114	0.114	0	0	0	0	0	0	0	0
SAOUHSC_00420	SAOUHSC_00420	1338	1.338	343.234	132.104	112.404	195.914	163.571	100.947	244.172	169.563
SAOUHSC_00421	cysM	915	0.915	1.48714	2.32742	0	1.27152	0	0	0	0
SAOUHSC_00422	yrhB	1143	1.143	22.95	12.421	3.55622	12.9758	39.7405	10.7427	6.01744	18.8335
SAOUHSC_00423	metN	1026	1.026	2.94722	0	5.40239	2.7832	2.01238	0	3.35182	1.78807
SAOUHSC_00424	metI	660	0.66	2.63441	1.07555	0	1.23665	0	0	0	0
SAOUHSC_00426	SAOUHSC_00426	843	0.843	11.4784	19.3675	17.5337	16.1266	68.5783	0	0	22.8594
SAOUHSC_00427	sle1	1005	1.005	630.194	330.563	326.504	429.087	844.369	500.929	1820.43	1055.24
SAOUHSC_00428	SAOUHSC_00428	270	0.27	297.625	120.94	132.755	183.773	244.705	272.864	114.632	210.734
SAOUHSC_00429	SAOUHSC_00429	396	0.396	38.1799	12.5481	46.657	32.4617	10.4278	62.0145	121.58	64.674
SAOUHSC_00430	SAOUHSC_00430	486	0.486	96.2841	165.05	87.4387	116.258	33.9868	25.2651	49.5325	36.2615
SAOUHSC_00431	SAOUHSC_00431	783	0.783	92.8781	102.445	168.952	121.425	102.839	156.818	21.9602	93.8726
SAOUHSC_00433	SAOUHSC_00433	1119	1.119	44.1147	43.1373	13.2091	33.487	14.761	0	175.175	63.3121
SAOUHSC_00434	gltC	885	0.885	3.84388	1.60421	0.417541	1.95521	18.6639	0	0	6.22131
SAOUHSC_00435	gltB	4500	4.5	28.2058	21.7691	28.8228	26.2659	89.4702	128.246	43.5603	87.0921
SAOUHSC_00436	gltD	1464	1.464	23.8562	18.9103	42.1519	28.3061	131.159	159.357	56.3765	115.631
SAOUHSC_00437	treP	1428	1.428	66.0673	55.1784	46.3198	55.8552	72.2933	25.7959	120.412	72.8338
SAOUHSC_00438	treC	1641	1.641	13.4516	6.05611	16.4383	11.982	27.6803	14.9651	23.0522	21.8992
SAOUHSC_00439	treR	729	0.729	7.0515	0.973749	12.6723	6.89917	19.8256	16.8434	14.1521	16.9404
SAOUHSC_00440	SAOUHSC_00440	102	0.102	13.3405	0	0	4.44684	0	0	0	0
SAOUHSC_00441	SAOUHSC_00441	525	0.525	31.1024	21.6339	21.8195	24.8519	11.7983	0	124.458	45.4187
SAOUHSC_00442	dnaX	1674	1.674	55.6359	79.7217	103.97	79.7758	72.7701	22.0051	71.902	55.5591
SAOUHSC_00444	SAOUHSC_00444	318	0.318	199.688	196.44	262.617	219.582	285.681	154.451	410.946	283.693
SAOUHSC_00445	recR	597	0.597	432.177	386.441	517.457	445.358	491.1	431.92	305.302	409.441
SAOUHSC_00446	SAOUHSC_00446	99	0.099	3.05439	0	0	1.01813	0	0	0	0
SAOUHSC_00450	ldcC	1338	1.338	13.1644	20.1605	15.4659	16.2636	13.8881	0	15.4214	9.76983
SAOUHSC_00451	tmk	618	0.618	28.2568	14.9324	30.4947	24.5613	20.0456	19.8687	66.7761	35.5635
SAOUHSC_00452	SAOUHSC_00452	330	0.33	692.049	277.492	675.22	548.254	832.136	111.626	562.74	502.167
SAOUHSC_00454	holB	840	0.84	29.1585	29.5776	31.6734	30.1365	19.6638	14.6177	49.1281	27.8032
SAOUHSC_00455	SAOUHSC_00455	804	0.804	60.3641	91.823	91.0021	81.0631	151.514	45.8167	183.925	127.085
SAOUHSC_00456	yabA	348	0.348	109.919	171.346	116.803	132.689	41.5313	35.2841	256.934	111.25
SAOUHSC_00457	SAOUHSC_00457	726	0.726	9.57969	12.711	6.61681	9.63585	11.3757	33.8261	14.2106	19.8041
SAOUHSC_00458	SAOUHSC_00458	249	0.249	9.41158	11.4034	4.45209	8.42236	0	0	41.4334	13.8111
SAOUHSC_00459	SAOUHSC_00459	840	0.84	9.17954	16.0564	8.79818	11.3447	27.0377	0	4.09401	10.3772
SAOUHSC_00461	metS	1974	1.974	56.6014	56.0986	79.1836	63.9612	39.7459	31.1015	85.3645	52.0706
SAOUHSC_00462	ycfH	774	0.774	79.9914	83.4593	94.5293	85.9933	85.3622	158.642	97.7484	113.917
SAOUHSC_00463	rnmV	537	0.537	9.57271	10.5752	28.2132	16.1204	19.2244	0	44.8283	21.3509
SAOUHSC_00464	ksgA	894	0.894	16.0663	14.2925	6.6134	12.3241	20.7855	0	53.8541	24.8799
SAOUHSC_00465	veg	264	0.264	19548.5	15969.2	14219.7	16579.1	13897.6	16650.9	18523.5	16357.3
SAOUHSC_00466	ipk	849	0.849	108.631	117.892	179.756	135.426	148.347	130.165	243.037	173.849
SAOUHSC_00467	purR	825	0.825	391.176	629.842	699.183	573.4	462.993	312.553	308.465	361.337
SAOUHSC_00468	yabJ	381	0.381	1880.78	2375.52	2471.25	2242.52	2059.28	1514.72	1543.47	1705.82
SAOUHSC_00469	spoVG	303	0.303	3007.13	7346.96	5527	5293.7	3904.53	3363.52	4085.9	3784.65
SAOUHSC_00470	SAOUHSC_00470	132	0.132	6.29969	48.3997	25.1948	26.6314	0	0	0	0
SAOUHSC_00471	glmU	1353	1.353	75.9315	94.4385	114.162	94.8439	117.503	81.6776	66.0851	88.4219
SAOUHSC_00472	prs	966	0.966	80.3699	100.674	96.78	92.608	179.539	101.688	156.64	145.956
SAOUHSC_00473	SAOUHSC_00473	111	0.111	7.49152	0	0	2.49717	0	0	0	0
SAOUHSC_00474	rplY	654	0.654	1284.67	2195.8	1873.61	1784.69	1073.39	1370.58	673.07	1039.01
SAOUHSC_00475	pth	573	0.573	25.7265	22.2994	3.86936	17.2984	25.2232	0	24.0068	16.41
SAOUHSC_00477	mfd	3507	3.507	12.2437	15.5858	16.4373	14.7556	12.9522	17.5062	13.7284	14.7289
SAOUHSC_00479	SAOUHSC_00479	1527	1.527	56.8828	70.6609	81.5517	69.6985	22.9862	16.0823	72.0674	37.0453
SAOUHSC_00480	mazG	1194	1.194	39.2543	51.7237	70.2528	53.7436	39.7722	174.825	48.9635	87.8535
SAOUHSC_00481	SAOUHSC_00481	264	0.264	23.4806	8.06662	29.3939	20.3137	70.3874	0	52.1056	40.831
SAOUHSC_00482	divIC	393	0.393	18.2739	34.3191	28.2079	26.9336	0	124.976	8.75055	44.5754
SAOUHSC_00483	SAOUHSC_00483	402	0.402	465.236	685.141	477.991	542.789	416.021	549.8	1180.54	715.454
SAOUHSC_00484	tilS	1296	1.296	21.5239	24.1003	23.9506	23.1916	19.1176	37.8977	23.8817	26.9657
SAOUHSC_00485	hpt	540	0.54	19.319	22.3475	11.6331	17.7666	7.64703	0	121.001	42.8826
SAOUHSC_00486	ftsH	2094	2.094	110.181	108.818	104.645	107.882	158.747	152.46	190.506	167.238
SAOUHSC_00487	hslO	882	0.882	59.0542	54.7286	48.5995	54.1274	65.5459	41.7648	187.155	98.1552
SAOUHSC_00488	cysK	933	0.933	360.723	423.787	420.615	401.708	380.63	407.979	423.881	404.164
SAOUHSC_00489	folP	804	0.804	28.8657	19.4241	14.7074	20.9991	35.9524	61.0889	34.2186	43.7533
SAOUHSC_00490	folB	366	0.366	14.0452	25.2137	21.2022	20.1537	5.64125	67.0976	28.1883	33.6424
SAOUHSC_00491	folK	477	0.477	45.8015	52.0864	88.3138	62.0672	86.5701	51.4837	7.20958	48.4211
SAOUHSC_00492	SAOUHSC_00492	93	0.093	78.0348	137.393	83.4408	99.6228	177.608	0	295.825	157.811
SAOUHSC_00493	lysS	1488	1.488	117.255	170.31	164.15	150.572	142.919	272.313	166.402	193.878
SAOUHSC_00497	SAOUHSC_00497	1383	1.383	1.31187	0	0.26719	0.526352	0	26.6353	4.9732	10.5362
SAOUHSC_00499	pdxS	888	0.888	21.5381	9.59274	12.9	14.677	27.9013	0	7.74542	11.8822
SAOUHSC_00500	pdxT	561	0.561	32.3406	48.0834	30.9583	37.1274	29.4431	109.437	30.6503	56.5102
SAOUHSC_00501	nupC	1215	1.215	112.928	109.839	146.289	123.018	193.725	313.288	152.843	219.952
SAOUHSC_00502	ctsR	462	0.462	61.8515	82.971	91.981	78.9345	93.8499	212.621	178.648	161.706
SAOUHSC_00503	cstR	489	0.489	51.0159	158.231	118.64	109.296	16.8891	276.212	35.1633	109.421
SAOUHSC_00504	SAOUHSC_00504	1008	1.008	80.846	136.62	93.1141	103.527	100.367	158.358	115.997	124.908
SAOUHSC_00505	clpC	2457	2.457	129.378	173.926	157.916	153.74	111.764	174.913	253.339	180.005
SAOUHSC_00507	radA	1365	1.365	65.406	77.4868	71.1976	71.3635	72.6047	80.9595	80.6205	78.0616
SAOUHSC_00508	pilT	1056	1.056	53.1178	74.6163	44.7907	57.5083	33.2385	69.7663	58.6188	53.8745
SAOUHSC_00509	gltX	1455	1.455	52.9953	68.3029	97.7777	73.0253	66.6947	67.5126	144.177	92.7947
SAOUHSC_00510	cysE	648	0.648	42.2312	44.9142	43.9094	43.6849	50.9802	18.9489	31.8423	33.9238
SAOUHSC_00511	cysS	1401	1.401	41.6562	45.6015	56.7077	47.9885	36.8433	61.3505	7.36396	35.1859
SAOUHSC_00512	cysS	405	0.405	13.626	21.033	14.5985	16.4191	20.3921	0	0	6.79736
SAOUHSC_00513	yacO	747	0.747	26.1095	22.8068	28.6912	25.8692	5.52797	16.4376	0	7.32185
SAOUHSC_00514	SAOUHSC_00514	525	0.525	54.8613	78.4229	82.351	71.8784	39.3276	70.1649	98.2562	69.2496
SAOUHSC_00515	sigH	570	0.57	17.5065	14.9445	29.8212	20.7574	3.62228	0	24.1331	9.2518
SAOUHSC_00516	secE	183	0.183	124.754	221.105	347.312	231.057	135.39	335.488	507.389	326.089
SAOUHSC_00517	nusG	549	0.549	112.499	177.142	168.944	152.862	105.303	67.0976	125.281	99.2274
SAOUHSC_00518	rplK	423	0.423	720.398	568.897	494.445	594.58	844.427	754.729	1040.63	879.93
SAOUHSC_00519	rplA	693	0.693	182.718	102.433	124.241	136.464	226.431	230.339	248.122	234.964
SAOUHSC_00520	rplJ	501	0.501	444.222	257.874	378.374	360.157	465.69	367.631	658.964	497.428
SAOUHSC_00521	rplL	369	0.369	326.559	313.571	423.6	354.577	352.509	698.797	475.305	508.87
SAOUHSC_00523	SAOUHSC_00523	609	0.609	29.6675	27.9749	21.8438	26.4954	67.8061	0	16.9407	28.249
SAOUHSC_00524	rpoB	3552	3.552	144.233	153.084	140.548	145.955	157.526	207.413	133.609	166.183
SAOUHSC_00525	rpoC	3597	3.597	97.2852	104.397	125.024	108.902	78.0647	92.1683	62.1443	77.4591
SAOUHSC_00526	rplL3	255	0.255	935.614	526.134	831.79	764.513	582.973	433.372	701.28	572.542
SAOUHSC_00527	rpsL	414	0.414	683.105	368.649	422.185	491.313	633.373	741.477	498.401	624.417
SAOUHSC_00528	rpsG	471	0.471	398.044	495.849	463.67	452.521	315.622	912.442	372.372	533.479
SAOUHSC_00529	fus	2082	2.082	467.883	290.832	425.076	394.597	342.133	572.07	239.505	384.569
SAOUHSC_00530	tuf	1185	1.185	1933.22	1678.51	1572.89	1728.21	1651.76	2352.15	1160.83	1721.58
SAOUHSC_00531	SAOUHSC_00531	1176	1.176	58.8185	53.119	42.4198	51.4524	87.7847	20.8824	84.8045	64.4905
SAOUHSC_00532	kbl	1188	1.188	169.328	164.918	162.677	165.641	168.582	134.365	251.844	184.93
SAOUHSC_00533	hchA	879	0.879	537.172	681.597	506.571	575.113	674.139	419.074	966.354	686.522
SAOUHSC_00534	araB	1638	1.638	19.6606	20.8018	24.5898	21.6841	31.5125	7.49625	33.5919	24.2002
SAOUHSC_00535	capD	966	0.966	70.9008	135.212	140.006	115.373	179.539	139.821	302.601	207.32
SAOUHSC_00536	ilvE	1077	1.077	206.503	263.644	284.09	251.413	341.241	273.624	494.93	369.932
SAOUHSC_00537	SAOUHSC_00537	174	0.174	8.25476	4.07967	4.2474	5.52728	11.8661	0	0	3.95536
SAOUHSC_00538	SAOUHSC_00538	684	0.684	82.559	130.764	108.588	107.304	36.2228	107.709	50.2773	64.7365
SAOUHSC_00539	dck	663	0.663	123.143	109.21	110.355	114.236	105.882	148.161	88.1787	114.074
SAOUHSC_00540	dgk	618	0.618	10.1529	1.14865	7.17521	6.15892	3.34093	0	5.56467	2.96854
SAOUHSC_00541	tadA	471	0.471	22.4702	10.55	18.8292	17.2831	35.0692	0	36.5071	23.8588
SAOUHSC_00542	SAOUHSC_00542	870	0.87	47.7907	26.1099	19.538	31.1462	33.225	28.2273	102.774	54.742
SAOUHSC_00543	azr	567	0.567	72.9297	48.8265	69.082	63.6127	109.243	64.9675	66.7172	80.3093
SAOUHSC_00544	sdrC	2988	2.988	29.9551	27.0831	40.4398	32.4927	23.4939	4.10939	21.8676	16.4903
SAOUHSC_00545	sdrD	4050	4.05	4.12513	7.18626	3.74086	5.01742	7.13722	0	6.79302	4.64342
SAOUHSC_00547	SAOUHSC_00547	1473	1.473	16.0122	10.6022	7.7768	11.4637	21.0254	66.6876	9.33868	32.3506
SAOUHSC_00548	SAOUHSC_00548	1491	1.491	52.4763	64.7494	86.9904	68.072	58.1605	140	138.389	112.183
SAOUHSC_00549	folE2	879	0.879	81.0144	105.793	47.5042	78.1038	122.144	195.568	179.969	165.893
SAOUHSC_00550	bshB2	666	0.666	41.3169	33.0417	53.2646	42.5411	80.6038	18.4367	30.9817	43.3407
SAOUHSC_00551	SAOUHSC_00551	363	0.363	179.515	185.777	155.75	173.68	170.636	135.304	170.527	158.823
SAOUHSC_00552	nagB	759	0.759	49.8995	28.0578	17.5268	31.828	43.5246	32.3554	108.742	61.5407
SAOUHSC_00553	hxlA	633	0.633	265.482	207.464	189.14	220.695	238.109	155.183	467.222	286.838
SAOUHSC_00554	hxlB	549	0.549	507.83	457.726	576.16	513.906	534.038	335.488	238.034	369.187
SAOUHSC_00555	SAOUHSC_00555	648	0.648	44.2145	15.3365	58.1657	39.2389	79.6565	170.54	42.4564	97.5509
SAOUHSC_00556	proP	1401	1.401	147.253	128.191	135.044	136.829	170.953	61.3505	125.187	119.164
SAOUHSC_00557	vraA	1377	1.377	2.30577	1.54654	1.61012	1.82081	0	0	12.4872	4.16239
SAOUHSC_00558	atoB2	1140	1.14	5.63656	1.24537	8.42773	5.10322	0	0	6.03328	2.01109
SAOUHSC_00559	vraC	366	0.366	6.60951	13.5766	5.04814	8.41142	56.4125	0	0	18.8042
SAOUHSC_00560	SAOUHSC_00560	270	0.27	18.4791	68.3572	69.7989	52.2117	107.058	0	50.9477	52.6687
SAOUHSC_00561	vraX	168	0.168	35213	13271.9	6325.89	18270.3	26570.7	58763.1	18893.9	34742.6
SAOUHSC_00562	thiD1	831	0.831	531.539	502.286	394.87	476.231	628.602	398.952	889.745	639.1
SAOUHSC_00564	ung	657	0.657	18.6402	25.9311	33.184	25.9184	40.854	18.6893	88.984	49.5091
SAOUHSC_00565	SAOUHSC_00565	381	0.381	41.4688	78.2526	86.3191	68.6802	108.383	161.14	126.366	131.963
SAOUHSC_00567	SAOUHSC_00567	369	0.369	245.227	121.196	136.193	167.539	167.862	299.484	74.5576	180.635
SAOUHSC_00569	SAOUHSC_00569	1485	1.485	466.304	311.67	328.216	368.73	574.222	256.326	189.896	340.148
SAOUHSC_00571	SAOUHSC_00571	453	0.453	25.8663	18.8043	26.9189	23.8632	27.347	0	45.5492	24.2987
SAOUHSC_00572	SAOUHSC_00572	651	0.651	44.243	56.7018	55.6272	52.1906	28.5442	0	26.413	18.3191
SAOUHSC_00573	ywfI	753	0.753	266.143	236.621	237.516	246.76	348.229	130.453	347.094	275.259
SAOUHSC_00574	eutD	987	0.987	146.444	109.32	118.307	124.69	228.016	74.6435	264.804	189.155
SAOUHSC_00575	lplA2	765	0.765	292.503	501.08	483.037	425.54	264.497	353.118	287.705	301.773
SAOUHSC_00577	mvaK1	921	0.921	90.7811	99.427	131.199	107.136	107.606	79.9926	89.6148	92.4046
SAOUHSC_00578	mvaD	984	0.984	179.311	100.275	117.166	132.251	174.156	149.742	34.9489	119.616
SAOUHSC_00579	mvaK2	1077	1.077	103.532	85.6845	56.2691	81.8287	23.005	79.8069	35.1241	45.9787
SAOUHSC_00580	ywzC	342	0.342	264.587	307.192	414.904	328.894	181.114	287.225	321.775	263.371
SAOUHSC_00581	merA	1323	1.323	20.5704	34.8761	15.3619	23.6028	32.773	64.9675	18.1956	38.6454
SAOUHSC_00582	SAOUHSC_00582	417	0.417	7.97658	10.2139	7.08918	8.42654	24.7566	58.8914	90.7162	58.1214
SAOUHSC_00583	SAOUHSC_00583	102	0.102	2.22342	0	0	0.741139	0	0	0	0
SAOUHSC_00584	SAOUHSC_00584	1410	1.41	4.02108	1.51035	4.71732	3.41625	5.8573	0	26.8288	10.8954
SAOUHSC_00585	SAOUHSC_00585	558	0.558	10.0253	24.171	18.5424	17.5796	7.40035	0	0	2.46678
SAOUHSC_00586	SAOUHSC_00586	642	0.642	7.88933	5.52853	23.5989	12.3389	3.21604	76.5038	32.1399	37.2866
SAOUHSC_00587	SAOUHSC_00587	546	0.546	9.13801	1.30011	6.76783	5.73532	0	0	0	0
SAOUHSC_00588	SAOUHSC_00588	630	0.63	3.9598	10.1409	19.9425	11.3477	19.6638	0	0	6.55459
SAOUHSC_00589	SAOUHSC_00589	117	0.117	5.16897	24.2688	63.1664	30.8681	123.529	0	0	41.1763
SAOUHSC_00591	SAOUHSC_00591	594	0.594	5.72699	0	4.97675	3.56791	3.47592	0	23.158	8.87799
SAOUHSC_00592	SAOUHSC_00592	642	0.642	6.00531	0	6.3314	4.11224	0	0	0	0
SAOUHSC_00593	SAOUHSC_00593	629	0.629	4.08628	1.12856	0.587478	1.93411	0	0	0	0
SAOUHSC_00596	SAOUHSC_00596	630	0.63	2.63987	2.25353	1.17309	2.02216	3.2773	0	16.376	6.55111
SAOUHSC_00598	SAOUHSC_00598	570	0.57	3.31562	9.96299	0	4.4262	7.24455	0	12.0666	6.43704
SAOUHSC_00599	SAOUHSC_00599	636	0.636	4.63562	3.34841	8.13416	5.37273	0	38.6128	0	12.8709
SAOUHSC_00600	SAOUHSC_00600	261	0.261	5.50317	0	21.237	8.91339	0	0	0	0
SAOUHSC_00602	SAOUHSC_00602	627	0.627	4.46102	5.66079	8.25092	6.12424	6.58596	0	0	2.19532
SAOUHSC_00603	iolS	939	0.939	15.0548	11.3397	13.7735	13.3893	0	26.1531	32.9614	19.7048
SAOUHSC_00604	ywqN	537	0.537	1396.91	666.24	784.463	949.205	880.476	434.448	1716.28	1010.4
SAOUHSC_00605	SAOUHSC_00605	477	0.477	39.7791	61.0155	44.1569	48.3172	56.2706	0	21.6287	25.9664
SAOUHSC_00606	SAOUHSC_00606	1296	1.296	35.6399	34.5072	28.5126	32.8866	82.8428	18.9489	71.6452	57.8123
SAOUHSC_00607	SAOUHSC_00607	522	0.522	68.0656	47.5962	64.4188	60.0269	146.348	141.136	59.2926	115.592
SAOUHSC_00608	adh1	1011	1.011	1276.01	1228.74	1534.38	1346.38	2038.15	1080.93	863.994	1327.69
SAOUHSC_00609	SAOUHSC_00609	108	0.108	9.09955	6.5728	0	5.22412	0	0	0	0
SAOUHSC_00610	SAOUHSC_00610	384	0.384	27.1674	31.4262	16.3591	24.9842	37.6377	31.9762	116.423	62.0124
SAOUHSC_00611	argS	1662	1.662	91.9709	312.22	228.784	210.992	192.556	155.148	113.805	153.836
SAOUHSC_00612	SAOUHSC_00612	636	0.636	6.41855	1.11614	4.06708	3.86726	6.49276	0	32.4431	12.9786
SAOUHSC_00613	btuF	828	0.828	33.6896	65.1565	39.7193	46.1885	44.8847	88.9773	74.7602	69.5407
SAOUHSC_00614	fecD	951	0.951	30.2067	14.9288	20.9824	22.0393	30.3951	12.9115	28.9293	24.0786
SAOUHSC_00615	SAOUHSC_00615	720	0.72	17.7441	26.6199	16.4233	20.2624	11.4705	17.054	52.5398	27.0214
SAOUHSC_00616	SAOUHSC_00616	801	0.801	7.83332	15.952	35.5222	19.7692	18.0435	30.6588	51.5201	33.4075
SAOUHSC_00617	SAOUHSC_00617	507	0.507	2355.26	2244.4	1544.42	2048.03	2785.51	2010.15	3045.56	2613.74
SAOUHSC_00618	SAOUHSC_00618	717	0.717	126.521	79.2037	89.6752	98.4666	164.139	85.6267	278.187	175.984
SAOUHSC_00619	SAOUHSC_00619	789	0.789	358.052	307.697	359.22	341.656	429.164	171.188	152.552	250.968
SAOUHSC_00620	sarA	375	0.375	797.691	401.309	514.377	571.126	776.326	294.693	1696.56	922.525
SAOUHSC_00621	SAOUHSC_00621	894	0.894	18.0112	11.1164	10.3334	13.1537	36.9521	0	15.3869	17.4463
SAOUHSC_00622	SAOUHSC_00622	342	0.342	17.9044	43.5881	36.7363	32.7429	60.3713	71.8062	10.0555	47.411
SAOUHSC_00624	SAOUHSC_00624	561	0.561	125.455	184.741	179.822	163.339	386.441	65.6624	343.284	265.129
SAOUHSC_00625	mnhA	2403	2.403	70.6886	142.977	114.717	109.461	349.701	260.6	176.027	262.109
SAOUHSC_00626	mnhB	426	0.426	45.4287	149.971	106.693	100.698	227.795	0	177.599	135.132
SAOUHSC_00627	mnhC	345	0.345	27.3899	32.9212	41.7722	34.0278	281.278	0	109.648	130.309
SAOUHSC_00628	mnhD	1497	1.497	42.3177	111.435	97.256	83.6695	233.089	147.642	91.8896	157.54
SAOUHSC_00629	mnhE	483	0.483	34.12	54.3787	40.5481	43.0156	158.165	76.2662	121.04	118.491
SAOUHSC_00632	mnhG	459	0.459	194.508	884.622	814.723	631.284	823.18	588.529	674.307	695.339
SAOUHSC_00633	SAOUHSC_00633	2004	2.004	45.9839	53.8419	46.0982	48.6414	61.8173	98.0348	80.6544	80.1689
SAOUHSC_00634	sitA	939	0.939	467.264	534.476	746.131	582.623	327.625	366.143	783.748	492.505
SAOUHSC_00636	mntB	837	0.837	464.145	359.596	435.746	419.829	564.893	454.773	299.934	439.867
SAOUHSC_00637	mntA	744	0.744	886.325	716.542	700.307	767.724	1118.38	759.177	905.965	927.84
SAOUHSC_00638	sirR	645	0.645	307.307	443.527	381.554	377.463	547.385	475.925	1002.37	675.225
SAOUHSC_00639	SAOUHSC_00639	753	0.753	51.2006	78.2452	33.37	54.2719	32.9035	114.146	31.9692	59.6729
SAOUHSC_00640	tagA	765	0.765	101.586	167.954	148.292	139.277	151.141	192.61	224.769	189.507
SAOUHSC_00641	tagH	795	0.795	243.524	216.084	180.346	213.318	290.876	123.561	285.499	233.312
SAOUHSC_00642	tagG	813	0.813	367.567	229.636	204.079	267.094	479.985	589.023	215.729	428.246
SAOUHSC_00643	tagB	1104	1.104	32.4571	38.5795	36.149	35.7285	28.053	44.4886	71.6452	48.0623
SAOUHSC_00644	tagX	1062	1.062	33.7407	32.7526	27.836	31.4431	17.4974	34.6861	100.384	50.8559
SAOUHSC_00645	tagD	399	0.399	54.5657	64.0478	56.4936	58.369	41.3974	30.7741	120.666	64.279
SAOUHSC_00646	pbp4	1296	1.296	13.5327	12.5979	13.4009	13.1772	31.8626	66.321	37.1493	45.111
SAOUHSC_00647	abcA	1728	1.728	117.813	196.773	200.372	171.653	225.826	220.281	280.61	242.239
SAOUHSC_00648	nupC2	1230	1.23	227.711	376.862	345.489	316.687	459.941	419.278	268.407	382.542
SAOUHSC_00650	SAOUHSC_00650	93	0.093	0	0	15.8935	5.29783	0	0	0	0
SAOUHSC_00651	SAOUHSC_00651	834	0.834	48.3127	62.1343	46.0797	52.1755	128.734	103.06	49.4816	93.7586
SAOUHSC_00652	fhuA	798	0.798	143.803	258.86	222.27	208.311	357.053	261.58	616.256	411.63
SAOUHSC_00653	fhuB	1005	1.005	90.8659	139.854	199.653	143.457	164.354	207.702	212.155	194.737
SAOUHSC_00654	fhuG	1017	1.017	137.515	131.921	155.512	141.65	249.713	350.135	128.496	242.781
SAOUHSC_00655	dhaK	969	0.969	108.128	64.4664	86.9467	86.5138	89.4915	12.6717	216.488	106.217
SAOUHSC_00656	dhaL	585	0.585	34.1152	24.2688	42.3215	33.5685	14.1176	62.9685	29.3929	35.493
SAOUHSC_00658	dhaM	363	0.363	35.1949	56.7108	20.3594	37.4217	11.3757	33.8261	75.7899	40.3306
SAOUHSC_00659	SAOUHSC_00659	498	0.498	1058.5	768.305	572.836	799.88	650.919	715.034	1056.55	807.501
SAOUHSC_00660	SAOUHSC_00660	1068	1.068	187.575	107.676	156.736	150.662	270.653	149.462	196.42	205.512
SAOUHSC_00661	lipA	1044	1.044	4.2722	6.79945	2.1237	4.39845	13.8438	23.5227	6.58806	14.6515
SAOUHSC_00662	SAOUHSC_00662	429	0.429	73.1292	99.2815	56.8498	76.4202	168.448	28.6221	208.422	135.164
SAOUHSC_00663	SAOUHSC_00663	507	0.507	268.091	331.829	188.77	262.897	85.52	193.749	495.157	258.142
SAOUHSC_00664	SAOUHSC_00664	924	0.924	30.353	26.1205	19.196	25.2232	51.394	13.2888	74.4365	46.3731
SAOUHSC_00665	graR	675	0.675	11.0874	18.9297	9.85396	13.2904	0	0	20.3791	6.79302
SAOUHSC_00666	graS	1041	1.041	12.2	12.2743	18.1035	14.1926	15.867	35.3858	6.60705	19.2866
SAOUHSC_00667	vraF	762	0.762	133.434	95.021	83.8944	104.117	186.961	64.456	460.334	237.25
SAOUHSC_00668	vraG	1890	1.89	61.5169	83.3807	91.6966	78.8647	76.4703	32.4838	207.43	105.461
SAOUHSC_00669	SAOUHSC_00669	618	0.618	49.7859	58.5809	55.6079	54.6582	60.1368	99.3435	38.9527	66.1444
SAOUHSC_00670	pitA	1008	1.008	44.1728	33.0988	34.8261	37.3659	16.3865	24.3628	30.7051	23.8181
SAOUHSC_00671	ssaA	798	0.798	1645.59	1222.24	1006.7	1291.51	957.316	861.675	1590.2	1136.4
SAOUHSC_00672	SAOUHSC_00672	645	0.645	26.8396	26.4135	26.9265	26.7265	12.8043	0	31.9904	14.9316
SAOUHSC_00673	SAOUHSC_00673	2151	2.151	8.39958	12.2106	14.0869	11.5657	14.3982	11.4169	1.59878	9.13794
SAOUHSC_00674	sarX	426	0.426	98.3106	96.648	37.2993	77.4193	14.5401	0	64.5816	26.3739
SAOUHSC_00675	yeeN	717	0.717	258.313	321.765	278.302	286.127	362.834	308.256	345.336	338.808
SAOUHSC_00676	SAOUHSC_00676	474	0.474	120.571	70.3872	52.2322	81.0636	113.253	77.7143	108.828	99.932
SAOUHSC_00677	SAOUHSC_00677	117	0.117	1.93836	0	0	0.646122	0	0	0	0
SAOUHSC_00678	SAOUHSC_00678	645	0.645	51.5695	58.3298	21.1975	43.6989	28.8097	0	21.3269	16.7122
SAOUHSC_00679	lysR	867	0.867	75.6834	73.6882	63.5052	70.9589	66.68	42.4874	47.5982	52.2552
SAOUHSC_00680	SAOUHSC_00680	96	0.096	142.53	162.677	107.778	137.662	129.044	255.81	35.8226	140.225
SAOUHSC_00681	SAOUHSC_00681	1221	1.221	25.1368	22.0924	18.461	21.8967	6.76395	20.1128	42.2478	23.0415
SAOUHSC_00682	SAOUHSC_00682	489	0.489	60.4461	47.9048	45.3403	51.2304	8.44457	0	84.3919	30.9455
SAOUHSC_00683	SAOUHSC_00683	690	0.69	25.0892	13.3742	19.2795	19.2476	53.8617	0	54.8241	36.2286
SAOUHSC_00684	SAOUHSC_00684	444	0.444	6.29969	0	8.3226	4.8741	0	0	30.9817	10.3272
SAOUHSC_00685	SAOUHSC_00685	396	0.396	21.7625	28.6813	40.125	30.1896	0	0	138.948	46.3161
SAOUHSC_00686	SAOUHSC_00686	300	0.3	4019.2	4772.64	4234.74	4342.19	2346.87	1391.6	1455.83	1731.44
SAOUHSC_00687	rimL	543	0.543	89.2397	54.9065	51.7197	65.2886	49.4311	180.904	18.9998	83.1116
SAOUHSC_00688	yvdD	567	0.567	116.528	135.212	111.444	121.061	72.8288	129.935	0	67.588
SAOUHSC_00689	SAOUHSC_00689	459	0.459	104.912	139.189	136.861	126.987	112.456	26.7513	67.4307	68.8795
SAOUHSC_00690	SAOUHSC_00690	684	0.684	348.693	166.05	286.327	267.023	150.928	71.8062	226.248	149.661
SAOUHSC_00691	uppP	876	0.876	158.183	144.242	101.661	134.695	157.916	84.1018	121.699	121.239
SAOUHSC_00692	graA	1632	1.632	60.2639	31.3175	38.492	43.3578	79.7034	45.1429	113.789	79.5452
SAOUHSC_00693	cydC	1674	1.674	38.0239	32.2279	45.0315	38.4278	64.1364	22.0051	51.3585	45.8333
SAOUHSC_00694	mgrA	444	0.444	751.876	463.649	497.692	571.072	818.439	525.447	1386.43	910.105
SAOUHSC_00695	cobW2	927	0.927	24.7094	51.3062	48.2334	41.4163	17.8183	26.4916	63.0663	35.7921
SAOUHSC_00696	SAOUHSC_00696	909	0.909	144.04	366.255	359.767	290.021	245.311	256.654	196.729	232.898
SAOUHSC_00697	SAOUHSC_00697	288	0.288	19.424	9.8592	14.1137	14.4657	14.3382	0	0	4.77939
SAOUHSC_00698	SAOUHSC_00698	1554	1.554	38.0413	67.606	81.3237	62.3237	59.7885	47.4087	55.3245	54.1739
SAOUHSC_00699	phrB	1374	1.374	162.801	246.954	290.993	233.583	290.019	125.112	165.191	193.441
SAOUHSC_00700	SAOUHSC_00700	348	0.348	6.51692	0	1.06185	2.52626	17.7991	70.5682	0	29.4558
SAOUHSC_00701	SAOUHSC_00701	618	0.618	13.8226	17.2297	2.39174	11.148	36.7503	59.6061	11.1293	35.8286
SAOUHSC_00702	SAOUHSC_00702	423	0.423	5.89758	0	0	1.96586	4.88108	0	0	1.62703
SAOUHSC_00703	norA	1167	1.167	33.5551	58.3949	63.3288	51.7596	44.2309	21.0435	64.8306	43.3683
SAOUHSC_00704	SAOUHSC_00704	453	0.453	315.235	119.094	137.858	190.729	232.449	162.634	713.605	369.563
SAOUHSC_00705	ybaK	483	0.483	46.4846	8.81817	52.024	35.7756	25.6484	0	28.4801	18.0428
SAOUHSC_00706	deoR	765	0.765	37.6499	51.0359	30.9144	39.8667	21.5916	16.0508	13.4861	17.0429
SAOUHSC_00707	fruB	921	0.921	57.7847	26.9763	51.7574	45.5061	76.2212	53.3284	7.4679	45.6725
SAOUHSC_00708	fruA	1959	1.959	187.505	249.666	239.181	225.451	151.769	319.664	119.372	196.935
SAOUHSC_00710	nagA	1182	1.182	65.1074	87.6819	65.6514	72.8136	75.1117	83.1057	139.654	99.2903
SAOUHSC_00711	SAOUHSC_00711	1350	1.35	114.01	124.62	87.8645	108.832	211.058	254.673	155.39	207.04
SAOUHSC_00712	yvgN	840	0.84	263.057	164.79	135.052	187.633	162.226	102.324	118.726	127.759
SAOUHSC_00713	csbB	984	0.984	267.199	245.999	186.264	233.154	358.804	174.699	108.341	213.948
SAOUHSC_00714	saeS	1056	1.056	46.317	108.899	79.4336	78.2167	60.6114	58.1386	52.1056	56.9518
SAOUHSC_00715	saeR	687	0.687	52.7083	129.16	101.659	94.5092	81.1453	250.224	185.214	172.194
SAOUHSC_00716	saeQ	474	0.474	84.049	318.989	251.027	218.021	300.557	284.953	188.635	258.048
SAOUHSC_00717	saeP	441	0.441	312.327	630.989	418.961	454.092	730.369	1364.32	2191.27	1428.65
SAOUHSC_00718	SAOUHSC_00718	585	0.585	133.23	99.5021	55.5864	96.1063	123.529	0	47.0286	56.8525
SAOUHSC_00719	queE	714	0.714	22.9753	43.745	40.3681	35.6962	5.78347	34.3946	0	13.3927
SAOUHSC_00720	queD	420	0.42	12.9594	33.803	23.7551	23.5058	24.5797	0	0	8.19324
SAOUHSC_00721	queC	669	0.669	18.3058	22.2827	21.5417	20.7101	6.17249	18.3541	15.4214	13.316
SAOUHSC_00722	pabA	594	0.594	3.81799	3.58517	0	2.46772	17.3796	0	0	5.7932
SAOUHSC_00723	pabB	1152	1.152	3.08422	8.0106	0.641534	3.91212	1.79227	0	0	0.597424
SAOUHSC_00724	pabC	609	0.609	2.97916	8.15934	12.7422	7.96023	0	20.1623	11.2938	10.4854
SAOUHSC_00725	SAOUHSC_00725	207	0.207	15.3384	61.7272	26.7771	34.6142	129.667	59.3182	16.6134	68.5328
SAOUHSC_00726	SAOUHSC_00726	711	0.711	12.8652	17.9712	27.5454	19.4606	8.7118	51.8095	19.3472	26.6229
SAOUHSC_00727	SAOUHSC_00727	1005	1.005	17.5263	19.0709	24.2672	20.2881	16.4354	24.4355	0	13.6236
SAOUHSC_00728	ltaS	1941	1.941	309.668	270.999	237.782	272.816	368.05	537.714	388.013	431.259
SAOUHSC_00729	SAOUHSC_00729	1884	1.884	41.2489	67.4445	45.504	51.3991	55.8915	65.1744	111.347	77.4708
SAOUHSC_00730	recQ	1782	1.782	64.5241	96.4011	100.572	87.1656	96.1672	89.5764	198.773	128.172
SAOUHSC_00731	SAOUHSC_00731	978	0.978	120.738	60.244	78.212	86.3978	124.557	12.5551	84.3919	73.8348
SAOUHSC_00732	opuBB	1515	1.515	42.4137	53.4154	43.9038	46.5776	44.9736	48.6292	38.5891	44.0639
SAOUHSC_00733	hisC	1059	1.059	23.3427	28.1532	24.7745	25.4235	19.4967	34.7843	38.9685	31.0832
SAOUHSC_00734	SAOUHSC_00734	543	0.543	66.4077	36.6043	34.7066	45.9062	87.4549	45.226	164.665	99.1154
SAOUHSC_00735	SAOUHSC_00735	99	0.099	6.10879	0	0	2.03626	0	0	0	0
SAOUHSC_00736	dgkA1	918	0.918	541.444	320.134	291.03	384.203	587.022	254.138	400.838	413.999
SAOUHSC_00737	SAOUHSC_00737	102	0.102	0	0	0	0	0	0	0	0
SAOUHSC_00738	yjdL	1506	1.506	115.302	114.068	89.8045	106.392	153.55	163.066	121.026	145.881
SAOUHSC_00739	folE	501	0.501	32.4415	35.4223	16.2266	28.0301	49.4538	98.0348	102.963	83.4839
SAOUHSC_00740	SAOUHSC_00740	735	0.735	46.3863	50.2216	35.1927	43.9335	106.746	83.5297	32.7521	74.3427
SAOUHSC_00741	nrdI	399	0.399	164.644	120.979	93.5385	126.387	320.83	276.967	542.995	380.264
SAOUHSC_00742	nrdE	2166	2.166	196.18	269.722	256.585	240.829	331.724	317.459	176.235	275.139
SAOUHSC_00743	nrdF	972	0.972	239.232	464.478	444.417	382.709	458.822	808.485	410.412	559.239
SAOUHSC_00744	SAOUHSC_00744	105	0.105	10.7995	0	0	3.59982	0	0	0	0
SAOUHSC_00745	SAOUHSC_00745	156	0.156	0	0	0	0	0	0	0	0
SAOUHSC_00746	sstA	972	0.972	53.8973	74.4918	47.521	58.6367	195.424	25.2651	120.293	113.661
SAOUHSC_00747	sstB	957	0.957	15.9566	19.2857	8.49479	14.579	10.7873	25.6612	46.7153	27.7213
SAOUHSC_00748	sstC	762	0.762	12.5002	5.58947	9.69878	9.2628	10.8383	0	9.02616	6.62149
SAOUHSC_00749	sstD	1029	1.029	26.0803	24.145	21.9057	24.0437	20.0651	59.6641	56.8148	45.5147
SAOUHSC_00751	SAOUHSC_00751	315	0.315	81.1159	83.3807	97.3665	87.2877	91.7643	0	283.851	125.205
SAOUHSC_00752	murB	924	0.924	49.9884	56.0822	44.7907	50.2871	78.2082	26.5776	89.3238	64.7032
SAOUHSC_00753	SAOUHSC_00753	519	0.519	2.91315	0	0.711991	1.20838	0	0	26.5046	8.83486
SAOUHSC_00754	SAOUHSC_00754	879	0.879	67.254	129.213	134.525	110.331	72.8164	97.7839	117.371	95.9904
SAOUHSC_00755	SAOUHSC_00755	321	0.321	549.191	150.376	169.221	289.596	430.949	229.511	299.972	320.144
SAOUHSC_00756	SAOUHSC_00756	1125	1.125	82.8535	83.9215	92.6272	86.4674	62.3997	43.6582	88.649	64.9023
SAOUHSC_00757	pepT	1227	1.227	45.2838	29.5053	22.8882	32.5591	63.9434	80.0578	42.0412	62.0141
SAOUHSC_00758	SAOUHSC_00758	495	0.495	8.85774	14.3407	0.746512	7.98164	25.0266	49.6116	0	24.8794
SAOUHSC_00759	SAOUHSC_00759	762	0.762	12.6986	0	13.5783	8.75896	8.12873	0	0	2.70958
SAOUHSC_00760	SAOUHSC_00760	1071	1.071	63.9497	37.7798	48.3037	50.0111	109.886	22.9297	147.705	93.507
SAOUHSC_00762	llm	1056	1.056	56.9119	69.2385	74.8845	67.0116	56.701	34.8831	29.3094	40.2978
SAOUHSC_00763	SAOUHSC_00763	642	0.642	62.7614	56.391	87.4884	68.8802	45.0245	0	171.413	72.1458
SAOUHSC_00764	SAOUHSC_00764	384	0.384	379.162	325.354	458.055	387.524	274.218	255.81	286.581	272.203
SAOUHSC_00765	comFA	939	0.939	0.805072	7.55977	3.93529	4.10004	0	0	0	0
SAOUHSC_00766	comFC	675	0.675	5.82371	12.6198	0	6.14783	0	0	0	0
SAOUHSC_00767	raiA	573	0.573	2762.76	1828.55	1582.57	2057.96	2381.79	1692.9	2568.72	2214.47
SAOUHSC_00769	secA	2532	2.532	136.623	167.373	161.119	155.038	162.273	179.43	205.089	182.264
SAOUHSC_00770	SAOUHSC_00770	105	0.105	10.0795	0	0	3.35983	0	0	0	0
SAOUHSC_00771	prfB	876	0.876	92.8556	98.8622	95.7555	95.8244	80.1366	98.1188	109.921	96.0589
SAOUHSC_00772	SAOUHSC_00772	108	0.108	1.39993	0	0	0.466643	0	0	0	0
SAOUHSC_00773	lysM	840	0.84	3.05985	0	0.439909	1.16659	4.91595	0	0	1.63865
SAOUHSC_00774	yfbR	651	0.651	50.1652	39.2551	38.5985	42.6729	66.6031	75.4462	211.304	117.784
SAOUHSC_00775	SAOUHSC_00775	237	0.237	121.847	113.818	79.5177	105.061	60.9826	207.238	101.573	123.265
SAOUHSC_00776	uvrB	1032	1.032	32.8902	25.4505	32.2259	30.1889	24.0081	59.4906	33.3233	38.9407
SAOUHSC_00778	SAOUHSC_00778	1017	1.017	0	2.09399	0	0.697997	4.06037	84.5153	33.8148	40.7968
SAOUHSC_00779	SAOUHSC_00779	975	0.975	30.2385	60.4293	39.7948	43.4876	21.1764	75.5622	45.8529	47.5305
SAOUHSC_00780	uvrA	2847	2.847	68.0021	46.3767	48.4132	54.264	69.621	51.755	32.614	51.33
SAOUHSC_00781	hprK	933	0.933	134.096	80.6489	107.332	107.359	148.269	223.731	187.982	186.661
SAOUHSC_00782	lgt	840	0.84	130.403	109.015	116.576	118.665	233.507	73.0885	122.82	143.139
SAOUHSC_00783	maa	486	0.486	86.7957	150.444	107.968	115.069	114.705	50.5303	42.4564	69.2307
SAOUHSC_00784	SAOUHSC_00784	1440	1.44	31.2884	36.4791	35.4127	34.3934	35.8454	51.1619	19.1054	35.3709
SAOUHSC_00785	trxB	936	0.936	346.079	433.047	336.756	371.96	392.645	236.132	683.385	437.387
SAOUHSC_00786	SAOUHSC_00786	426	0.426	4.79131	0	0	1.5971	19.3868	0	0	6.46228
SAOUHSC_00787	SAOUHSC_00787	912	0.912	256.132	174.352	309.152	246.545	174.322	282.737	207.394	221.484
SAOUHSC_00788	SAOUHSC_00788	996	0.996	172.293	158.222	248.575	193.03	242.54	184.923	127.753	185.072
SAOUHSC_00789	whiA	945	0.945	245.348	491.27	486.05	407.556	312.436	311.844	342.077	322.119
SAOUHSC_00790	clpP	588	0.588	618.012	1075.66	754.758	816.143	740.903	417.648	1561.57	906.708
SAOUHSC_00792	SAOUHSC_00792	903	0.903	255.755	90.4033	81.0251	142.394	246.941	13.5979	53.3173	104.619
SAOUHSC_00793	SAOUHSC_00793	630	0.63	48.3576	72.113	88.5683	69.6797	75.3778	19.4903	191.054	95.3073
SAOUHSC_00794	gapR	1014	1.014	478.105	520.146	523.674	507.308	460.179	678.123	386.63	508.31
SAOUHSC_00795	gap	1011	1.011	970.264	591.201	625.01	728.825	584.079	838.023	649.696	690.599
SAOUHSC_00796	pgk	1191	1.191	292.737	155.562	159.165	202.488	83.212	195.884	121.273	133.457
SAOUHSC_00797	tpiA	762	0.762	375.402	291.584	398.135	355.04	146.317	741.244	185.036	357.532
SAOUHSC_00798	pgm	1518	1.518	468.019	192.196	236.855	299.024	149.616	525.775	86.0875	253.826
SAOUHSC_00799	eno	1305	1.305	765.115	516.758	594.069	625.314	577.482	649.227	416.365	547.692
SAOUHSC_00800	SAOUHSC_00800	459	0.459	160.086	146.921	170.673	159.227	157.439	80.254	157.338	131.677
SAOUHSC_00801	secG	234	0.234	692.319	597.619	464.273	584.737	802.938	1416.79	1866.45	1362.06
SAOUHSC_00802	est	741	0.741	118.444	116.873	157.085	130.801	58.5137	115.995	148.511	107.673
SAOUHSC_00803	rnr	2373	2.373	58.6165	57.7343	49.0518	55.1342	59.1654	72.4417	65.2143	65.6071
SAOUHSC_00804	smpB	465	0.465	112.5	137.393	102.513	117.469	159.848	79.2185	36.9782	92.0147
SAOUHSC_00806	SAOUHSC_00806	324	0.324	22.6322	2.19093	7.98353	10.9356	0	0	53.0705	17.6902
SAOUHSC_00807	SAOUHSC_00807	147	0.147	34.9697	24.145	17.5964	25.5703	0	0	70.183	23.3943
SAOUHSC_00808	SAOUHSC_00808	729	0.729	3.94054	16.5537	23.317	14.6038	0	0	4.71738	1.57246
SAOUHSC_00809	SAOUHSC_00809	156	0.156	1.45377	18.2016	11.8437	10.4997	0	0	0	0
SAOUHSC_00810	SAOUHSC_00810	522	0.522	12.7442	6.79945	14.158	11.2339	15.8214	0	6.58806	7.46983
SAOUHSC_00811	SAOUHSC_00811	531	0.531	10.9622	8.02105	8.35081	9.11134	3.88832	0	6.4764	3.45491
SAOUHSC_00812	clfA	2784	2.784	529.635	964.587	1001.72	831.981	738.663	414.588	854.801	669.351
SAOUHSC_00816	ssp	1023	1.023	13.597	72.1659	21.6729	35.8119	80.7311	192.045	30.2549	101.01
SAOUHSC_00817	vwb	471	0.471	1.92602	19.5928	7.84551	9.78811	0	0	0	0
SAOUHSC_00818	nuc	687	0.687	37.8531	55.7971	52.1744	48.6082	54.0969	35.7463	45.052	44.9651
SAOUHSC_00819	cspC	201	0.201	26292.1	13907.7	12317.4	17505.7	21889.9	20770.2	25681.1	22780.4
SAOUHSC_00820	SAOUHSC_00820	219	0.219	52.4686	103.724	82.6788	79.6239	141.418	0	172.734	104.717
SAOUHSC_00821	SAOUHSC_00821	285	0.285	105.835	154.426	162.072	140.778	94.1792	0	48.2662	47.4818
SAOUHSC_00822	SAOUHSC_00822	570	0.57	3.7135	4.98149	4.53801	4.411	14.4891	0	0	4.8297
SAOUHSC_00823	SAOUHSC_00823	189	0.189	12.7994	0	3.9103	5.56989	21.8486	129.935	0	50.5946
SAOUHSC_00824	SAOUHSC_00824	261	0.261	819.394	628.269	244.933	564.199	949.286	1270.23	658.806	959.44
SAOUHSC_00825	SAOUHSC_00825	204	0.204	429.861	83.5133	5.43417	172.936	192.3	60.1905	50.5731	101.021
SAOUHSC_00826	SAOUHSC_00826	237	0.237	11234.2	5073.87	4482.62	6930.22	9861.76	4196.57	3279.35	5779.23
SAOUHSC_00827	gpmA1	561	0.561	93.9226	134.127	115.27	114.44	77.2881	131.325	226.813	145.142
SAOUHSC_00828	SAOUHSC_00828	618	0.618	259.694	106.824	38.8657	135.128	180.41	258.293	189.199	209.301
SAOUHSC_00830	SAOUHSC_00830	495	0.495	68.5711	32.9835	56.7349	52.7632	29.1977	24.8058	55.5793	36.5276
SAOUHSC_00831	osmC	423	0.423	2251.62	515.196	289.154	1018.66	810.259	319.308	219.509	449.692
SAOUHSC_00832	aroD	717	0.717	14.5499	8.91041	9.27674	10.9124	2.87963	0	52.7596	18.5464
SAOUHSC_00833	SAOUHSC_00833	540	0.54	363.002	579.721	401.686	448.136	772.35	432.034	1165.43	789.937
SAOUHSC_00834	SAOUHSC_00834	321	0.321	3382.75	2162.76	2020.29	2521.94	2418.46	1491.82	3546.1	2485.46
SAOUHSC_00835	arsC1	357	0.357	251.14	157.084	203.911	204.045	329.658	103.184	366.053	266.298
SAOUHSC_00836	gcvH	381	0.381	1142.87	404.305	335.578	627.585	677.394	773.472	1985.76	1145.54
SAOUHSC_00837	SAOUHSC_00837	114	0.114	18.5675	0	0	6.18916	0	0	0	0
SAOUHSC_00838	truncated-SA	879	0.879	21.4146	31.4956	28.1662	27.0255	4.69783	13.9691	3.91236	7.52644
SAOUHSC_00839	SAOUHSC_00839	114	0.114	16.5781	49.8149	19.4486	28.6139	0	107.709	0	35.9031
SAOUHSC_00840	SAOUHSC_00840	387	0.387	279.53	370.523	477.421	375.824	437.481	253.827	355.449	348.919
SAOUHSC_00841	SAOUHSC_00841	297	0.297	215.844	97.9945	75.8954	129.911	368.448	82.6859	127.369	192.834
SAOUHSC_00842	metN2	1026	1.026	22.6936	32.5181	25.2112	26.8076	36.2228	155.58	56.981	82.9279
SAOUHSC_00843	metI	696	0.696	15.8578	4.07967	13.2731	11.0702	56.3639	105.852	0	54.072
SAOUHSC_00844	metQ	822	0.822	18.945	34.5432	34.6147	29.3677	50.2359	14.9378	46.0203	37.0647
SAOUHSC_00845	SAOUHSC_00845	195	0.195	128376	129796	133288	130487	86738.5	51508.3	60984.4	66410.4
SAOUHSC_00846	SAOUHSC_00846	852	0.852	47.8244	36.6596	23.4205	35.9682	50.8904	158.53	84.7633	98.0612
SAOUHSC_00847	sufC	762	0.762	284.131	204.947	284.659	257.912	192.38	241.71	302.376	245.489
SAOUHSC_00848	sufD	1308	1.308	136.801	104.2	98.5961	113.199	132.595	215.913	76.2462	141.585
SAOUHSC_00849	nifS	1251	1.251	97.411	107.813	65.8703	90.3647	70.9688	78.5219	46.7326	65.4078
SAOUHSC_00850	nifU	465	0.465	86.326	67.1698	37.3497	63.6152	182.049	132.031	118.33	144.136
SAOUHSC_00851	sufB	1398	1.398	177.202	173.657	134.012	161.624	140.305	210.796	78.7174	143.273
SAOUHSC_00852	SAOUHSC_00852	138	0.138	1.0956	5.14393	0	2.07984	0	0	0	0
SAOUHSC_00853	SAOUHSC_00853	315	0.315	6.95965	4.50706	9.38472	6.95048	45.8822	0	54.5868	33.4897
SAOUHSC_00854	SAOUHSC_00854	1041	1.041	98.8343	54.5524	52.5355	68.6407	99.1689	35.3858	19.8211	51.4586
SAOUHSC_00855	fabK	1068	1.068	40.8418	36.5566	49.8234	42.4073	52.1974	0	32.2001	28.1325
SAOUHSC_00857	SAOUHSC_00857	99	0.099	17.5628	35.8517	0	17.8048	0	0	138.948	46.3161
SAOUHSC_00858	SAOUHSC_00858	849	0.849	136.412	85.2839	90.9663	104.221	99.7086	72.3137	255.188	142.404
SAOUHSC_00859	SAOUHSC_00859	828	0.828	35.7895	60.8699	49.5376	48.7323	52.3655	88.9773	62.3001	67.881
SAOUHSC_00860	SAOUHSC_00860	1320	1.32	47.2476	80.1284	62.987	63.4543	87.5932	27.9065	80.7636	65.4211
SAOUHSC_00861	lipA	918	0.918	272.163	494.893	546.637	437.898	398.095	414.646	337.154	383.298
SAOUHSC_00862	SAOUHSC_00862	384	0.384	105.323	205.195	173.214	161.244	123.667	255.81	80.6008	153.359
SAOUHSC_00863	SAOUHSC_00863	267	0.267	186.301	29.2453	101.031	105.526	177.858	91.9765	489.441	253.092
SAOUHSC_00864	SAOUHSC_00864	435	0.435	87.9349	81.5934	135.067	101.532	37.9714	28.2273	55.3397	40.5128
SAOUHSC_00865	pdxp	780	0.78	29.4631	30.9427	25.1086	28.5048	42.3528	31.4843	4.40893	26.082
SAOUHSC_00866	ghrB	885	0.885	82.5152	151.598	142.799	125.637	121.316	110.995	170.977	134.429
SAOUHSC_00867	SAOUHSC_00867	111	0.111	478.776	415.685	369.523	421.328	837.039	110.62	1549.08	832.248
SAOUHSC_00868	dltX	153	0.153	445.672	524.278	681.083	550.344	715.222	481.524	2360.08	1185.61
SAOUHSC_00869	dltA	1458	1.458	161.614	165.537	167.781	164.977	254.901	134.747	396.26	261.969
SAOUHSC_00870	dltB	1215	1.215	92.582	141.388	111.009	114.993	84.967	111.167	195.299	130.478
SAOUHSC_00871	dltC	237	0.237	163.632	215.655	132.53	170.605	121.965	155.429	304.719	194.038
SAOUHSC_00872	dltD	1176	1.176	47.6976	40.4429	64.101	50.7472	66.7164	177.501	49.713	97.9766
SAOUHSC_00873	nifU	243	0.243	3838.3	3499.65	2496.94	3278.3	2498.03	3688.71	3509.73	3232.16
SAOUHSC_00874	yuzD	324	0.324	224.222	184.038	201.869	203.377	140.195	303.182	392.722	278.7
SAOUHSC_00875	ndh2	1065	1.065	79.9971	85.3168	59.6789	74.9976	226.826	149.883	106.56	161.089
SAOUHSC_00876	SAOUHSC_00876	237	0.237	3466.58	2521.96	4502.89	3497.14	2535.13	1347.05	4193.51	2691.9
SAOUHSC_00877	sufA	360	0.36	152.872	55.2115	63.6402	90.5747	103.235	136.432	229.265	156.31
SAOUHSC_00878	ndh	1209	1.209	251.112	261.281	216.396	242.93	247.627	182.812	159.29	196.576
SAOUHSC_00879	ampA	1476	1.476	80.0009	70.2168	42.0596	64.0924	120.301	74.8711	67.5678	87.5799
SAOUHSC_00880	yuiF	1317	1.317	50.6845	31.262	13.1872	31.7112	51.735	74.5869	47.0018	57.7746
SAOUHSC_00881	SAOUHSC_00881	375	0.375	208.444	140.08	144.853	164.459	110.117	294.693	174.241	193.017
SAOUHSC_00882	SAOUHSC_00882	1155	1.155	27.0314	70.0644	53.109	50.0683	94.7437	138.204	77.414	103.454
SAOUHSC_00883	mnhG	357	0.357	248.599	491.138	614.837	451.525	219.772	378.34	77.0637	225.059
SAOUHSC_00884	mnhF	294	0.294	49.1118	144.87	77.9267	90.6362	21.0683	125.295	11.6972	52.6867
SAOUHSC_00885	mnhE	480	0.48	93.5503	137.536	154.738	128.608	77.4261	76.7429	50.1516	68.1069
SAOUHSC_00886	mnhD	1497	1.497	30.9556	20.8644	20.2411	24.0203	41.3767	16.4046	43.6476	33.8096
SAOUHSC_00887	mnhC	330	0.33	95.5261	27.9643	81.7431	68.4112	206.47	0	83.3689	96.6129
SAOUHSC_00888	mnhB	429	0.429	97.0945	165.469	123.174	128.579	139.572	85.8662	136.276	120.571
SAOUHSC_00889	mnhA	2406	2.406	44.1449	32.4542	28.1059	34.9017	40.3328	66.3446	58.6025	55.0933
SAOUHSC_00890	kapB	384	0.384	7.67774	9.243	11.5476	9.48945	0	0	17.9113	5.97043
SAOUHSC_00891	ppi	594	0.594	211.008	89.6291	122.552	141.063	208.555	186.043	243.159	212.586
SAOUHSC_00892	SAOUHSC_00892	345	0.345	987.572	1211.91	1525.22	1241.57	526.647	783	1465.3	924.982
SAOUHSC_00893	namA	1128	1.128	213.05	215.854	222.435	217.113	395.368	195.939	692.062	427.79
SAOUHSC_00894	rocD	1191	1.191	147.955	139.469	170.335	152.586	195.895	51.5485	291.634	179.692
SAOUHSC_00895	gudB	1245	1.245	526.927	980.124	964.916	823.989	583.754	512.852	433.669	510.092
SAOUHSC_00896	SAOUHSC_00896	192	0.192	36.2232	33.2748	48.115	39.2043	0	0	0	0
SAOUHSC_00897	glpQ	930	0.93	27.3122	29.7684	21.0589	26.0465	42.182	13.2031	59.165	38.1834
SAOUHSC_00898	argH	1380	1.38	9.03868	5.14393	10.7108	8.29781	20.9462	0	32.3961	17.7808
SAOUHSC_00899	argG	1206	1.206	7.08323	3.53166	14.7074	8.44076	11.9841	10.1815	8.55465	10.2401
SAOUHSC_00900	pgi	1332	1.332	256.982	237.687	207.788	234.152	300.714	239.678	345.962	295.451
SAOUHSC_00901	SAOUHSC_00901	576	0.576	100.532	59.1552	29.5106	63.0661	114.705	0	95.5269	70.0774
SAOUHSC_00902	spsA	525	0.525	170.2	94.6484	35.8966	100.248	200.571	70.1649	294.769	188.501
SAOUHSC_00903	spsB	468	0.468	39.4134	12.1344	1.57916	17.709	22.0587	236.132	73.4822	110.558
SAOUHSC_00904	addB	3477	3.477	11.7406	14.4953	14.4536	13.5632	12.4701	38.846	13.8469	21.721
SAOUHSC_00905	rexA	3654	3.654	15.4544	30.6947	34.2826	26.8105	14.6913	23.5227	23.5288	20.5809
SAOUHSC_00906	mhpD	903	0.903	1023.77	1080.91	909.691	1004.79	912.308	339.946	1317.7	856.651
SAOUHSC_00907	SAOUHSC_00907	390	0.39	399.691	360.392	287.091	349.058	354.704	125.937	290.99	257.21
SAOUHSC_00908	cdr	1317	1.317	187.699	341.726	402.912	310.779	192.83	251.731	159.284	201.282
SAOUHSC_00909	yitU	825	0.825	80.7276	59.3703	90.4773	76.8584	97.6039	0	104.211	67.2717
SAOUHSC_00910	yitW	267	0.267	827.595	390.823	386.131	534.85	1167.68	1195.69	798.562	1053.98
SAOUHSC_00911	clpB	1815	1.815	6.41423	7.82218	13.8444	9.36027	14.7885	6.76521	28.4212	16.6583
SAOUHSC_00912	clpB	2610	2.61	142.619	323.654	327.474	264.582	178.782	418.705	582.385	393.29
SAOUHSC_00913	lysR	870	0.87	2.86744	0	0.849479	1.23897	14.2393	42.3409	0	18.8601
SAOUHSC_00914	leuA2	1146	1.146	0.197896	2.47771	1.93468	1.53676	0	0	0	0
SAOUHSC_00915	SAOUHSC_00915	642	0.642	1.17751	0	5.75582	2.31111	0	0	0	0
SAOUHSC_00916	SAOUHSC_00916	1119	1.119	2.22938	0	2.31159	1.51366	0	0	15.3663	5.12209
SAOUHSC_00917	SAOUHSC_00917	516	0.516	6.59269	2.75141	13.6065	7.6502	0	0	0	0
SAOUHSC_00919	SAOUHSC_00919	186	0.186	634.439	240.437	212.575	362.484	410.719	66.0154	18.4891	165.075
SAOUHSC_00920	FabH	942	0.942	71.0219	68.5748	49.4267	63.0078	59.1792	39.1047	226.344	108.209
SAOUHSC_00921	fab	1245	1.245	196.368	151.665	170.96	172.998	149.255	138.076	151.922	146.418
SAOUHSC_00922	oppB	372	0.372	83.3184	70.6046	41.7204	65.2145	88.8042	33.0077	27.7336	49.8485
SAOUHSC_00923	oppB	927	0.927	16.5545	16.081	10.7628	14.4661	40.0912	0	11.1293	17.0735
SAOUHSC_00924	oppC	1071	1.071	7.69373	7.29084	10.3508	8.44512	7.71129	0	19.2659	8.9924
SAOUHSC_00925	oppD	1083	1.083	4.67677	4.58822	11.2597	6.84157	0	45.3513	3.17541	16.1756
SAOUHSC_00926	oppF	942	0.942	4.97555	1.50714	7.45323	4.64531	13.1509	13.0349	0	8.72861
SAOUHSC_00927	oppA	1656	1.656	48.1606	51.868	57.3475	52.4587	36.1571	51.9034	37.3801	41.8135
SAOUHSC_00928	oppA	1716	1.716	0.616752	0.413673	0	0.343475	0	0	0	0
SAOUHSC_00929	dppD	987	0.987	0.229776	0	2.62073	0.95017	0	0	0	0
SAOUHSC_00930	appF	981	0.981	0.847664	1.44722	0	0.764962	0	0	31.5502	10.5167
SAOUHSC_00931	appB	963	0.963	1.41301	1.47427	1.91861	1.60196	4.28805	0	3.5711	2.61972
SAOUHSC_00932	oppC	882	0.882	16.7135	7.2435	5.02753	9.66149	9.36371	13.9216	15.5962	12.9605
SAOUHSC_00933	trpS	990	0.99	62.8441	120.462	130.64	104.648	64.6521	173.64	55.5793	97.9573
SAOUHSC_00934	spxA	396	0.396	13196.7	14555.8	11626.9	13126.5	8326.57	11317.6	12731.1	10791.8
SAOUHSC_00935	mecA2	720	0.72	1059.61	1224.51	841.179	1041.77	1058.16	989.131	1996.51	1347.93
SAOUHSC_00936	coiA	987	0.987	0.459552	2.15764	0	0.872396	0	0	24.3898	8.12995
SAOUHSC_00937	pepF	1809	1.809	84.4555	95.7471	71.9029	84.0351	93.5905	67.8765	171.093	110.853
SAOUHSC_00938	yjbM	807	0.807	87.1183	153.936	114.474	118.509	63.9621	76.0772	127.843	89.294
SAOUHSC_00939	hbo	318	0.318	320.927	142.865	166.169	209.987	311.652	386.128	486.646	394.809
SAOUHSC_00940	cyaA	594	0.594	34.871	20.3159	22.3954	25.8608	27.8074	0	92.6321	40.1465
SAOUHSC_00941	SAOUHSC_00941	348	0.348	79.9408	59.1552	43.5358	60.8773	41.5313	105.852	98.8209	82.0682
SAOUHSC_00942	relQ	636	0.636	32.0927	22.3227	53.4531	35.9562	103.884	38.6128	145.994	96.1636
SAOUHSC_00943	ppnK	810	0.81	142.14	126.198	102.189	123.509	71.3722	212.227	93.4041	125.668
SAOUHSC_00944	yjbO	855	0.855	10.0795	4.98149	15.1267	10.0626	2.41485	0	16.0887	6.16786
SAOUHSC_00945	mgtE	1386	1.386	18.1627	19.4623	15.9967	17.8739	40.2214	17.7184	37.2183	31.7194
SAOUHSC_00946	SAOUHSC_00946	1845	1.845	19.0117	11.1577	18.2258	16.1318	17.9052	39.9313	14.9115	24.2493
SAOUHSC_00947	fabI	771	0.771	781.945	608.585	490.781	627.104	656.097	589.258	834.095	693.15
SAOUHSC_00948	SAOUHSC_00948	1086	1.086	95.435	201.978	161.964	153.126	58.937	90.452	69.666	73.0184
SAOUHSC_00949	agcS	1569	1.569	21.8742	18.0972	8.24304	16.0715	30.2664	31.3037	21.9182	27.8294
SAOUHSC_00950	fes	759	0.759	8.96398	0.935261	0.486856	3.46203	24.4826	0	0	8.16086
SAOUHSC_00951	SAOUHSC_00951	510	0.51	2208.15	1766.31	1452.01	1808.82	801.588	722.286	1496.96	1006.95
SAOUHSC_00952	ltaA	1209	1.209	38.3296	63.4121	33.6208	45.1208	46.1099	10.1562	19.9113	25.3925
SAOUHSC_00953	ypfP	1176	1.176	183.848	201.007	203.615	196.157	265.11	104.412	321.672	230.398
SAOUHSC_00954	murE	1482	1.482	25.6578	24.4285	25.1835	25.0899	23.6841	16.5707	20.8844	20.3797
SAOUHSC_00955	SAOUHSC_00955	261	0.261	11.5856	8.15934	8.49479	9.41325	15.8214	0	13.1761	9.66585
SAOUHSC_00956	prfC	1563	1.563	42.0301	76.7542	64.3061	61.0301	51.5184	125.695	41.8045	73.0061
SAOUHSC_00957	terC	804	0.804	125.147	65.3356	70.3198	86.9343	84.745	259.628	34.2186	126.197
SAOUHSC_00958	htrA	2325	2.325	12.9733	13.1286	14.4631	13.5217	15.0967	15.8437	50.2903	27.0769
SAOUHSC_00959	ktrD	1359	1.359	56.3495	68.9491	44.593	56.6305	80.5217	54.2113	15.1831	49.972
SAOUHSC_00960	SAOUHSC_00960	1512	1.512	111.444	48.3571	58.4101	72.7372	58.7182	73.0885	134.193	88.6664
SAOUHSC_00961	comK	531	0.531	25.4835	6.68421	4.17541	12.1144	38.8832	0	90.6696	43.1843
SAOUHSC_00962	SAOUHSC_00962	219	0.219	6463.3	2781.11	3013.56	4085.99	1791.29	4597.57	3297.64	3228.83
SAOUHSC_00963	lplJ	987	0.987	125.228	163.261	167.727	152.072	119.238	24.8812	149.823	97.9808
SAOUHSC_00964	SAOUHSC_00964	177	0.177	1068.6	360.947	240.086	556.544	1598.1	901.837	3322.39	1940.78
SAOUHSC_00965	SAOUHSC_00965	603	0.603	203.47	108.304	86.406	132.727	140.386	183.267	302.264	208.639
SAOUHSC_00966	SAOUHSC_00966	108	0.108	90.9955	0	30.7936	40.5964	114.705	0	0	38.2351
SAOUHSC_00967	SAOUHSC_00967	102	0.102	6.67026	6.95944	0	4.54323	0	0	0	0
SAOUHSC_00968	SAOUHSC_00968	1965	1.965	1.26955	1.44501	2.82079	1.84512	1.05074	12.4976	3.50022	5.68284
SAOUHSC_00969	SAOUHSC_00969	321	0.321	1.41301	0	0	0.471005	0	0	0	0
SAOUHSC_00970	SAOUHSC_00970	642	0.642	3.17928	0	0	1.05976	9.64812	0	0	3.21604
SAOUHSC_00971	SAOUHSC_00971	291	0.291	7.53364	0	0	2.51121	0	0	0	0
SAOUHSC_00972	SAOUHSC_00972	288	0.288	4.72476	4.9296	0	3.21812	0	0	0	0
SAOUHSC_00973	SAOUHSC_00973	1483	1.483	1.37633	3.82933	2.7409	2.64886	5.56897	0	0	1.85632
SAOUHSC_00975	SAOUHSC_00975	357	0.357	159.451	49.7103	38.298	82.4864	260.256	103.184	375.686	246.375
SAOUHSC_00976	SAOUHSC_00976	864	0.864	12.0744	24.648	20.1014	18.9413	21.5073	0	3.98029	8.49585
SAOUHSC_00977	SAOUHSC_00977	132	0.132	105.377	91.4217	128.773	108.524	140.775	0	0	46.9249
SAOUHSC_00978	SAOUHSC_00978	291	0.291	157.947	112.212	99.0475	123.069	14.1904	42.1954	23.6355	26.6738
SAOUHSC_00979	SAOUHSC_00979	552	0.552	48.3432	52.7253	48.1987	49.7558	115.952	88.9773	230.511	145.147
SAOUHSC_00980	menA	939	0.939	89.1214	80.8896	50.3717	73.4609	61.5671	143.842	51.2732	85.5607
SAOUHSC_00981	SAOUHSC_00981	105	0.105	165.592	87.8878	263.945	172.475	314.621	116.942	425.777	285.78
SAOUHSC_00982	menF	1212	1.212	66.4897	70.8691	65.8557	67.7382	115.841	20.2621	73.7732	69.9588
SAOUHSC_00983	menD	1674	1.674	54.2812	141.633	115.448	103.788	118.406	66.0154	69.8476	84.7562
SAOUHSC_00984	menH	804	0.804	46.6365	142.149	69.4006	86.0621	28.2483	61.0889	162.538	83.9585
SAOUHSC_00985	menB	822	0.822	361.427	353.204	329.065	347.899	329.045	358.507	217.55	301.701
SAOUHSC_00986	sspC	330	0.33	124.848	742.129	488.219	451.732	1263.84	483.713	1573.59	1107.05
SAOUHSC_00987	sspB	1182	1.182	54.6186	281.663	124.425	153.569	412.241	186.988	791.37	463.533
SAOUHSC_00988	sspA	1011	1.011	60.0433	120.066	68.3491	82.8194	328.799	85.0169	431.997	281.938
SAOUHSC_00989	patA	1155	1.155	32.0057	47.9388	40.9515	40.2987	46.478	31.8932	95.2788	57.8833
SAOUHSC_00991	SAOUHSC_00991	1011	1.011	18.2448	0.702139	3.28953	7.41215	42.8869	24.2905	37.4171	34.8648
SAOUHSC_00992	SAOUHSC_00992	420	0.42	13.3193	18.5916	21.1156	17.6755	34.4116	0	24.5641	19.6586
SAOUHSC_00993	SAOUHSC_00993	111	0.111	0	0	0	0	0	0	0	0
SAOUHSC_00994	atl	3771	3.771	265.92	387.403	365.898	339.74	302.231	407.016	574.529	427.925
SAOUHSC_00995	SAOUHSC_00995	435	0.435	26.2414	32.6374	11.8927	23.5905	66.45	0	15.8113	27.4205
SAOUHSC_00996	SAOUHSC_00996	471	0.471	251.506	224.564	317.743	264.604	320.006	52.1395	328.564	233.57
SAOUHSC_00997	SAOUHSC_00997	1218	1.218	61.5073	146.868	124.388	110.921	116.966	50.4058	163.76	110.377
SAOUHSC_00998	fmtA	1194	1.194	41.1537	47.562	54.1596	47.6251	41.5015	82.2704	95.0469	72.9396
SAOUHSC_00999	qoxD	279	0.279	599.622	676.787	1250.29	842.232	503.224	264.062	406.76	391.348
SAOUHSC_01000	qoxC	606	0.606	1767.65	3774.22	4145.86	3229.24	2851.74	1945.17	1027.15	1941.35
SAOUHSC_01001	qoxB	1989	1.989	610.699	764.111	717.496	697.435	1616.26	1092.69	726.177	1145.04
SAOUHSC_01002	qoxB	1101	1.101	939.975	4399.09	5369.33	3569.46	1652.13	1817.85	1086.98	1518.99
SAOUHSC_01003	SAOUHSC_01003	123	0.123	7.37524	23.085	30.0426	20.1676	0	0	0	0
SAOUHSC_01005	SAOUHSC_01005	318	0.318	2950.63	3085	2663.36	2899.66	3019.13	3513.76	2389.97	2974.29
SAOUHSC_01007	folD	861	0.861	242.417	277.02	280.683	266.707	383.684	156.873	275.597	272.051
SAOUHSC_01008	purE	420	0.42	40.678	8.45075	10.5578	19.8955	4.91595	0	0	1.63865
SAOUHSC_01009	purK	1125	1.125	17.0008	17.6677	27.9196	20.8627	0	10.9145	3.05686	4.65714
SAOUHSC_01010	purC	705	0.705	17.371	4.02759	4.71732	8.70532	0	0	4.87797	1.62599
SAOUHSC_01011	purS	264	0.264	28.9213	40.3331	74.1846	47.813	0	46.5108	26.0528	24.1879
SAOUHSC_01012	purQ	672	0.672	23.5113	16.9015	26.9444	22.4524	0	36.5442	30.7051	22.4164
SAOUHSC_01013	purL	2190	2.19	47.9466	27.2276	36.6149	37.263	12.2562	72.8882	32.9764	39.3736
SAOUHSC_01014	purF	1485	1.485	61.9533	34.8956	41.5558	46.1349	12.5133	66.1488	13.8948	30.8523
SAOUHSC_01015	purM	1029	1.029	57.891	40.7016	47.4024	48.665	26.0846	47.7312	26.7364	33.5174
SAOUHSC_01016	purN	567	0.567	60.6636	30.0471	97.7575	62.8228	21.8486	86.6234	6.0652	38.1791
SAOUHSC_01017	purH	1479	1.479	112.091	93.5924	115.429	107.038	26.5242	174.345	16.2764	72.3818
SAOUHSC_01018	purD	1248	1.248	190.747	211.594	201.343	201.228	81.0658	255.81	115.735	150.87
SAOUHSC_01019	ykoC	807	0.807	15.7375	30.7871	32.0528	26.1925	17.9094	30.4309	21.3071	23.2158
SAOUHSC_01021	ykoD	1401	1.401	5.34192	0.506683	0.791271	2.21329	10.3161	8.76436	9.81861	9.63303
SAOUHSC_01022	ykoE	576	0.576	17.7179	28.3452	21.1706	22.4112	14.3382	0	17.9113	10.7498
SAOUHSC_01023	SAOUHSC_01023	120	0.12	4.40978	23.6621	0	9.35729	0	0	0	0
SAOUHSC_01024	graF	135	0.135	3245.6	9307.09	13193.4	8582.01	749.409	2910.55	4279.6	2646.52
SAOUHSC_01025	SAOUHSC_01025	1296	1.296	133.635	149.531	175.923	153.03	149.754	123.168	161.865	144.929
SAOUHSC_01026	rlmI	1173	1.173	24.1676	14.524	19.8465	19.5127	12.3213	10.4679	17.5906	13.4599
SAOUHSC_01027	SAOUHSC_01027	543	0.543	1075.47	768.691	913.941	919.368	1136.91	429.647	557.328	707.963
SAOUHSC_01028	ptsH	267	0.267	1229.08	677.959	752.887	886.64	1190.87	1195.69	772.802	1053.12
SAOUHSC_01029	ptsI	1719	1.719	559.034	669.806	702.718	643.853	644.993	428.582	470.132	514.569
SAOUHSC_01030	SAOUHSC_01030	234	0.234	22.6143	21.2352	15.7916	19.8804	17.647	0	102.875	40.174
SAOUHSC_01031	cydA	1362	1.362	172.228	121.959	120.733	138.307	339.568	117.199	363.591	273.453
SAOUHSC_01032	cydB	1020	1.02	165.348	119.702	113.755	132.935	271.245	24.0762	249.494	181.605
SAOUHSC_01034	trkA	663	0.663	363.728	248.398	359.491	323.873	264.705	388.923	342.341	331.99
SAOUHSC_01035	rnjA	1698	1.698	174.655	250.417	192.161	205.744	194.553	216.941	269.366	226.953
SAOUHSC_01036	esaB	219	0.219	157.406	489.449	435.329	360.728	207.413	280.339	596.716	361.489
SAOUHSC_01037	SAOUHSC_01037	123	0.123	416.087	490.556	778.102	561.581	318.937	499.141	1789.38	869.153
SAOUHSC_01038	def	552	0.552	435.774	648.136	529.516	537.809	441.366	578.352	361.341	460.353
SAOUHSC_01039	SAOUHSC_01039	627	0.627	116.348	89.4404	129.657	111.815	98.7893	137.085	422.329	219.401
SAOUHSC_01040	pdhA	1113	1.113	600.287	843.799	956.843	800.31	524.986	849.481	855.88	743.449
SAOUHSC_01041	pdhB	978	0.978	382.155	776.639	839.173	665.989	346.227	401.762	305.92	351.303
SAOUHSC_01042	pdhC	1293	1.293	492.106	754.881	950.244	732.41	360.883	759.713	555.873	558.823
SAOUHSC_01043	pdhD	1407	1.407	920.372	1345.56	1336.01	1200.65	867.261	1064.69	633.044	854.999
SAOUHSC_01044	SAOUHSC_01044	276	0.276	122.707	41.1515	21.4217	61.76	97.2502	0	24.9201	40.7234
SAOUHSC_01045	SAOUHSC_01045	540	0.54	3.49983	0	0	1.16661	0	0	0	0
SAOUHSC_01046	potA	1095	1.095	4.90167	4.53794	5.39943	4.94635	11.3134	0	3.14061	4.81801
SAOUHSC_01047	potB	798	0.798	4.35768	4.44776	1.38919	3.39821	23.2861	0	0	7.76202
SAOUHSC_01048	potC	810	0.81	7.18631	14.8984	7.75543	9.9467	25.4901	0	12.7369	12.7423
SAOUHSC_01049	potD	1074	1.074	82.1423	53.5371	61.2432	65.6409	86.5097	22.8657	22.4141	43.9298
SAOUHSC_01050	SAOUHSC_01050	1020	1.02	245.91	638.181	587.615	490.568	416.988	397.257	583.276	465.84
SAOUHSC_01051	SAOUHSC_01051	420	0.42	908.595	557.749	550.766	672.37	594.829	818.591	384.837	599.419
SAOUHSC_01053	mntH	1353	1.353	7.20762	4.72193	0.819343	4.24963	9.15609	0	7.62521	5.59376
SAOUHSC_01054	SAOUHSC_01054	615	0.615	282.963	355.508	243.345	293.939	456.583	179.691	397.019	344.431
SAOUHSC_01055	suhB2	828	0.828	469.098	530.682	483.326	494.369	428.898	355.909	431.948	405.585
SAOUHSC_01058	typA	1848	1.848	25.1987	17.6697	25.3947	22.7544	53.6285	46.5108	40.9401	47.0265
SAOUHSC_01060	SAOUHSC_01060	168	0.168	34.6483	21.1269	41.7913	32.5222	24.5797	0	122.82	49.1333
SAOUHSC_01061	SAOUHSC_01061	483	0.483	89.2129	108.757	126.235	108.068	106.868	101.688	234.961	147.839
SAOUHSC_01062	SAOUHSC_01062	276	0.276	737.337	887.328	666.749	763.805	1294.18	1913.01	1806.7	1671.3
SAOUHSC_01063	ftsW	1227	1.227	175.467	99.5081	72.5796	115.852	169.955	130.094	238.233	179.427
SAOUHSC_01064	pycA	3453	3.453	141.144	205.579	213.388	186.703	160.847	124.46	145.407	143.571
SAOUHSC_01065	ctaA	1071	1.071	234.482	171.003	150.432	185.306	250.617	194.903	256.879	234.133
SAOUHSC_01066	ctaB	912	0.912	109.498	110.527	123.985	114.67	267.143	121.173	260.185	216.167
SAOUHSC_01067	SAOUHSC_01067	462	0.462	372.745	562.359	647.866	527.657	607.79	558.13	550.83	572.25
SAOUHSC_01068	SAOUHSC_01068	204	0.204	140.816	45.2364	170.271	118.774	91.0896	60.1905	455.158	202.146
SAOUHSC_01069	SAOUHSC_01069	1038	1.038	75.1593	55.3939	61.2313	63.9281	77.5753	11.8293	92.766	60.7236
SAOUHSC_01070	ylbF	435	0.435	96.6241	156.659	110.432	121.239	80.6893	28.2273	102.774	70.5634
SAOUHSC_01071	SAOUHSC_01071	927	0.927	36.6156	32.1621	42.6527	37.1435	64.5914	0	48.2272	37.6062
SAOUHSC_01072	SAOUHSC_01072	255	0.255	58.6982	72.3782	55.0662	62.0476	64.7748	48.1524	80.9169	64.6147
SAOUHSC_01073	SAOUHSC_01073	390	0.39	7.17195	0	0	2.39065	26.4705	0	0	8.82349
SAOUHSC_01074	rsmD	471	0.471	32.2608	73.8498	54.134	53.4149	74.522	26.0698	138.727	79.7729
SAOUHSC_01075	coaD	483	0.483	66.3619	158.727	92.5721	105.887	94.0442	76.2662	256.321	142.21
SAOUHSC_01076	SAOUHSC_01076	1140	1.14	11.3394	16.8125	10.3726	12.8415	9.05569	0	33.183	14.0796
SAOUHSC_01077	ylbN	558	0.558	352.24	324.4	333.101	336.58	373.718	220.051	1177.14	590.302
SAOUHSC_01078	rpmF	175	0.175	866.549	1444.06	1114.91	1141.84	943.862	70.1649	727.096	580.374
SAOUHSC_01079	isdB	1938	1.938	20.2448	7.32572	22.8807	16.8171	36.2228	31.6792	1.77449	23.2255
SAOUHSC_01081	isdA	1053	1.053	139.347	249.429	306.708	231.828	250.979	256.538	104.508	204.009
SAOUHSC_01082	isdC	684	0.684	26.1934	19.7184	22.69	22.8673	93.5755	71.8062	15.0832	60.155
SAOUHSC_01084	isdD	1077	1.077	8.28259	7.90933	7.8914	8.02778	0	22.802	0	7.60066
SAOUHSC_01085	isdE	849	0.849	13.1781	15.8862	4.7877	11.284	2.43192	28.9255	0	10.4525
SAOUHSC_01086	isdF	777	0.777	13.3291	21.0127	20.4498	18.2639	18.6009	15.8029	4.42596	12.9432
SAOUHSC_01087	SAOUHSC_01087	294	0.294	15.1707	0	2.51377	5.89481	42.1367	0	0	14.0456
SAOUHSC_01088	srtB	735	0.735	12.4451	10.6238	28.1542	17.0744	22.4729	0	74.8619	32.4449
SAOUHSC_01089	isdG	324	0.324	83.0625	216.903	125.456	141.807	229.411	0	63.6846	97.6985
SAOUHSC_01090	SAOUHSC_01090	108	0.108	1.39993	0	0	0.466643	57.3527	0	0	19.1176
SAOUHSC_01091	spoU/trmH	741	0.741	103.141	86.2181	95.2483	94.8693	133.746	132.565	92.8197	119.71
SAOUHSC_01092	pheS	1059	1.059	10.208	10.0547	1.74468	7.33579	23.396	23.1895	0	15.5285
SAOUHSC_01093	pheT	2403	2.403	29.6345	33.6764	37.06	33.457	35.2279	20.4392	41.5023	32.3898
SAOUHSC_01095	rnhC	939	0.939	4.26688	6.8038	0	3.69023	26.3859	0	3.66237	10.0161
SAOUHSC_01096	zapA	261	0.261	37.074	38.0769	22.6528	32.6012	7.91072	0	276.699	94.8698
SAOUHSC_01097	cvpA	522	0.522	187.398	138.709	200.336	175.481	114.705	23.5227	98.8209	79.0163
SAOUHSC_01098	polX	1713	1.713	32.8334	29.0078	24.376	28.7391	31.3381	35.8402	34.1287	33.769
SAOUHSC_01099	mutS2	2349	2.349	39.359	35.6593	33.8219	36.2801	33.4008	57.5	65.8806	52.2605
SAOUHSC_01100	trxA	315	0.315	4596.97	3576.36	2459.97	3544.43	4129.39	3196.4	5349.51	4225.1
SAOUHSC_01101	SAOUHSC_01101	96	0.096	3.9373	0	0	1.31243	0	0	0	0
SAOUHSC_01102	uvrC	1782	1.782	46.5795	43.4203	33.3857	41.1285	41.7111	48.2335	38.5967	42.8471
SAOUHSC_01103	sdhC	615	0.615	66.8689	25.3935	44.463	45.5751	87.288	59.8969	89.4691	78.8847
SAOUHSC_01104	sdhA	1767	1.767	58.0127	63.4739	79.8857	67.1241	135.543	48.6429	48.6555	77.6139
SAOUHSC_01105	sdhB	816	0.816	174.075	191.385	253.595	206.351	151.816	180.572	168.577	166.988
SAOUHSC_01106	murI	801	0.801	106.174	129.388	123.636	119.733	195.901	76.6471	317.707	196.752
SAOUHSC_01107	rdgB	588	0.588	59.1399	49.4972	58.445	55.6941	87.7847	0	93.5774	60.454
SAOUHSC_01108	SAOUHSC_01108	504	0.504	211.789	167.606	121.708	167.035	98.3189	170.54	197.877	155.579
SAOUHSC_01109	SAOUHSC_01109	168	0.168	2.24989	0	0	0.749963	0	0	0	0
SAOUHSC_01110	efb	330	0.33	1242.76	879.8	633.789	918.781	1282.61	1934.85	2261.38	1826.28
SAOUHSC_01111	SAOUHSC_01111	93	0.093	0	0	0	0	0	0	0	0
SAOUHSC_01112	flr	402	0.402	131.823	347.868	216.015	231.902	416.021	671.978	205.312	431.103
SAOUHSC_01113	SAOUHSC_01113	507	0.507	164.165	110.61	69.2401	114.671	134.389	169.531	149.225	151.048
SAOUHSC_01114	efb	498	0.498	11.5368	38.4865	14.8403	21.6212	0	24.6564	55.2445	26.6336
SAOUHSC_01115	scc	351	0.351	17.2299	24.2688	21.0555	20.8514	17.647	104.948	0	40.8648
SAOUHSC_01118	SAOUHSC_01118	246	0.246	12.9067	5.77124	0	6.22597	0	0	0	0
SAOUHSC_01119	SAOUHSC_01119	186	0.186	51.2103	26.7153	53.6405	43.8554	66.6031	0	73.9563	46.8531
SAOUHSC_01120	SAOUHSC_01120	234	0.234	120.502	154.714	175.287	150.167	123.529	104.948	499.679	242.719
SAOUHSC_01121	hla	960	0.96	341.6	1050.01	726.73	706.112	1329.15	1534.86	1479.47	1447.83
SAOUHSC_01122	SAOUHSC_01122	147	0.147	13.3708	9.658	0	7.67625	14.0456	0	0	4.68185
SAOUHSC_01123	SAOUHSC_01123	225	0.225	3.02385	0	11.4963	4.84005	0	0	0	0
SAOUHSC_01124	SAOUHSC_01124	717	0.717	5.69344	19.8009	12.369	12.6211	17.2778	51.376	4.79633	24.4834
SAOUHSC_01125	SAOUHSC_01125	726	0.726	1.24952	1.95554	3.5629	2.25599	0	0	0	0
SAOUHSC_01127	SAOUHSC_01127	726	0.726	5.20635	1.95554	0.508986	2.55696	11.3757	16.913	0	9.42959
SAOUHSC_01128	argF	1002	1.002	99.3615	85.0135	163.003	115.793	88.6048	49.0174	51.4816	63.0346
SAOUHSC_01129	arcC1	933	0.933	67.0886	96.6265	127.135	96.9501	110.648	78.9637	88.4622	92.6914
SAOUHSC_01130	arcD	1491	1.491	258.579	139.973	184.886	194.479	171.712	131.765	73.8075	125.762
SAOUHSC_01131	SAOUHSC_01131	228	0.228	363.724	193.033	264.177	273.645	371.283	538.547	105.582	338.471
SAOUHSC_01133	eta	948	0.948	64.4322	43.4304	28.8447	45.5691	50.0929	38.8572	61.6693	50.2064
SAOUHSC_01134	SAOUHSC_01134	189	0.189	10.3995	7.51177	0	5.97042	0	0	109.174	36.3912
SAOUHSC_01135	psmß1	135	0.135	637.248	914.934	1765.5	1105.89	535.292	2182.91	1477.48	1398.56
SAOUHSC_01136	psmß2	135	0.135	71.6764	105.165	295.619	157.487	91.7643	727.636	331.16	383.52
SAOUHSC_01137	yjjG	696	0.696	45.727	36.717	36.1029	39.5156	62.2969	17.642	54.3515	44.7635
SAOUHSC_01138	SAOUHSC_01138	441	0.441	1356.62	1202.42	1107.73	1222.26	1015.96	529.021	639.445	728.143
SAOUHSC_01139	SAOUHSC_01139	228	0.228	119.694	252.188	183.141	185.008	226.392	0	678.744	301.712
SAOUHSC_01141	bshC	1203	1.203	93.8826	98.5429	73.4132	88.6129	140.736	102.069	154.368	132.391
SAOUHSC_01142	mraZ	432	0.432	485.601	548.829	515.793	516.741	272.425	312.656	549.28	378.12
SAOUHSC_01143	mraW	915	0.915	64.1948	74.4774	101.77	80.1475	47.3865	80.5171	86.444	71.4492
SAOUHSC_01144	ftsL	402	0.402	306.334	227.792	327.24	287.122	184.898	61.0889	350.741	198.909
SAOUHSC_01145	pbpA	2235	2.235	64.7388	61.2991	72.2513	66.0964	28.6379	27.4695	87.7052	47.9375
SAOUHSC_01146	mraY	966	0.966	65.5793	68.3408	56.9969	63.639	51.2968	101.688	74.7602	75.9151
SAOUHSC_01147	murD	1350	1.35	49.7255	52.0566	84.8535	62.2119	18.3529	54.5727	61.1372	44.6876
SAOUHSC_01148	div1b	1320	1.32	31.0403	33.342	51.7893	38.7239	21.8983	0	62.5267	28.1417
SAOUHSC_01149	ftsA	1413	1.413	125.245	109.519	130.497	121.753	140.277	104.279	270.152	171.569
SAOUHSC_01150	ftsZ	1173	1.173	700.345	737.7	906.325	781.457	580.861	586.203	618.604	595.223
SAOUHSC_01152	SAOUHSC_01152	666	0.666	43.2465	51.1613	16.6452	37.0177	74.4035	18.4367	10.3272	34.3892
SAOUHSC_01153	ylmE	669	0.669	187.352	480.669	515.344	394.455	336.401	256.957	884.159	492.506
SAOUHSC_01154	ylmF	564	0.564	221.561	246.69	241.108	236.453	336.795	478.963	402.432	406.063
SAOUHSC_01155	ylmG	291	0.291	163.142	73.1817	129.524	121.949	333.473	210.977	47.271	197.24
SAOUHSC_01156	ylmH	807	0.807	125.806	161.852	173.543	153.734	191.886	15.2154	553.985	253.696
SAOUHSC_01158	SAOUHSC_01158	618	0.618	786.666	821.281	722.903	776.95	531.208	238.425	1285.44	685.024
SAOUHSC_01159	ileS	2754	2.754	42.739	28.3533	36.2278	35.7734	31.4878	71.3369	32.4667	45.0971
SAOUHSC_01160	gloA2	798	0.798	290.449	204.597	182.446	225.831	194.05	107.709	249.95	183.903
SAOUHSC_01162	lspA	492	0.492	41.1784	44.7271	21.0298	35.6451	0	0	90.867	30.289
SAOUHSC_01163	rluD	918	0.918	27.9986	51.8092	55.1468	44.9848	35.986	40.127	63.6846	46.5992
SAOUHSC_01164	pyrR	528	0.528	148.472	112.933	76.2842	112.563	164.237	139.533	436.384	246.718
SAOUHSC_01165	pyrP	1308	1.308	23.5227	8.14063	14.6905	15.4513	0	0	47.3252	15.7751
SAOUHSC_01166	pyrB	882	0.882	18.4277	8.04833	9.6361	12.0374	32.773	0	11.6972	14.8234
SAOUHSC_01168	pyrC	1275	1.275	23.8943	14.4756	8.40485	15.5916	4.85811	0	16.1834	7.01383
SAOUHSC_01169	carA	1101	1.101	13.1143	0	14.4319	9.18207	3.75059	22.3049	6.24699	10.7675
SAOUHSC_01170	carB	3174	3.174	21.2689	12.9717	13.0393	15.7599	22.7676	7.73715	5.4174	11.9741
SAOUHSC_01171	pyrF	693	0.693	27.2714	24.584	13.8638	21.9064	2.97936	17.7184	0	6.89926
SAOUHSC_01172	pyrE	612	0.612	14.6993	3.47972	5.43417	7.87105	3.37369	20.0635	0	7.8124
SAOUHSC_01173	SAOUHSC_01173	213	0.213	225.014	43.325	164.811	144.383	67.8539	172.942	161.454	134.083
SAOUHSC_01174	SAOUHSC_01174	402	0.402	415.027	471.476	388.827	425.11	390.341	274.9	453.396	372.879
SAOUHSC_01175	fbpA	1698	1.698	27.2022	28.428	34.8196	30.1499	29.183	36.1568	50.6326	38.6575
SAOUHSC_01176	gmk	624	0.624	459.998	271.887	376.038	369.307	684.924	255.81	1113.26	684.663
SAOUHSC_01177	rpoZ	219	0.219	71.7992	320.897	291.907	228.201	28.2835	224.271	329.764	194.106
SAOUHSC_01178	coaBC	1200	1.2	51.1534	39.634	31.7174	40.835	46.4557	71.6267	65.9136	61.332
SAOUHSC_01179	priA	2409	2.409	50.1151	72.4891	76.2363	66.2801	65.9949	117.233	124.197	102.475
SAOUHSC_01180	SAOUHSC_01180	954	0.954	16.6407	48.3659	41.0582	35.3549	21.6425	0	50.467	24.0365
SAOUHSC_01181	xynA	279	0.279	2399.84	7022.3	7360.01	5594.05	1339.46	3608.84	998.41	1982.24
SAOUHSC_01182	def2	489	0.489	43.4408	76.9381	50.63	57.003	67.5566	25.1101	112.522	68.3964
SAOUHSC_01183	fmt	936	0.936	33.9214	52.3296	54.8758	47.0423	68.3821	26.2369	69.8081	54.809
SAOUHSC_01184	sun	1308	1.308	24.3896	26.5927	22.3183	24.4335	14.2066	9.38751	76.2462	33.2801
SAOUHSC_01185	rlmN	1095	1.095	24.5084	45.3794	41.8456	37.2444	43.3681	22.4271	15.7031	27.1661
SAOUHSC_01186	prpC	744	0.744	40.3383	41.027	64.5673	48.6442	44.4021	16.5038	41.6004	34.1688
SAOUHSC_01187	prkC	1995	1.995	43.6526	69.7409	50.1959	54.5298	69.3407	98.4771	82.7421	83.52
SAOUHSC_01188	engC	876	0.876	41.7678	25.9311	53.5725	40.4238	54.2101	28.0339	129.55	70.5981
SAOUHSC_01189	cfxE	645	0.645	26.7224	36.3186	51.5614	38.2008	48.0162	0	31.9904	26.6689
SAOUHSC_01190	yloS	642	0.642	66.5294	35.3826	39.7151	47.209	61.1047	95.6298	42.8532	66.5292
SAOUHSC_01191	rpmB	189	0.189	8073.6	29600.1	21244.7	19639.5	7898.29	12798.6	5094.77	8597.22
SAOUHSC_01192	vfrA	375	0.375	82.4503	49.2171	109.379	80.3488	225.74	0	623.6	283.113
SAOUHSC_01193	vfrB	1647	1.647	61.1379	136.197	172.31	123.215	70.2022	119.285	102.313	97.2666
SAOUHSC_01194	recG	2061	2.061	28.0231	34.7871	25.1011	29.3037	17.0305	23.8309	66.7437	35.8684
SAOUHSC_01196	fapR	573	0.573	92.7472	133.796	143.811	123.451	21.6199	150.004	78.022	83.2151
SAOUHSC_01197	plsX	987	0.987	103.016	81.271	87.6074	90.6315	52.2973	186.609	97.5594	112.155
SAOUHSC_01198	fabD	927	0.927	129.827	86.5313	143.903	120.087	106.91	158.95	155.811	140.557
SAOUHSC_01199	fabG	735	0.735	404.414	338.03	372.54	371.661	438.221	400.942	355.594	398.253
SAOUHSC_01200	SAOUHSC_01200	99	0.099	23.6715	0	0	7.89052	0	0	0	0
SAOUHSC_01201	acpP	234	0.234	1844.68	2442.05	3215.17	2500.63	1526.46	2203.9	1396.16	1708.84
SAOUHSC_01203	rnc	732	0.732	16.4205	6.7883	15.6492	12.9527	31.0269	0	23.4902	18.1724
SAOUHSC_01204	smc	3567	3.567	13.161	22.886	23.5161	19.8543	6.946	13.7694	5.78464	8.83335
SAOUHSC_01205	ftsY	1251	1.251	19.1559	31.209	23.6306	24.6652	16.5044	39.261	27.4898	27.7517
SAOUHSC_01206	SAOUHSC_01206	333	0.333	96.2547	179.064	267.433	180.917	142.607	331.861	196.217	223.562
SAOUHSC_01207	ffh	1368	1.368	95.9873	100.149	81.0359	92.3906	69.427	125.661	160.887	118.658
SAOUHSC_01208	rpsP	276	0.276	211.45	156.89	140.58	169.64	187.02	311.42	99.6802	199.373
SAOUHSC_01209	rimM	504	0.504	12.2994	5.63383	2.93273	6.95531	0	0	47.7634	15.9211
SAOUHSC_01210	trmD	738	0.738	16.9016	23.085	20.0284	20.005	16.7862	16.638	93.197	42.207
SAOUHSC_01211	rplS	351	0.351	761.993	374.144	342.151	492.763	488.233	664.668	274.334	475.745
SAOUHSC_01213	yfhO	2607	2.607	24.8218	47.6509	49.61	40.6942	21.3835	14.1299	15.8295	17.1143
SAOUHSC_01214	rbgA	885	0.885	19.3902	16.8442	16.7016	17.6453	48.9928	13.8744	77.7168	46.8613
SAOUHSC_01215	rnhB	768	0.768	21.852	42.5178	35.6051	33.325	8.06522	31.9762	26.8669	22.3028
SAOUHSC_01216	sucC	1167	1.167	244.214	315.089	380.289	313.197	299.001	178.869	721.977	399.949
SAOUHSC_01218	sucD	909	0.909	554.372	603.657	550.423	569.484	556.492	648.389	533.437	579.439
SAOUHSC_01219	lytN	1119	1.119	0.608013	1.26874	0	0.625586	0	0	0	0
SAOUHSC_01220	fmhC	1245	1.245	17.0016	8.55256	8.60737	11.3872	16.5839	0	11.0489	9.21094
SAOUHSC_01221	smf	741	0.741	13.7726	4.7899	5.4855	8.016	13.9318	33.1413	0	15.6911
SAOUHSC_01222	topA	2076	2.076	26.0727	41.7164	22.0717	29.9536	41.7713	11.8293	39.7569	31.1192
SAOUHSC_01223	gid	1308	1.308	38.3761	43.4167	30.2286	37.3405	80.5042	18.775	78.8754	59.3849
SAOUHSC_01224	xerC	897	0.897	108.801	144.821	151.599	135.074	75.9588	95.8217	253.034	141.605
SAOUHSC_01225	clpQ	546	0.546	102.18	124.811	157.014	128.001	75.6299	247.376	75.5817	132.863
SAOUHSC_01226	hslU	1404	1.404	97.8874	91.008	143.44	110.779	79.4114	104.948	191.054	125.138
SAOUHSC_01228	codY	774	0.774	627.429	486.082	669.344	594.285	549.519	983.578	817.532	783.543
SAOUHSC_01230	SAOUHSC_01230	93	0.093	7.31576	0	0	2.43859	66.6031	0	0	22.201
SAOUHSC_01233	SAOUHSC_01233	114	0.114	41.1137	118.31	35.6558	65.0267	90.5569	107.709	0	66.0887
SAOUHSC_01234	tsf	882	0.882	268.872	344.469	343.548	318.963	327.73	264.511	479.584	357.275
SAOUHSC_01235	pyrH	723	0.723	39.5233	12.7638	40.8878	31.0583	31.4131	50.9496	71.3479	51.2369
SAOUHSC_01236	frr	555	0.555	56.5269	72.9048	99.2054	76.2124	52.0825	110.62	161.105	107.936
SAOUHSC_01237	uppS	771	0.771	16.8645	46.0352	26.8396	29.9131	18.7456	0	40.1436	19.6297
SAOUHSC_01238	cdsA	783	0.783	126.959	126.017	103.353	118.776	176.673	250.909	105.409	177.664
SAOUHSC_01239	rseP	1185	1.185	40.1904	20.3674	21.5166	27.3581	52.2708	51.8095	84.1604	62.7469
SAOUHSC_01240	proS	1704	1.704	123.376	116.228	78.7189	106.108	100.569	64.8531	127.145	97.5224
SAOUHSC_01241	polC	4311	4.311	33.2476	42.6477	37.7152	37.8702	60.3461	48.4205	43.0768	50.6145
SAOUHSC_01242	rimP	468	0.468	105.318	277.575	232.926	205.273	110.294	0	88.1787	66.1574
SAOUHSC_01243	nusA	1176	1.176	61.1327	125.554	137.314	108	47.4038	93.9709	87.7288	76.3678
SAOUHSC_01244	SAOUHSC_01244	285	0.285	31.0342	49.8149	25.9315	35.5935	14.4891	0	24.1331	12.8741
SAOUHSC_01245	rpl7AE	318	0.318	72.0304	58.0391	74.3695	68.1463	58.4348	308.902	54.0718	140.47
SAOUHSC_01246	infB	2118	2.118	78.4873	73.7346	87.9319	80.0513	71.1628	92.7582	76.3133	80.0781
SAOUHSC_01247	rbfA	351	0.351	206.544	141.568	104.225	150.779	264.705	139.93	666.239	356.958
SAOUHSC_01248	truB	918	0.918	101.701	103.618	71.6505	92.3232	112.456	107.005	86.1615	101.874
SAOUHSC_01249	ribC	972	0.972	107.795	98.592	86.6784	97.6883	91.3395	63.1629	148.597	101.033
SAOUHSC_01250	rpsO	270	0.27	517.974	184.038	151.915	284.643	351.763	591.205	343.897	428.955
SAOUHSC_01251	pnpA	2097	2.097	137.277	188.213	155.069	160.187	94.5212	163.952	136.116	131.53
SAOUHSC_01252	rnjB	1572	1.572	351.965	786.629	828.842	655.812	637.009	460.848	680.356	592.738
SAOUHSC_01253	spoIIIE	2244	2.244	92.5077	131.28	149.193	124.327	72.6876	71.1342	99.6136	81.1452
SAOUHSC_01254	SAOUHSC_01254	714	0.714	17.7873	11.9305	11.9034	13.8737	0	51.5919	4.81648	18.8028
SAOUHSC_01255	SAOUHSC_01255	1266	1.266	18.7498	58.3142	52.5389	43.2009	11.4162	0	10.8656	7.42727
SAOUHSC_01256	SAOUHSC_01256	1287	1.287	16.4467	34.197	21.2469	23.9635	12.8342	28.6221	29.3929	23.6164
SAOUHSC_01257	phbB	705	0.705	34.0987	67.4621	68.1391	56.5666	46.8584	17.4168	0	21.4251
SAOUHSC_01258	SAOUHSC_01258	828	0.828	79.4308	99.4494	138.348	105.743	114.705	118.636	107.987	113.776
SAOUHSC_01259	SAOUHSC_01259	393	0.393	61.3618	93.9259	125.055	93.4476	105.074	187.464	148.759	147.099
SAOUHSC_01260	pgsA	579	0.579	521.993	595.843	497.165	538.334	531.33	487.761	492.978	504.023
SAOUHSC_01261	cinA	1152	1.152	28.8736	22.1832	15.3968	22.1512	16.1304	0	50.7487	22.293
SAOUHSC_01262	recA	1044	1.044	418.531	611.951	614.811	548.431	441.022	282.273	635.748	453.014
SAOUHSC_01263	cvfA	1560	1.56	546.667	940.113	886.856	791.212	488.38	550.975	619.455	552.937
SAOUHSC_01264	SAOUHSC_01264	216	0.216	3819.71	2093.44	1849.33	2587.49	1213.97	2160.17	4505.69	2626.61
SAOUHSC_01265	SAOUHSC_01265	798	0.798	135.751	181.469	125.953	147.724	194.05	230.806	150.832	191.896
SAOUHSC_01266	porA	1761	1.761	129.6	95.9383	72.8135	99.4505	150.075	69.7266	289.022	169.608
SAOUHSC_01267	porB	867	0.867	104.719	35.2066	68.6197	69.515	95.2571	184.112	95.1963	124.855
SAOUHSC_01268	SAOUHSC_01268	294	0.294	9.25668	16.9015	12.5688	12.909	0	0	70.183	23.3943
SAOUHSC_01269	miaB	1545	1.545	26.0305	40.8918	51.6615	39.528	21.382	55.6324	53.4209	43.4784
SAOUHSC_01270	SAOUHSC_01270	366	0.366	13.4256	15.5161	7.06739	12.003	62.0537	0	46.9804	36.3447
SAOUHSC_01271	thiW	492	0.492	191.295	194.779	193.775	193.283	239.203	549.055	125.816	304.691
SAOUHSC_01272	mutS	2523	2.523	18.6668	39.1086	37.2013	31.6589	9.8202	34.0674	54.5219	32.8032
SAOUHSC_01273	mutL	2010	2.01	18.6922	30.0191	45.0414	31.2509	24.6531	12.2178	15.3984	17.4231
SAOUHSC_01274	glpP	543	0.543	21.8575	27.4533	12.2494	20.52	26.6167	0	88.6658	38.4275
SAOUHSC_01275	glpF	819	0.819	1430.97	1745.62	1991.55	1722.71	2266.38	2173.91	1675.39	2038.56
SAOUHSC_01276	glpK	1497	1.497	34.5915	62.1189	92.566	63.0921	155.852	49.2139	140.132	115.066
SAOUHSC_01278	glpD	1674	1.674	350.705	732.762	844.783	642.75	513.091	462.108	649.172	541.457
SAOUHSC_01279	SAOUHSC_01279	915	0.915	18.8371	8.53387	21.0002	16.1237	11.2825	0	7.51687	6.26646
SAOUHSC_01280	miaA	936	0.936	11.3879	24.2688	18.9499	18.2022	15.4411	13.1184	14.6964	14.4187
SAOUHSC_01281	hfq	234	0.234	24.2296	15.168	11.0541	16.8172	105.882	104.948	0	70.2765
SAOUHSC_01282	bsaA	477	0.477	1193.37	620.572	726.652	846.866	805.102	463.353	562.347	610.267
SAOUHSC_01283	hflX	1239	1.239	16.0467	14.3233	6.56135	12.3104	16.6642	0	69.39	28.6847
SAOUHSC_01284	Alu-2	1239	1.239	26.419	13.7504	10.1403	16.7699	16.6642	39.6412	38.8584	31.7213
SAOUHSC_01285	glnR	369	0.369	140.13	113.501	69.0979	107.576	212.625	33.2761	531.223	259.041
SAOUHSC_01287	glnA	1341	1.341	122.048	107.459	122.348	117.285	129.332	109.878	125.66	121.623
SAOUHSC_01288	SAOUHSC_01288	198	0.198	6.10879	10.7555	11.1977	9.35399	0	0	0	0
SAOUHSC_01289	SAOUHSC_01289	225	0.225	3.35983	0	9.85396	4.4046	0	0	0	0
SAOUHSC_01290	SAOUHSC_01290	207	0.207	6.20839	0	0	2.06946	0	0	0	0
SAOUHSC_01291	SAOUHSC_01291	111	0.111	2.72419	0	0	0.908063	0	0	0	0
SAOUHSC_01292	SAOUHSC_01292	186	0.186	22.7602	3.81647	43.7071	23.4279	66.6031	66.0154	92.4454	75.0213
SAOUHSC_01293	SAOUHSC_01293	105	0.105	4.31978	0	0	1.43993	0	0	0	0
SAOUHSC_01294	SAOUHSC_01294	174	0.174	0	0	0	0	0	0	158.113	52.7045
SAOUHSC_01295	SAOUHSC_01295	252	0.252	2.39988	0	0	0.79996	0	0	27.2934	9.0978
SAOUHSC_01296	SAOUHSC_01296	585	0.585	1.03379	0	0	0.344598	0	0	0	0
SAOUHSC_01297	SAOUHSC_01297	249	0.249	35.2175	31.3594	28.1966	31.5912	8.29196	49.3127	82.8667	46.8238
SAOUHSC_01298	SAOUHSC_01298	123	0.123	0	0	0	0	0	0	0	0
SAOUHSC_01299	SAOUHSC_01299	102	0.102	0	0	0	0	0	0	0	0
SAOUHSC_01300	SAOUHSC_01300	267	0.267	7.0783	7.97599	0	5.01809	0	0	0	0
SAOUHSC_01301	SAOUHSC_01301	138	0.138	23.0075	0	58.9095	27.3057	14.9616	88.9773	24.9201	42.953
SAOUHSC_01303	SAOUHSC_01303	462	0.462	15.7083	10.7555	12.7974	13.0871	22.3452	0	7.44365	9.92962
SAOUHSC_01304	SAOUHSC_01304	195	0.195	21.322	3.64032	11.37	12.1108	10.5882	0	123.45	44.6794
SAOUHSC_01305	SAOUHSC_01305	342	0.342	45.9767	16.605	4.32191	22.3012	12.0743	71.8062	90.4992	58.1265
SAOUHSC_01306	SAOUHSC_01306	192	0.192	26.3799	22.1832	28.869	25.8107	96.7827	63.9524	53.7339	71.4897
SAOUHSC_01307	gLY1	1026	1.026	12.6731	19.3725	10.4446	14.1634	44.2723	35.9031	23.4627	34.546
SAOUHSC_01310	cls1	1482	1.482	32.9012	41.1931	30.669	34.9211	44.5819	16.5707	23.2049	28.1191
SAOUHSC_01311	SAOUHSC_01311	909	0.909	0.0831642	0	0	0.0277214	0	27.0162	0	9.0054
SAOUHSC_01312	SAOUHSC_01312	732	0.732	0.826188	0	0.504814	0.443667	0	0	0	0
SAOUHSC_01313	SAOUHSC_01313	1092	1.092	5.67664	10.4009	6.09105	7.38954	7.56299	0	6.29848	4.62049
SAOUHSC_01314	SAOUHSC_01314	603	0.603	22.9421	44.7343	31.866	33.1808	27.3923	0	11.4062	12.9328
SAOUHSC_01315	SAOUHSC_01315	189	0.189	416.379	131.456	148.591	232.142	294.957	389.805	636.846	440.536
SAOUHSC_01316	nucI	534	0.534	9.48492	9.30532	14.5318	11.1074	15.4659	0	0	5.1553
SAOUHSC_01317	SAOUHSC_01317	855	0.855	159.327	193.448	205.291	186.022	171.454	43.0837	128.71	114.416
SAOUHSC_01318	SAOUHSC_01318	576	0.576	1012.15	1556.52	1348.5	1305.73	763.508	596.889	1367.23	909.209
SAOUHSC_01319	thrA	1383	1.383	31.4848	13.3452	18.7033	21.1778	68.6739	44.3921	57.1918	56.7526
SAOUHSC_01320	dhoM	1281	1.281	132.249	100.301	146.252	126.267	224.038	191.707	335.575	250.44
SAOUHSC_01321	thrC	1062	1.062	42.9233	76.2	55.6721	58.2651	85.543	104.058	61.5258	83.709
SAOUHSC_01322	thrB	915	0.915	38.0047	93.0968	75.1163	68.7392	182.776	201.293	60.135	148.068
SAOUHSC_01323	SAOUHSC_01323	804	0.804	159.937	205.719	204.984	190.213	390.341	152.722	239.53	260.864
SAOUHSC_01324	SAOUHSC_01324	315	0.315	42.7179	65.3524	25.808	44.6261	72.1005	0	87.3389	53.1465
SAOUHSC_01325	SAOUHSC_01325	105	0.105	0	0	0	0	0	0	0	0
SAOUHSC_01326	lysP2	1455	1.455	140.593	81.9635	75.4285	99.3285	246.912	185.66	174.903	202.492
SAOUHSC_01327	katA	1422	1.422	566.919	534.144	546.23	549.097	682.425	621.715	1068.93	791.024
SAOUHSC_01328	rpmG	150	0.15	750.419	2186.38	4274.16	2403.65	1004.82	2537.63	2292.65	1945.03
SAOUHSC_01329	rpsN	270	0.27	96.3152	368.077	277.827	247.406	321.175	545.727	662.32	509.741
SAOUHSC_01330	guaC	978	0.978	6.18374	5.08082	6.04537	5.76998	4.22228	0	21.098	8.44008
SAOUHSC_01331	SAOUHSC_01331	105	0.105	0	0	0	0	0	0	0	0
SAOUHSC_01332	SAOUHSC_01332	864	0.864	37.4481	63.2632	77.4118	59.3744	45.4042	71.0582	47.7634	54.742
SAOUHSC_01333	lexA	624	0.624	549.526	1095.51	845.64	830.225	833.82	590.33	1510.06	978.07
SAOUHSC_01334	SAOUHSC_01334	234	0.234	13.8916	9.1008	0	7.66414	8.82349	0	0	2.94116
SAOUHSC_01336	SAOUHSC_01336	240	0.24	25.1987	35.4931	20.0159	26.9026	0	0	315.239	105.08
SAOUHSC_01337	tkt	1878	1.878	590.158	463.792	416.944	490.298	571.695	568.829	672.045	604.19
SAOUHSC_01338	SAOUHSC_01338	288	0.288	628.131	480.636	597.91	568.892	716.909	1065.87	1110.5	964.427
SAOUHSC_01339	SAOUHSC_01339	99	0.099	0	0	0	0	0	0	0	0
SAOUHSC_01340	ccdC	429	0.429	515.253	140.649	158.49	271.464	206.951	286.221	288.585	260.585
SAOUHSC_01341	sbcD	1122	1.122	4.24471	5.69409	5.92818	5.28899	9.20097	0	0	3.06699
SAOUHSC_01343	SAOUHSC_01343	3031	3.031	0.523761	0	0.853403	0.459055	0	0	0	0
SAOUHSC_01346	opuD	1647	1.647	63.4329	31.8943	35.6735	43.6669	90.26	52.187	56.3765	66.2745
SAOUHSC_01347	citB	2706	2.706	80.6248	96.5371	98.4577	91.8732	139.63	90.7529	105.482	111.955
SAOUHSC_01348	SAOUHSC_01348	468	0.468	224.689	145.613	107.383	159.228	229.411	157.421	396.804	261.212
SAOUHSC_01349	SAOUHSC_01349	297	0.297	530.701	432.61	415.558	459.623	271.122	620.145	706.32	532.529
SAOUHSC_01350	plsY	609	0.609	290.096	122.39	116.5	176.329	176.296	201.623	79.0567	152.325
SAOUHSC_01351	parE	1992	1.992	32.1436	40.2683	46.3759	39.5959	30.0583	12.3282	100.131	47.5057
SAOUHSC_01352	parC	2403	2.403	22.1787	15.952	11.0719	16.4008	16.3251	20.4392	25.7601	20.8415
SAOUHSC_01353	SAOUHSC_01353	99	0.099	0.763598	0	0	0.254533	0	0	0	0
SAOUHSC_01354	alsT	1461	1.461	46.7755	17.4915	21.4986	28.5885	104.577	16.8088	72.9692	64.7852
SAOUHSC_01356	glcT	852	0.852	31.2322	24.162	27.3239	27.5727	41.197	72.0591	100.909	71.3883
SAOUHSC_01357	SAOUHSC_01357	168	0.168	19.799	16.9015	2.19954	12.9667	0	0	0	0
SAOUHSC_01358	yrrI	1209	1.209	82.7869	82.788	72.4376	79.3375	76.8498	10.1562	65.4229	50.8096
SAOUHSC_01359	fmtC	2523	2.523	110.803	92.8477	88.3166	97.3223	219.318	121.669	175.833	172.273
SAOUHSC_01360	msrA	510	0.51	102.87	151.716	176.792	143.793	125.501	72.2286	134.861	110.864
SAOUHSC_01361	msrR	984	0.984	97.5683	49.0556	51.4479	66.0239	123.798	62.3926	213.188	133.126
SAOUHSC_01362	dmpI	186	0.186	129.652	442.71	500.645	357.669	77.7037	330.077	129.424	179.068
SAOUHSC_01363	dinB2	1263	1.263	3.05258	9.55476	8.4847	7.03068	16.3476	19.444	13.6143	16.4686
SAOUHSC_01364	tyrA	1092	1.092	32.1215	39.0034	28.7633	33.2961	39.7057	33.7331	88.1787	53.8725
SAOUHSC_01365	SAOUHSC_01365	1032	1.032	54.2798	149.952	122.1	108.777	58.0196	95.185	93.3053	82.17
SAOUHSC_01366	trpE	1407	1.407	6.98473	12.1085	1.83843	6.97723	5.86979	0	12.2209	6.03024
SAOUHSC_01367	trpG	567	0.567	4.53311	7.51177	3.25858	5.10116	14.5658	0	18.1956	10.9205
SAOUHSC_01368	trpD	999	0.999	6.35644	11.3692	0	5.90854	4.13353	0	17.2121	7.11519
SAOUHSC_01369	trpC	783	0.783	4.05497	0.906594	7.55093	4.17083	0	0	0	0
SAOUHSC_01370	trpF	633	0.633	2.26908	0	5.83765	2.70224	3.26176	0	0	1.08725
SAOUHSC_01371	trpB	1215	1.215	5.72416	0.584249	0.304135	2.20418	16.9934	0	0	5.66446
SAOUHSC_01372	trpA	729	0.729	7.56999	3.89499	11.6585	7.70783	2.83223	0	0	0.944077
SAOUHSC_01373	femA	1263	1.263	130.184	199.526	189.004	172.905	124.241	204.162	234.166	187.523
SAOUHSC_01374	femB	1260	1.26	220.009	319.438	293.859	277.769	203.192	224.138	308.415	245.249
SAOUHSC_01375	SAOUHSC_01375	768	0.768	36.2232	48.0636	44.2658	42.8509	29.5725	79.9405	53.7339	54.4156
SAOUHSC_01376	SAOUHSC_01376	474	0.474	466.496	693.389	740.606	633.497	378.963	310.857	290.208	326.676
SAOUHSC_01377	opp-2F	702	0.702	23.2604	12.1344	14.7388	16.7112	26.4705	69.965	0	32.1452
SAOUHSC_01378	nikD	774	0.774	7.42289	5.50281	8.11615	7.01395	10.6703	0	8.88622	6.51883
SAOUHSC_01379	opp-2C	831	0.831	7.0047	4.27114	3.11271	4.79618	17.3922	103.432	16.5534	45.7925
SAOUHSC_01380	opp-2B	987	0.987	14.5525	7.19212	15.7244	12.4897	6.27568	62.203	34.8426	34.4404
SAOUHSC_01381	SAOUHSC_01381	186	0.186	0.406431	0	0	0.135477	0	0	0	0
SAOUHSC_01382	SAOUHSC_01382	345	0.345	156.013	127.57	65.336	116.306	161.585	142.364	279.105	194.351
SAOUHSC_01383	pepF	1815	1.815	90.3406	127.11	156.157	124.536	160.398	128.539	125.053	137.997
SAOUHSC_01384	phoU	642	0.642	12.1284	0	1.15116	4.42651	0	19.126	0	6.37532
SAOUHSC_01385	pstB	852	0.852	1.68583	6.66538	2.16857	3.50659	29.0802	0	12.109	13.7298
SAOUHSC_01386	pstA	918	0.918	3.45865	0	0.402531	1.28706	0	0	0	0
SAOUHSC_01387	pstC	927	0.927	0.163099	0	3.58761	1.25024	0	0	0	0
SAOUHSC_01388	SAOUHSC_01388	108	0.108	0	0	0	0	0	0	0	0
SAOUHSC_01389	pstS	984	0.984	0.614603	1.44281	5.63298	2.56346	0	0	6.98977	2.32992
SAOUHSC_01391	cvfB	903	0.903	429.383	912.681	747.231	696.432	628.784	598.306	582.682	603.257
SAOUHSC_01392	SAOUHSC_01392	1602	1.602	28.6435	43.4248	34.1383	35.4022	51.553	30.6588	34.3467	38.8529
SAOUHSC_01394	lysC	1206	1.206	8.58763	12.3608	1.83843	7.59562	23.9683	0	14.2577	12.742
SAOUHSC_01395	asd	990	0.99	23.3661	27.2473	8.58489	19.7328	50.0533	99.2231	107.685	85.6538
SAOUHSC_01396	dapA	888	0.888	12.6845	7.19455	7.49034	9.12313	13.9507	13.8275	38.7271	22.1684
SAOUHSC_01397	dapB	693	0.693	19.8536	11.2677	20.2625	17.1279	35.7523	124.029	19.8497	59.877
SAOUHSC_01398	dapD	720	0.72	27.8236	17.7466	9.75131	18.4405	83.1614	51.1619	19.1054	51.1429
SAOUHSC_01399	hipO	1152	1.152	5.4466	4.9296	0	3.45874	7.16909	0	23.8817	10.3503
SAOUHSC_01400	dal	1086	1.086	14.2004	35.9507	30.9638	27.0383	26.6167	45.226	0	23.9476
SAOUHSC_01401	lysA	1266	1.266	50.3378	91.3962	70.6356	70.7899	60.3427	67.8926	78.7757	69.0037
SAOUHSC_01402	msa	402	0.402	30.2761	52.9748	27.5764	36.9424	154.082	0	42.7732	65.6184
SAOUHSC_01403	cspA	201	0.201	2995.64	2772.35	5121.85	3629.95	1284.02	1588.31	1574.06	1482.13
SAOUHSC_01405	SAOUHSC_01405	309	0.309	1305.2	670.809	825.15	933.718	1343.06	715.274	2470.71	1509.68
SAOUHSC_01406	acyP	270	0.27	314.144	489.017	699.357	500.839	259.999	545.727	534.951	446.892
SAOUHSC_01407	xpaC	630	0.63	42.1179	73.2398	75.6643	63.674	45.8822	97.4513	76.4215	73.2517
SAOUHSC_01408	telA	1137	1.137	113.162	199.785	180.049	164.332	110.771	64.7961	136.107	103.891
SAOUHSC_01409	tnp	604	0.604	0	0	0	0	0	0	0	0
SAOUHSC_01411	braB	1344	1.344	15.2992	16.9015	10.1729	14.1245	43.0145	18.2721	48.6164	36.6343
SAOUHSC_01412	norD	1887	1.887	6.20955	17.3045	9.00799	10.8407	5.47085	13.0142	12.7572	10.4141
SAOUHSC_01413	norQ	792	0.792	7.44508	22.4073	12.1308	13.9944	7.82082	0	8.68426	5.5017
SAOUHSC_01414	SAOUHSC_01414	204	0.204	613.293	334.053	295.257	414.201	981.743	180.572	893.457	685.257
SAOUHSC_01415	SAOUHSC_01415	810	0.81	333.37	261.159	252.28	282.27	290.587	333.5	577.407	400.498
SAOUHSC_01416	odhB	1269	1.269	225.895	471.004	522.691	406.53	279.849	232.224	373.978	295.35
SAOUHSC_01418	sucA	2799	2.799	140.794	163.327	218.097	174.073	174.087	166.701	119.178	153.322
SAOUHSC_01419	arlS	1356	1.356	28.2092	41.3563	35.9713	35.1789	35.0207	0	22.825	19.2819
SAOUHSC_01420	truncated-arlR	660	0.66	44.4414	69.9107	78.3838	64.2453	31.2833	37.2087	15.6317	28.0412
SAOUHSC_01421	SAOUHSC_01421	132	0.132	22.3352	32.2665	25.1948	26.5988	0	93.0217	26.0528	39.6915
SAOUHSC_01422	SAOUHSC_01422	201	0.201	238.448	0	0	79.4826	61.6328	122.178	85.5465	89.7857
SAOUHSC_01423	SAOUHSC_01423	615	0.615	88.6258	69.2549	82.9175	80.2661	63.7874	19.9656	22.3673	35.3734
SAOUHSC_01424	murG	1071	1.071	17.3638	20.5469	10.3508	16.0872	23.1339	11.4649	19.2659	17.9549
SAOUHSC_01425	SAOUHSC_01425	510	0.51	60.7734	65.4187	36.9523	54.3815	32.3874	72.2286	101.146	68.5874
SAOUHSC_01427	ctpA	1491	1.491	25.9086	26.1854	22.8009	24.965	23.5411	16.4706	69.1945	36.4021
SAOUHSC_01429	SAOUHSC_01429	222	0.222	1939.96	633.121	620.866	1064.65	1134.65	1327.44	898.469	1120.19
SAOUHSC_01430	ptbA	501	0.501	505.333	359.89	324.532	396.585	383.267	294.104	205.926	294.433
SAOUHSC_01431	msrB	429	0.429	206.7	233.312	281.665	240.559	476.469	343.465	505.023	441.652
SAOUHSC_01432	msrA	534	0.534	504.541	412.093	554.285	490.306	363.449	436.888	444.361	414.899
SAOUHSC_01433	SAOUHSC_01433	840	0.84	80.816	89.5779	91.941	87.4449	39.3276	204.648	73.6922	105.889
SAOUHSC_01434	dfrA	480	0.48	117.332	144.93	150.889	137.717	64.5218	0	78.8097	47.7772
SAOUHSC_01435	thyA	957	0.957	98.5832	60.8242	47.1075	68.8383	64.724	76.9835	57.4958	66.4011
SAOUHSC_01436	SAOUHSC_01436	438	0.438	112.704	165.31	188.136	155.384	268.693	420.509	227.694	305.632
SAOUHSC_01437	cvfC	1125	1.125	43.0059	96.5413	76.8609	72.136	115.623	65.4873	137.559	106.223
SAOUHSC_01438	SAOUHSC_01438	252	0.252	13.1993	19.7184	26.3945	19.7708	122.899	48.7256	40.9401	70.8548
SAOUHSC_01439	SAOUHSC_01439	222	0.222	17.3667	25.5806	6.65808	16.5351	0	0	77.4542	25.8181
SAOUHSC_01440	SAOUHSC_01440	705	0.705	15.012	20.1379	22.0142	19.0547	14.6432	0	29.2678	14.637
SAOUHSC_01441	SAOUHSC_01441	132	0.132	0.572699	0	0	0.1909	0	0	0	0
SAOUHSC_01443	rnhA	402	0.402	74.844	63.5698	49.6375	62.6838	56.4967	91.6333	85.5465	77.8922
SAOUHSC_01447	ebh	28608	28.608	2.02679	2.45653	3.5392	2.67417	3.17557	3.43369	3.84672	3.48533
SAOUHSC_01448	norB	1392	1.392	275.611	186.645	194.318	218.858	498.375	229.347	49.4105	259.044
SAOUHSC_01450	steT	1323	1.323	899.441	758.153	1149.91	935.834	1623.04	658.956	265.136	849.045
SAOUHSC_01451	ilvA1	1041	1.041	758.504	534.613	836.309	709.809	1005.57	448.22	241.157	564.983
SAOUHSC_01452	ald	1119	1.119	342.514	356.517	691.164	463.398	330.278	241.407	187.468	253.051
SAOUHSC_01454	ypcP	879	0.879	32.595	32.3032	39.5167	34.805	28.187	13.9691	7.82473	16.6603
SAOUHSC_01455	SAOUHSC_01455	3441	3.441	12.6763	22.4862	18.4708	17.8778	4.80023	3.5684	21.987	10.1185
SAOUHSC_01456	piuB	1341	1.341	10.2599	8.99901	7.16451	8.8078	15.3967	9.1565	12.8224	12.4585
SAOUHSC_01459	SAOUHSC_01459	333	0.333	18.3883	102.323	128.723	83.1446	0	0	92.9451	30.9817
SAOUHSC_01460	SAOUHSC_01460	1146	1.146	18.8001	27.8742	41.2731	29.3158	27.0248	32.1436	93.0262	50.7315
SAOUHSC_01462	gpsB	345	0.345	230.295	255.139	245.278	243.571	664.294	569.455	498.401	577.383
SAOUHSC_01463	SAOUHSC_01463	564	0.564	194.218	168.655	159.21	174.028	281.882	174.168	73.1695	176.407
SAOUHSC_01464	SAOUHSC_01464	351	0.351	80.3344	64.7168	84.2219	76.4244	88.2349	139.93	166.56	131.575
SAOUHSC_01466	recU	678	0.678	67.5683	91.0886	79.5729	79.4099	88.313	18.1104	86.2278	64.2171
SAOUHSC_01467	pbp2	2184	2.184	164.83	258.073	229.768	217.557	159.768	314.843	129.119	201.243
SAOUHSC_01468	SAOUHSC_01468	342	0.342	241.82	126.613	152.347	173.593	175.077	107.709	211.165	164.65
SAOUHSC_01469	nth	660	0.66	41.807	70.9863	49.2698	54.021	50.0533	18.6043	67.7372	45.465
SAOUHSC_01470	dnaD	687	0.687	97.8239	113.661	104.349	105.278	105.188	107.239	155.179	122.535
SAOUHSC_01471	asnC	1293	1.293	104.42	231.68	241.491	192.53	116.568	170.935	106.387	131.297
SAOUHSC_01472	dinG	2694	2.694	25.6197	51.909	28.8047	35.4445	28.357	13.6736	63.8264	35.2857
SAOUHSC_01473	birA	972	0.972	50.7864	45.2793	68.4303	54.832	21.2417	37.8977	77.8367	45.6587
SAOUHSC_01474	papS	1203	1.203	20.4229	15.342	20.8874	18.8841	12.014	51.0343	25.7279	29.5921
SAOUHSC_01475	bshA	1143	1.143	21.0982	33.5368	33.6224	29.4191	16.2575	21.4853	27.0785	21.6071
SAOUHSC_01476	mazG	318	0.318	71.5549	80.3618	79.0176	76.9781	116.87	77.2256	248.73	147.609
SAOUHSC_01477	SAOUHSC_01477	681	0.681	5113.79	8857.13	6370.89	6780.6	3695.84	3822.49	3368.27	3628.87
SAOUHSC_01478	SAOUHSC_01478	588	0.588	293	212.476	148.941	218.139	224.729	104.412	181.306	170.149
SAOUHSC_01479	SAOUHSC_01479	576	0.576	11.5494	24.648	30.7936	22.3304	10.7536	0	17.9113	9.55497
SAOUHSC_01480	SAOUHSC_01480	1104	1.104	33.8266	43.7234	23.4299	33.66	33.6635	0	52.9551	28.8729
SAOUHSC_01481	aroA	1299	1.299	16.8768	10.9294	14.5079	14.1047	11.1262	9.45255	10.5896	10.3894
SAOUHSC_01482	aroB	1065	1.065	11.8541	15.9969	6.93941	11.5968	9.69341	0	0	3.23114
SAOUHSC_01483	aroC	1167	1.167	14.9638	7.29936	3.79973	8.68762	17.6923	0	11.7874	9.82658
SAOUHSC_01484	SAOUHSC_01484	201	0.201	3.76101	0	0	1.25367	0	122.178	0	40.7259
SAOUHSC_01485	ndk	432	0.432	319.359	239.907	158.245	239.17	258.087	653.736	597.043	502.955
SAOUHSC_01486	gerCC	945	0.945	46.8777	102.16	97.3665	82.1348	67.7308	90.9545	50.9477	69.8777
SAOUHSC_01487	ubiE	603	0.603	85.8763	97.7091	131.754	105.113	82.177	81.4518	136.874	100.168
SAOUHSC_01488	SAOUHSC_01488	573	0.573	105.94	106.541	87.7054	100.062	54.0497	42.8582	90.0253	62.3111
SAOUHSC_01489	SAOUHSC_01489	315	0.315	0.239988	0	0	0.079996	0	0	0	0
SAOUHSC_01490	hu	273	0.273	4403.96	2111.39	2134.57	2883.31	1989.07	2383.81	1650.2	2007.69
SAOUHSC_01491	gpsA	999	0.999	70.9046	142.825	86.9249	100.218	97.1379	61.4558	117.042	91.8785
SAOUHSC_01492	engA	1311	1.311	126.167	167.855	150.797	148.273	137.017	131.124	160.013	142.718
SAOUHSC_01493	rpsA	1176	1.176	758.855	977.269	931.036	889.053	744.415	762.208	652.117	719.58
SAOUHSC_01494	SAOUHSC_01494	138	0.138	0	0	0	0	0	0	0	0
SAOUHSC_01495	SAOUHSC_01495	117	0.117	0	0	0	0	0	0	0	0
SAOUHSC_01496	cmk	660	0.66	45.8159	68.8352	83.9826	66.2112	56.3099	74.4174	36.4739	55.7337
SAOUHSC_01497	ansA	969	0.969	9.20573	5.12801	1.90673	5.41349	8.523	0	24.8429	11.122
SAOUHSC_01499	SAOUHSC_01499	987	0.987	38.6023	12.2266	11.9805	20.9365	41.8378	87.0841	83.6223	70.8481
SAOUHSC_01500	SAOUHSC_01500	117	0.117	1.29224	0	0	0.430748	0	0	0	0
SAOUHSC_01501	ebpS	1461	1.461	110.057	140.904	179.071	143.344	56.5283	75.6398	145.938	92.7022
SAOUHSC_01502	recQ2	1380	1.38	41.4684	34.4644	23.8316	33.2548	47.877	44.4886	52.3321	48.2326
SAOUHSC_01503	ypbB	954	0.954	13.6295	9.67318	15.4936	12.9321	2.16425	0	7.20958	3.12461
SAOUHSC_01504	fer	225	0.225	2273.6	2605.98	1624.26	2167.95	1348.94	2946.93	2032.81	2109.56
SAOUHSC_01505	ribU	546	0.546	443.193	198.918	144.155	262.089	347.898	179.91	163.76	230.523
SAOUHSC_01507	SAOUHSC_01507	120	0.12	40.948	266.199	221.714	176.287	0	0	28.6581	9.55269
SAOUHSC_01508	SAOUHSC_01508	915	0.915	11.3188	13.1887	15.3463	13.2846	0	0	7.51687	2.50562
SAOUHSC_01510	SAOUHSC_01510	207	0.207	0.730398	0	1.78514	0.838512	0	0	0	0
SAOUHSC_01511	SAOUHSC_01511	891	0.891	4.75128	7.17033	3.31783	5.07981	4.63456	0	27.0177	10.5508
SAOUHSC_01512	graD	918	0.918	12.4347	7.73271	21.7367	13.968	4.49825	26.7513	0	10.4165
SAOUHSC_01584	SAOUHSC_01584	870	0.87	15.9013	12.239	32.2802	20.1402	11.8661	14.1136	86.9624	37.6474
SAOUHSC_01585	srrB	1752	1.752	52.8569	71.7156	72.9767	65.8497	93.0999	119.144	121.699	111.314
SAOUHSC_01586	srrA	726	0.726	311.652	230.754	244.822	262.41	341.272	67.6521	611.056	339.994
SAOUHSC_01587	rluB	738	0.738	18.8478	22.1231	44.5631	28.5114	30.7746	66.5521	88.5371	61.9546
SAOUHSC_01588	scpB	543	0.543	22.1359	37.9116	42.1924	34.08	11.4072	22.613	6.33327	13.4511
SAOUHSC_01589	scpA	732	0.732	58.3495	92.127	111.564	87.3468	22.565	33.5488	93.9609	50.0249
SAOUHSC_01590	SAOUHSC_01590	507	0.507	65.9044	46.2041	26.9672	46.3586	69.2305	0	88.1787	52.4697
SAOUHSC_01591	xerD	888	0.888	78.4055	147.089	94.0454	106.513	65.1031	27.6551	123.927	72.2283
SAOUHSC_01592	fur	450	0.45	667.599	132.508	154.379	318.162	564.351	518.441	672.509	585.1
SAOUHSC_01593	nudF	543	0.543	21.4398	19.6095	25.8598	22.303	7.60478	0	82.3326	29.9791
SAOUHSC_01594	SAOUHSC_01594	909	0.909	126.077	124.167	92.2792	114.175	138.555	54.0324	340.492	177.693
SAOUHSC_01595	SAOUHSC_01595	249	0.249	20.0376	19.956	17.8084	19.2673	24.8759	0	0	8.29196
SAOUHSC_01596	SAOUHSC_01596	756	0.756	13.9993	9.38972	16.6188	13.3359	35.5041	0	36.3912	23.9651
SAOUHSC_01597	proC	786	0.786	59.5344	87.6039	68.6392	71.9259	68.2979	109.354	35.0022	70.8846
SAOUHSC_01598	rnz	921	0.921	47.0322	54.7234	34.1037	45.2864	47.0778	106.657	89.6148	81.1165
SAOUHSC_01599	zwf	1485	1.485	210.753	176.868	123.921	170.514	258.609	107.492	433.055	266.385
SAOUHSC_01600	graE	894	0.894	139.016	138.161	132.268	136.482	279.45	206.021	184.643	223.371
SAOUHSC_01601	malA	1650	1.65	25.7943	61.9517	43.447	43.731	32.5346	22.3252	133.39	62.75
SAOUHSC_01602	malR	1020	1.02	6.44791	10.4392	3.2605	6.71586	10.1211	0	0	3.37369
SAOUHSC_01603	SAOUHSC_01603	255	0.255	5.63266	0	13.042	6.22489	0	0	0	0
SAOUHSC_01604	SAOUHSC_01604	372	0.372	1144.71	887.328	990.363	1007.47	1110.05	825.192	1506.86	1147.37
SAOUHSC_01605	gnd	1407	1.407	284.01	430.862	384.756	366.543	280.282	209.448	347.074	278.935
SAOUHSC_01606	SAOUHSC_01606	1134	1.134	41.0646	31.2991	35.1927	35.8521	76.4703	54.1396	63.6846	64.7648
SAOUHSC_01607	SAOUHSC_01607	180	0.18	25.1987	35.4931	43.1111	34.601	34.4116	0	19.1054	17.839
SAOUHSC_01608	SAOUHSC_01608	93	0.093	17.0701	0	0	5.69004	0	0	0	0
SAOUHSC_01609	SAOUHSC_01609	981	0.981	128.768	251.817	183.82	188.135	141.014	200.267	273.435	204.905
SAOUHSC_01610	SAOUHSC_01610	438	0.438	360.894	265.793	392.302	339.663	395.969	112.136	533.904	347.336
SAOUHSC_01611	bmfBB	1275	1.275	213.745	364.675	295.039	291.153	192.705	269.653	210.384	224.247
SAOUHSC_01612	bfmBAB	984	0.984	161.948	174.58	229.826	188.785	140.584	87.3496	199.209	142.381
SAOUHSC_01613	bfmBAA	993	0.993	142.057	266.645	248.954	219.219	120.597	222.578	211.256	184.81
SAOUHSC_01614	lpdA	1422	1.422	132.214	245.607	330.544	236.121	164.072	155.429	101.573	140.358
SAOUHSC_01615	recN	1680	1.68	44.1878	54.0848	88.6416	62.3047	30.7247	51.1619	51.1751	44.3539
SAOUHSC_01617	ahrC	453	0.453	189.742	255.425	194.143	213.103	159.524	189.74	220.155	189.806
SAOUHSC_01618	ispA	882	0.882	140.222	152.113	230.428	174.254	170.888	139.216	155.962	155.355
SAOUHSC_01619	xseB	231	0.231	29.4531	58.387	65.5864	51.1422	26.8142	318.932	14.8873	120.211
SAOUHSC_01620	xseA	1338	1.338	26.8937	28.6492	28.17	27.9043	27.7762	9.17703	20.5618	19.1717
SAOUHSC_01621	nusB	390	0.39	36.6351	45.504	32.2149	38.118	31.7646	0	61.7251	31.1632
SAOUHSC_01622	SAOUHSC_01622	363	0.363	57.0616	64.533	47.8446	56.4797	62.5666	135.304	56.8424	84.9044
SAOUHSC_01623	accC	1356	1.356	86.8019	47.6383	52.5944	62.3449	68.5187	72.4417	106.517	82.4924
SAOUHSC_01624	accB	465	0.465	141.601	232.041	179.596	184.413	204.25	211.249	236.66	217.386
SAOUHSC_01625	efp	558	0.558	1163.34	867.61	740.371	923.774	1272.86	1034.24	924.454	1077.18
SAOUHSC_01626	ypdF	1062	1.062	83.1416	133.016	98.1221	104.76	81.6547	69.3721	110.099	87.0419
SAOUHSC_01627	SAOUHSC_01627	582	0.582	23.1205	19.5151	24.127	22.2542	21.2855	0	106.36	42.5485
SAOUHSC_01628	SAOUHSC_01628	219	0.219	69.3828	246.345	364.462	226.73	94.2784	280.339	0	124.873
SAOUHSC_01629	lipM	831	0.831	153.285	253.705	138.738	181.909	265.852	295.52	252.439	271.27
SAOUHSC_01630	SAOUHSC_01630	387	0.387	279.53	99.0506	84.026	154.202	138.714	158.642	595.377	297.577
SAOUHSC_01632	gcvPB	1473	1.473	32.9996	52.047	35.6228	40.2231	26.6322	33.3438	58.3667	39.4476
SAOUHSC_01633	gcvPA	1347	1.347	23.01	24.2418	34.84	27.3639	29.1234	45.5786	45.955	40.219
SAOUHSC_01634	gcvT	1092	1.092	14.1224	25.3522	23.6874	21.054	20.7982	89.955	44.0893	51.6142
SAOUHSC_01635	aroK	525	0.525	116.778	123.043	123.878	121.233	196.638	116.942	104.807	139.462
SAOUHSC_01636	SAOUHSC_01636	147	0.147	4.11408	57.948	72.8992	44.9871	0	0	23.3943	7.79811
SAOUHSC_01637	comGF	498	0.498	1.3662	0	0	0.455399	4.14598	0	0	1.38199
SAOUHSC_01638	comGE	321	0.321	4.71005	0	1.15116	1.95374	0	0	0	0
SAOUHSC_01639	comGD	447	0.447	0.507357	0	0	0.169119	0	0	0	0
SAOUHSC_01640	comGC	312	0.312	0.726887	4.5504	0	1.7591	0	0	0	0
SAOUHSC_01641	comGB	921	0.921	1.06705	1.5415	0	0.869517	2.2418	0	0	0.747266
SAOUHSC_01643	comGA	975	0.975	0.930415	4.36839	0	1.76627	0	0	0	0
SAOUHSC_01644	SAOUHSC_01644	624	0.624	198.925	225.245	188.907	204.359	119.117	39.3553	181.869	113.447
SAOUHSC_01645	SAOUHSC_01645	330	0.33	47.4195	51.6264	35.8326	44.9595	43.7966	37.2087	104.211	61.7388
SAOUHSC_01646	glcK	987	0.987	98.1142	88.4631	126.918	104.499	150.616	186.609	101.044	146.09
SAOUHSC_01647	SAOUHSC_01647	204	0.204	4.07627	27.8378	23.5481	18.4874	0	0	0	0
SAOUHSC_01649	gluP	1464	1.464	22.4104	33.9415	29.0268	28.4596	16.9237	33.5488	25.8392	25.4373
SAOUHSC_01650	fthC	540	0.54	39.478	30.2349	56.7971	42.17	68.8232	90.9545	152.843	104.207
SAOUHSC_01651	rpmG	150	0.15	92.2274	70.9863	105.93	89.7146	96.3525	245.577	91.7058	144.545
SAOUHSC_01652	pbp3	2076	2.076	49.8513	77.2779	67.8172	64.9821	31.8258	23.6587	87.7964	47.7603
SAOUHSC_01653	sodA	600	0.6	1929.72	3316.24	2074.26	2440.07	2257.4	1575.79	3565.06	2466.08
SAOUHSC_01655	zur	411	0.411	56.8351	48.3605	44.0551	49.7502	30.1416	0	50.2039	26.7818
SAOUHSC_01656	znuB	864	0.864	27.9111	20.54	32.0767	26.8426	64.5218	56.8466	39.8029	53.7237
SAOUHSC_01657	znuC	786	0.786	32.0274	35.2222	25.3871	30.8789	52.5368	31.2439	161.885	81.8887
SAOUHSC_01658	nfo	891	0.891	40.5556	19.1209	21.9806	27.219	41.7111	110.248	84.9128	78.9573
SAOUHSC_01659	yqfR	1347	1.347	47.1985	77.4683	54.0432	59.57	47.5172	54.6943	102.122	68.1112
SAOUHSC_01660	SAOUHSC_01660	1101	1.101	27.6706	35.4609	35.2407	32.7907	28.1294	33.4574	56.2229	39.2699
SAOUHSC_01661	trmK	678	0.678	15.1638	20.9399	27.796	21.2999	3.04528	0	20.2889	7.77806
SAOUHSC_01662	sigA	1107	1.107	278.552	380.261	367.854	342.222	274.174	288.392	344.829	302.465
SAOUHSC_01663	dnaG	1800	1.8	94.7473	187.719	164.849	149.105	103.235	95.5023	212.07	136.936
SAOUHSC_01664	yqfL	819	0.819	43.844	66.7392	46.9236	52.5023	57.9829	14.9925	41.9898	38.3218
SAOUHSC_01665	ccpN	540	0.54	40.178	32.864	15.739	29.5937	30.5881	68.2159	133.738	77.5139
SAOUHSC_01666	glyS	1392	1.392	164.878	97.9121	108.84	123.877	143.876	70.5682	135.879	116.774
SAOUHSC_01667	recO	747	0.747	93.205	140.642	125.648	119.832	77.3916	82.1878	230.185	129.922
SAOUHSC_01668	era	900	0.9	57.3691	90.7047	104.288	84.1205	50.4704	81.8591	129.917	87.4153
SAOUHSC_01670	cdd	405	0.405	101.355	115.681	134.123	117.053	178.431	151.591	84.9128	138.311
SAOUHSC_01671	dgkA	345	0.345	115.038	137.857	147.809	133.568	227.416	0	219.297	148.904
SAOUHSC_01672	SAOUHSC_01672	468	0.468	61.7046	116.794	152.389	110.296	39.7057	78.7107	169.009	95.8085
SAOUHSC_01673	phoH	948	0.948	97.2065	137.03	142.274	125.504	128.499	142.476	221.284	164.086
SAOUHSC_01675	SAOUHSC_01675	699	0.699	68.7828	96.4763	187.669	117.643	50.2144	140.531	142.675	111.14
SAOUHSC_01676	SAOUHSC_01676	990	0.99	352.248	213.676	263.892	276.605	283.635	272.864	208.422	254.974
SAOUHSC_01677	SAOUHSC_01677	684	0.684	520	261.528	352.776	378.102	353.172	502.644	361.997	405.937
SAOUHSC_01678	rpsU	177	0.177	5697.91	11241.5	15691.2	10876.9	5400.87	12695.1	10103.2	9399.72
SAOUHSC_01679	SAOUHSC_01679	1347	1.347	26.9385	27.4038	20.0261	24.7895	44.4515	18.2314	20.4245	27.7025
SAOUHSC_01680	rsmE	753	0.753	43.1692	19.797	15.7035	26.2232	38.3875	0	50.2372	29.5416
SAOUHSC_01681	prmA	939	0.939	58.7702	58.9662	46.8299	54.8555	37.38	52.3061	179.456	89.7141
SAOUHSC_01682	dnaJ	1140	1.14	33.7531	48.5696	60.2907	47.5378	16.3002	32.3128	78.4326	42.3485
SAOUHSC_01683	dnaK	1833	1.833	135.933	234.685	220.343	196.987	101.376	348.337	369.6	273.104
SAOUHSC_01684	grpE	627	0.627	78.0076	125.669	177.984	127.22	19.7579	97.9176	405.875	174.517
SAOUHSC_01685	hrcA	978	0.978	179.097	254.767	219.9	217.921	236.448	326.432	509.867	357.582
SAOUHSC_01686	hemN	1125	1.125	8.26519	6.30989	4.92698	6.50069	0	0	18.3412	6.11372
SAOUHSC_01687	SAOUHSC_01687	129	0.129	19.9246	33.0169	0	17.6472	0	0	0	0
SAOUHSC_01688	lepA	1824	1.824	33.4878	34.2478	49.6345	39.1233	91.6889	60.5865	126.322	92.8657
SAOUHSC_01689	rpsT	252	0.252	247.188	84.5075	38.1254	123.274	90.1257	194.903	231.994	172.341
SAOUHSC_01690	holA	975	0.975	10.6222	32.0348	14.4019	19.0197	8.47055	0	21.1629	9.87781
SAOUHSC_01691	comEC	2148	2.148	4.96232	1.65238	4.81688	3.81053	8.65097	5.71642	0	4.78913
SAOUHSC_01692	comEB	432	0.432	397.23	202.114	100.935	233.426	186.396	85.2699	127.369	133.012
SAOUHSC_01693	comEA	687	0.687	4.95172	2.06656	8.60608	5.20812	0	0	15.0173	5.00578
SAOUHSC_01694	ubiE	717	0.717	338.338	241.571	209.757	263.222	342.676	171.253	167.872	227.267
SAOUHSC_01695	SAOUHSC_01695	354	0.354	123.858	106.279	106.473	112.203	151.644	69.3721	165.148	128.722
SAOUHSC_01696	yqeK	585	0.585	139.562	97.0752	101.066	112.568	95.2937	62.9685	182.236	113.499
SAOUHSC_01697	nadD	570	0.57	56.233	69.7409	62.8838	62.9526	21.7337	21.5419	54.2995	32.525
SAOUHSC_01698	yhbY	291	0.291	19.2238	39.0303	33.0158	30.4233	42.5711	126.586	11.8178	60.325
SAOUHSC_01699	aroE	807	0.807	19.0162	37.8242	29.7634	28.8679	2.55848	0	4.26142	2.2733
SAOUHSC_01700	yqeH	1101	1.101	14.3502	13.5396	16.4456	14.7785	16.8776	78.0672	12.494	35.813
SAOUHSC_01701	yqeG	528	0.528	18.3264	43.022	18.8961	26.7481	19.5521	23.2554	39.0792	27.2956
SAOUHSC_01702	pfs	687	0.687	27.8397	24.7987	15.5985	22.7456	18.0323	0	30.0347	16.0223
SAOUHSC_01704	SAOUHSC_01704	270	0.27	38.3581	0	39.6896	26.0159	15.2941	0	63.6846	26.3262
SAOUHSC_01705	entA	705	0.705	3.0024	4.02759	1.57244	2.86748	8.78595	0	9.75594	6.18063
SAOUHSC_01706	SAOUHSC_01706	1221	1.221	15.1069	9.30205	16.0399	13.4829	49.0387	10.0564	8.44955	22.5149
SAOUHSC_01707	mntH	1230	1.23	23.2935	39.2444	40.5575	34.3651	47.0012	109.811	27.9591	61.5904
SAOUHSC_01708	lamB	753	0.753	6.72636	22.6251	12.2684	13.8733	27.4196	48.9198	31.9692	36.1028
SAOUHSC_01709	accC	1362	1.362	6.66046	14.0722	18.1777	12.9701	28.8027	45.0766	45.4489	39.7761
SAOUHSC_01710	accB	450	0.45	2.0159	6.30989	0	2.77526	36.7057	0	0	12.2352
SAOUHSC_01711	ahs2	915	0.915	9.25331	31.0323	17.3656	19.217	20.3085	26.839	26.309	24.4855
SAOUHSC_01712	dur1	702	0.702	7.96883	10.112	11.0541	9.71165	11.7647	0	44.0893	18.618
SAOUHSC_01714	greA	477	0.477	189.387	206.857	208.39	201.545	155.826	411.87	418.155	328.617
SAOUHSC_01715	udk	624	0.624	92.1935	65.9808	106.593	88.2559	201.837	78.7107	121.246	133.931
SAOUHSC_01716	SAOUHSC_01716	1269	1.269	25.2583	30.7663	18.9275	24.984	32.5405	9.67601	24.3898	22.2021
SAOUHSC_01717	SAOUHSC_01717	924	0.924	18.7354	18.438	9.59801	15.5905	17.8762	39.8664	66.9929	41.5785
SAOUHSC_01718	SAOUHSC_01718	639	0.639	14.788	8.88717	12.144	11.9397	16.1557	19.2157	48.4362	27.9359
SAOUHSC_01719	SAOUHSC_01719	309	0.309	1059.82	781.079	1008.12	949.67	868.643	1470.28	1947.64	1428.85
SAOUHSC_01720	yrrK	429	0.429	590.496	617.2	702.009	636.568	1058.82	629.685	1667.38	1118.63
SAOUHSC_01721	SAOUHSC_01721	261	0.261	529.753	796.896	668.257	664.969	664.5	940.909	1291.26	965.556
SAOUHSC_01722	alaS	2631	2.631	34.5082	50.4539	39.7473	41.5698	51.794	23.335	50.9767	42.0352
SAOUHSC_01723	recD	2478	2.478	24.1005	48.6992	27.8858	33.5618	39.9941	69.3721	59.6754	56.3472
SAOUHSC_01724	SAOUHSC_01724	669	0.669	16.0458	50.9319	57.4446	41.4741	27.7762	0	35.9832	21.2531
SAOUHSC_01726	SAOUHSC_01726	1118	1.118	7.16744	7.61928	10.2462	8.3443	12.9274	10.9829	64.596	29.5021
SAOUHSC_01727	iscS2	1143	1.143	41.072	104.337	76.9436	74.1175	43.3532	75.1986	222.645	113.732
SAOUHSC_01728	SAOUHSC_01728	1014	1.014	33.1759	23.102	31.3403	29.2061	44.7962	24.2187	71.2212	46.7454
SAOUHSC_01729	SAOUHSC_01729	147	0.147	1146.29	1873.65	1865.21	1628.38	351.139	250.589	2011.91	871.214
SAOUHSC_01730	csbD	183	0.183	6726.82	4352.27	6235.46	5771.52	3373.47	939.367	10861.9	5058.24
SAOUHSC_01732	cymR	424	0.424	1316.34	1064.79	741.662	1040.93	1193.04	1071.5	1378.83	1214.46
SAOUHSC_01734	rarA	1275	1.275	39.8437	33.4053	27.5331	33.594	61.5361	28.8914	51.2474	47.225
SAOUHSC_01735	SAOUHSC_01735	774	0.774	78.5263	124.73	184.284	129.18	104.035	95.185	111.078	103.433
SAOUHSC_01736	SAOUHSC_01736	129	0.129	13.4784	60.5309	17.1871	30.3988	0	0	0	0
SAOUHSC_01737	aspS	1767	1.767	42.9534	62.2687	27.3953	44.2058	47.9075	62.5409	42.8168	51.0884
SAOUHSC_01738	hisS	1263	1.263	16.8191	23.6059	23.9912	21.4721	22.8866	9.72198	49.0114	27.2067
SAOUHSC_01739	lytH	876	0.876	152.573	247.155	202.057	200.595	238.053	98.1188	298.358	211.51
SAOUHSC_01741	dtd	453	0.453	50.7312	125.362	128.069	101.387	86.5988	54.2113	121.465	87.4249
SAOUHSC_01742	relA	2190	2.19	54.5397	49.9173	32.9028	45.7866	70.7088	28.0339	78.5153	59.086
SAOUHSC_01743	apt	519	0.519	60.7392	162.762	81.879	101.794	107.412	141.952	218.663	156.009
SAOUHSC_01744	recJ	2274	2.274	19.5473	19.9785	23.2374	20.9211	46.3059	21.5987	51.4182	39.7742
SAOUHSC_01746	secF	2280	2.28	53.05	69.1182	59.3182	60.4955	93.2736	134.637	66.3661	98.0921
SAOUHSC_01747	yajC	261	0.261	59.0867	54.3956	41.0582	51.5135	47.4643	235.227	184.466	155.719
SAOUHSC_01748	tgt	1140	1.14	79.1771	249.075	268.715	198.989	25.3559	129.251	99.5491	84.7187
SAOUHSC_01749	queA	1026	1.026	19.0833	30.4425	29.8932	26.473	24.1485	59.8385	10.0555	31.3475
SAOUHSC_01750	ruvB	1005	1.005	41.8976	37.4355	43.0192	40.7841	51.3606	73.3066	37.6404	54.1026
SAOUHSC_01751	ruvA	603	0.603	35.6042	42.3799	15.3202	31.1014	6.84808	0	0	2.28269
SAOUHSC_01752	pheB	456	0.456	37.7981	24.9075	43.7594	35.4883	13.5835	26.9273	15.0832	18.5314
SAOUHSC_01753	obgE	1293	1.293	69.3989	31.2933	49.4413	50.0445	70.2604	18.9928	90.4292	59.8941
SAOUHSC_01755	rpmA	285	0.285	1356.49	1377.38	1863.18	1532.35	1412.69	2197.27	1954.78	1854.91
SAOUHSC_01756	SAOUHSC_01756	321	0.321	665.529	344.98	371.826	460.778	598.183	650.282	1264.17	837.545
SAOUHSC_01757	rplU	309	0.309	594.25	365.269	282.225	413.915	561.277	278.162	1168.58	669.34
SAOUHSC_01758	mreD	531	0.531	17.9381	28.0737	6.95901	17.6569	73.8781	138.744	25.9056	79.5093
SAOUHSC_01759	mreC	843	0.843	57.6612	23.5779	52.6012	44.6134	36.7384	72.8284	36.715	48.7606
SAOUHSC_01760	SAOUHSC_01760	120	0.12	85.6757	53.2397	52.3492	63.7549	51.6174	204.648	114.632	123.632
SAOUHSC_01761	SAOUHSC_01761	474	0.474	501.902	766.772	622.889	630.521	605.47	1243.43	885.135	911.345
SAOUHSC_01762	SAOUHSC_01762	285	0.285	228.38	156.917	67.4218	150.906	65.201	129.251	168.932	121.128
SAOUHSC_01763	radC	657	0.657	6.09833	7.56323	10.6864	8.11597	6.28523	18.6893	36.6405	20.5383
SAOUHSC_01764	comC	708	0.708	19.4329	21.0553	11.4824	17.3235	32.0786	0	14.5719	15.5502
SAOUHSC_01765	SAOUHSC_01765	111	0.111	2.04314	19.1855	3.32904	8.18589	0	0	0	0
SAOUHSC_01766	folC	1272	1.272	62.6997	59.7133	56.9392	59.784	56.8116	38.6128	27.0359	40.8201
SAOUHSC_01767	valS	2631	2.631	91.543	76.3554	64.0451	77.3145	130.27	98.0069	73.1973	100.491
SAOUHSC_01768	tag	561	0.561	184.072	266.989	241.738	230.933	334.915	196.987	472.015	334.639
SAOUHSC_01769	abrB	1074	1.074	70.7395	62.1295	59.5229	64.1306	80.7423	148.627	28.8182	86.0624
SAOUHSC_01770	SAOUHSC_01770	102	0.102	166.015	55.6755	112.306	111.332	263.148	120.381	33.7154	139.081
SAOUHSC_01771	hemL	1287	1.287	142.44	140.097	130.352	137.63	157.219	162.192	106.883	142.098
SAOUHSC_01772	hemB	975	0.975	51.483	59.7013	43.5848	51.5897	48.7057	151.124	95.233	98.3544
SAOUHSC_01773	hemD	669	0.669	16.6108	13.794	26.5129	18.9726	6.17249	0	25.7023	10.6249
SAOUHSC_01774	hemC	927	0.927	139.612	271.08	302.953	237.882	247.229	344.391	207.748	266.456
SAOUHSC_01775	hemX	816	0.816	54.659	73.944	45.7376	58.1136	60.7264	45.1429	71.6452	59.1715
SAOUHSC_01776	hemA	1347	1.347	309.905	219.23	233.455	254.197	378.604	145.851	464.656	329.704
SAOUHSC_01777	engB	591	0.591	18.0356	33.6314	19.3828	23.6833	27.9485	20.7764	0	16.2416
SAOUHSC_01778	clpX	1263	1.263	379.597	322.614	278.24	326.817	256.657	349.991	397.537	334.728
SAOUHSC_01779	tig	1302	1.302	115.891	135.757	143.325	131.658	139.549	179.185	441.097	253.277
SAOUHSC_01780	SAOUHSC_01780	111	0.111	62.6563	38.371	46.6066	49.2113	18.6009	0	433.744	150.782
SAOUHSC_01781	SAOUHSC_01781	930	0.93	11.7865	19.0823	17.8802	16.2497	13.3206	26.4062	40.676	26.8009
SAOUHSC_01782	SAOUHSC_01782	609	0.609	25.3229	23.3124	22.4505	23.6953	10.1709	0	124.232	44.801
SAOUHSC_01783	SAOUHSC_01783	102	0.102	34.8336	0	0	11.6112	0	0	0	0
SAOUHSC_01784	rplT	357	0.357	30.2808	73.5712	45.5435	49.7985	17.3504	68.7891	77.0637	54.4011
SAOUHSC_01785	rpmI	201	0.201	152.697	264.874	325.401	247.657	236.259	183.267	958.12	459.215
SAOUHSC_01786	infC	528	0.528	80.4642	103.522	128.073	104.02	101.671	139.533	260.528	167.244
SAOUHSC_01787	lysP	1494	1.494	76.1022	51.7905	73.7068	67.1999	120.233	57.5315	80.5648	86.1099
SAOUHSC_01788	thrS	1938	1.938	260.959	158.602	175.037	198.199	356.901	361.143	377.967	365.337
SAOUHSC_01789	SAOUHSC_01789	123	0.123	11743.8	15172.6	19257.3	15391.2	10508.1	13476.8	16216.3	13400.4
SAOUHSC_01791	dnaI	921	0.921	81.6702	107.135	91.0769	93.2939	141.233	146.653	123.22	137.036
SAOUHSC_01792	dnaB	1401	1.401	20.936	45.0948	32.4421	32.8243	13.2636	8.76436	14.7279	12.2519
SAOUHSC_01793	nrdR	471	0.471	64.0401	36.1713	53.3495	51.187	135.893	0	36.5071	57.4667
SAOUHSC_01794	gapB	1026	1.026	441.346	370.844	417.785	409.992	444.735	347.063	566.458	452.752
SAOUHSC_01795	coaE	624	0.624	206.194	332.179	250.494	262.956	142.279	236.132	104.712	161.041
SAOUHSC_01796	fpg	873	0.873	34.0313	50.4141	22.4338	35.6264	66.2217	28.1303	47.271	47.2077
SAOUHSC_01797	polA	2631	2.631	62.6664	53.152	51.1237	55.6474	58.0721	42.003	56.2051	52.0934
SAOUHSC_01798	SAOUHSC_01798	1488	1.488	23.319	16.22	27.0686	22.2025	58.2777	57.7635	9.24454	41.7619
SAOUHSC_01799	phoR	1662	1.662	46.0309	151.198	116.06	104.43	48.4496	14.776	144.842	69.3559
SAOUHSC_01800	phoP	705	0.705	183.683	156.069	142.044	160.599	125.932	174.168	165.851	155.317
SAOUHSC_01801	citC	1269	1.269	212.313	262.353	282.748	252.471	172.465	212.872	173.439	186.259
SAOUHSC_01802	citZ	858	0.858	77.4465	93.4901	102.502	91.1461	151.604	42.9331	128.26	107.599
SAOUHSC_01803	aapA	1362	1.362	295.391	512.331	485.915	431.213	218.294	171.291	199.47	196.352
SAOUHSC_01805	SAOUHSC_01805	1440	1.44	0.20999	0	0	0.0699965	0	0	0	0
SAOUHSC_01806	pykA	1758	1.758	233.626	289.921	285.656	269.734	120.969	188.583	152.582	154.045
SAOUHSC_01807	pfkA	924	0.924	117.076	115.237	139.571	123.962	167.589	172.755	212.144	184.163
SAOUHSC_01808	accA	945	0.945	155.752	145.728	172.444	157.975	183.529	337.831	254.738	258.699
SAOUHSC_01809	accD	858	0.858	53.1288	76.9432	46.9441	59.0054	43.3153	128.799	116.236	96.1167
SAOUHSC_01810	maeB	1230	1.23	56.4821	39.2444	33.9481	43.2249	109.11	79.8625	134.204	107.725
SAOUHSC_01811	dnaE	3198	3.198	38.1763	45.2821	47.1437	43.534	18.0774	46.0745	41.9386	35.3635
SAOUHSC_01812	SAOUHSC_01812	942	0.942	40.5266	60.2856	44.7194	48.5105	30.6855	26.0698	18.2535	25.0029
SAOUHSC_01813	SAOUHSC_01813	1299	1.299	103.53	185.799	161.862	150.397	77.8831	122.883	201.202	133.989
SAOUHSC_01814	uspA_2	414	0.414	1028.58	823.029	606.054	819.222	723.143	741.477	1744.4	1069.67
SAOUHSC_01815	SAOUHSC_01815	690	0.69	1018.25	748.957	750.829	839.345	834.856	444.886	513.353	597.698
SAOUHSC_01816	pepQ	1056	1.056	101.296	186.205	172.514	153.338	123.178	104.649	195.396	141.074
SAOUHSC_01817	SAOUHSC_01817	99	0.099	0	0	7.46512	2.48837	0	0	0	0
SAOUHSC_01818	ald	1119	1.119	139.708	276.586	236.112	217.469	197.429	164.596	338.058	233.361
SAOUHSC_01819	uspA_1	501	0.501	9739.84	6159.23	5714.71	7204.59	7966.19	7230.07	5889.49	7028.58
SAOUHSC_01820	ackA	1203	1.203	809.376	1096.36	1087.99	997.91	911.35	694.067	843.305	816.241
SAOUHSC_01821	SAOUHSC_01821	948	0.948	57.4149	113.818	111.091	94.1078	82.7621	64.7619	155.987	101.17
SAOUHSC_01822	tpx	495	0.495	896.159	420.181	370.27	562.203	671.548	545.727	1076.85	764.708
SAOUHSC_01823	SAOUHSC_01823	771	0.771	6.27517	23.0176	6.23062	11.8411	24.1015	0	17.8416	13.981
SAOUHSC_01824	thiI	1224	1.224	4.81741	4.63963	0.301898	3.25298	0	0	5.61923	1.87308
SAOUHSC_01825	nifZ	1149	1.149	4.93448	3.08905	2.57284	3.53212	23.3604	0	0	7.78679
SAOUHSC_01826	SAOUHSC_01826	141	0.141	0	0	0	0	0	0	0	0
SAOUHSC_01827	ezrA	1695	1.695	132.728	207.305	184.653	174.895	125.465	159.372	190.716	158.518
SAOUHSC_01828	SAOUHSC_01828	465	0.465	23.8982	36.6381	21.4562	27.3308	8.88042	0	0	2.96014
SAOUHSC_01829	rpsD	603	0.603	161.723	127.14	68.6345	119.166	181.474	346.17	199.608	242.418
SAOUHSC_01830	ugpQ2	744	0.744	11.3801	28.6235	23.8402	21.2813	44.4021	16.5038	18.4891	26.465
SAOUHSC_01831	ohr	447	0.447	549.806	338.257	379.444	422.502	397.235	219.756	430.833	349.274
SAOUHSC_01832	SAOUHSC_01832	1161	1.161	31.3194	62.3652	42.013	45.2325	46.2378	0	38.507	28.2483
SAOUHSC_01833	serA	1605	1.605	12.5287	12.8262	15.8861	13.747	19.2962	68.8534	4.28532	30.8117
SAOUHSC_01834	SAOUHSC_01834	96	0.096	21.2614	0	0	7.08715	107.536	0	0	35.8454
SAOUHSC_01835	SAOUHSC_01835	1131	1.131	31.2812	37.0309	20.5835	29.6319	78.4987	21.7133	85.138	61.7833
SAOUHSC_01836	ptaA	1467	1.467	47.7694	61.4537	70.7813	60.0014	53.4823	92.0705	51.5728	65.7085
SAOUHSC_01837	plsC	618	0.618	53.5779	55.135	37.0719	48.5949	46.7731	0	55.6467	34.1399
SAOUHSC_01838	htrA1	1275	1.275	223.646	301.761	264.898	263.435	216.996	250.392	288.604	251.997
SAOUHSC_01839	tyrS	1263	1.263	9.3373	20.2336	10.5327	13.3679	21.2518	19.444	16.3371	19.011
SAOUHSC_01840	sgtA	906	0.906	16.9382	61.114	52.6143	43.5555	18.2313	0	94.8943	37.7085
SAOUHSC_01841	SAOUHSC_01841	93	0.093	9.75435	0	0	3.25145	0	0	0	0
SAOUHSC_01843	isdH	2688	2.688	3.82481	3.96129	3.16185	3.64931	2.30435	9.13606	0	3.81347
SAOUHSC_01844	SAOUHSC_01844	90	0.09	0	0	0	0	0	0	0	0
SAOUHSC_01845	fhs	1668	1.668	212.558	213.214	223.752	216.508	323.073	228.204	453.581	334.953
SAOUHSC_01846	acsA	1707	1.707	134.674	91.4879	97.6304	107.931	127.002	129.478	255.858	170.779
SAOUHSC_01847	acuA	633	0.633	63.8925	69.5284	64.2142	65.8784	81.5441	0	92.3578	57.9673
SAOUHSC_01849	acuC	1170	1.17	77.5346	83.1207	69.7989	76.8181	109.411	20.9895	49.9679	60.1229
SAOUHSC_01850	ccpA	990	0.99	423.797	490.451	526.291	480.18	450.479	421.698	656.53	509.569
SAOUHSC_01851	SAOUHSC_01851	114	0.114	25.1987	0	29.1729	18.1239	0	0	60.3328	20.1109
SAOUHSC_01852	aroA	1092	1.092	136.724	131.962	141.109	136.598	124.789	89.955	236.193	150.312
SAOUHSC_01853	SAOUHSC_01853	105	0.105	2.87986	0	0	0.959952	0	0	0	0
SAOUHSC_01854	SAOUHSC_01854	1518	1.518	30.1289	51.4393	83.7392	55.1025	25.8427	48.5331	29.451	34.6089
SAOUHSC_01855	SAOUHSC_01855	492	0.492	8889.32	6326.72	4667.11	6627.72	6559.19	2870.06	3005.6	4144.95
SAOUHSC_01856	murC	1314	1.314	129.676	161.529	125.987	139.064	111.563	149.514	130.859	130.645
SAOUHSC_01857	ftsK	3825	3.825	41.405	51.7782	55.0662	49.4165	37.7853	32.1016	19.7797	29.8889
SAOUHSC_01858	pheT2	597	0.597	63.1868	42.8058	100.892	68.9614	86.4614	20.5676	57.6042	54.8777
SAOUHSC_01859	SAOUHSC_01859	858	0.858	45.0229	38.8853	28.8556	37.5879	40.9089	14.311	92.1868	49.1356
SAOUHSC_01860	SAOUHSC_01860	312	0.312	2246.56	1021.57	1063.56	1443.9	966.172	905.173	1003.03	958.126
SAOUHSC_01861	pepA1	1077	1.077	133.996	165.437	197.971	165.801	147.615	205.218	239.482	197.439
SAOUHSC_01863	SAOUHSC_01863	312	0.312	567.456	277.575	99.4871	314.839	337.499	354.198	209.424	300.374
SAOUHSC_01864	SAOUHSC_01864	843	0.843	119.985	126.31	112.654	119.65	173.895	116.525	85.6682	125.363
SAOUHSC_01865	trmB	645	0.645	303.909	362.085	343.743	336.579	291.298	171.333	229.265	230.632
SAOUHSC_01866	SAOUHSC_01866	726	0.726	174.413	280.621	296.739	250.591	386.775	202.956	303.16	297.63
SAOUHSC_01867	dat	849	0.849	46.5687	76.9227	92.7073	72.0662	65.6617	72.3137	113.417	83.7975
SAOUHSC_01868	pepV	1410	1.41	154.356	155.566	136.802	148.908	193.291	174.168	224.387	197.282
SAOUHSC_01869	SAOUHSC_01869	423	0.423	414.439	221.517	322.35	319.436	663.827	116.112	487.797	422.579
SAOUHSC_01870	rsuA	696	0.696	77.5513	36.717	21.7679	45.3454	56.3639	35.2841	133.408	75.0187
SAOUHSC_01871	SAOUHSC_01871	1662	1.662	28.7921	29.0437	24.9017	27.5792	39.7535	0	39.3143	26.3559
SAOUHSC_01872	SAOUHSC_01872	1269	1.269	20.85	35.8008	28.8281	28.493	29.2865	9.67601	18.9699	19.3108
SAOUHSC_01873	mrp	6561	6.561	1.45178	2.05569	1.12642	1.54463	0	9.35746	5.24153	4.86633
SAOUHSC_01874	SAOUHSC_01874	312	0.312	20.8374	20.4768	39.0842	26.7995	26.4705	39.3553	44.0893	36.6384
SAOUHSC_01875	leuS	2418	2.418	19.2273	18.2016	17.2689	18.2326	15.37	35.5467	15.6446	22.1871
SAOUHSC_01876	SAOUHSC_01876	1182	1.182	44.4496	13.2123	24.6974	27.4531	36.6824	10.3882	40.7323	29.2676
SAOUHSC_01877	SAOUHSC_01877	954	0.954	28.5269	11.9055	29.0506	23.161	41.1208	0	126.168	55.7628
SAOUHSC_01878	SAOUHSC_01878	564	0.564	9.11444	5.03449	0.655184	4.9347	43.9297	0	12.1949	18.7082
SAOUHSC_01879	rot	402	0.402	765.929	482.071	544.174	597.391	390.341	458.167	667.262	505.257
SAOUHSC_01880	SAOUHSC_01880	713	0.713	0	0	0	0	0	0	0	0
SAOUHSC_01882	pldB	828	0.828	215.468	246.051	226.266	229.262	274.296	608.011	382.108	421.471
SAOUHSC_01883	SAOUHSC_01883	120	0.12	1.25994	5.91552	0	2.39182	0	0	0	0
SAOUHSC_01884	putA	1002	1.002	314.456	394.604	420.047	376.369	247.269	220.578	240.247	236.032
SAOUHSC_01886	ribH	465	0.465	26.6619	38.1647	89.0035	51.2767	8.88042	0	81.3519	30.0775
SAOUHSC_01887	ribA	1182	1.182	14.9018	18.6174	20.3207	17.9466	15.721	41.5528	11.6378	22.9706
SAOUHSC_01888	ribB	633	0.633	6.09069	32.5214	12.8428	17.1516	16.3088	58.1937	16.2984	30.267
SAOUHSC_01889	ribD	1005	1.005	10.9821	27.5469	15.8105	18.1132	55.4695	61.0889	95.812	70.7901
SAOUHSC_01890	SAOUHSC_01890	1503	1.503	13.6808	11.8074	15.2432	13.5771	12.3635	8.16957	11.4403	10.6578
SAOUHSC_01891	arsR	315	0.315	21.3589	13.5212	31.6734	22.1845	45.8822	77.961	109.174	77.6723
SAOUHSC_01893	arsB	1293	1.293	4.32647	5.49004	5.42997	5.08216	0	0	10.6387	3.54624
SAOUHSC_01894	arsC	396	0.396	7.44508	3.58517	1.86628	4.29884	0	124.029	43.4213	55.8167
SAOUHSC_01895	SAOUHSC_01895	855	0.855	279.662	410.143	345.753	345.186	248.73	301.586	490.707	347.007
SAOUHSC_01896	SAOUHSC_01896	225	0.225	305.409	157.747	144.525	202.56	385.41	272.864	1024.05	560.774
SAOUHSC_01897	rpoE1	471	0.471	4.01254	21.1	0	8.37083	0	0	0	0
SAOUHSC_01898	SAOUHSC_01898	444	0.444	5.10785	0	8.3226	4.47682	0	0	0	0
SAOUHSC_01899	SAOUHSC_01899	444	0.444	114.586	14.3891	13.3162	47.4305	111.605	55.3102	85.1997	84.0384
SAOUHSC_01900	SAOUHSC_01900	636	0.636	5.9431	1.11614	1.74304	2.93409	9.73914	19.3064	21.6287	16.8914
SAOUHSC_01901	tal	714	0.714	801.913	434.468	403.164	546.515	1243.45	257.959	1348.61	950.006
SAOUHSC_01902	SAOUHSC_01902	303	0.303	963.789	2623.92	1789.08	1792.26	1240.18	648.389	953.377	947.316
SAOUHSC_01903	crcB	366	0.366	11.9797	13.5766	20.1925	15.2496	16.9237	0	46.9804	21.3014
SAOUHSC_01904	crcB_1	354	0.354	27.9749	8.02105	18.7893	18.2618	52.4923	0	0	17.4974
SAOUHSC_01905	SAOUHSC_01905	1254	1.254	0.120568	0	0	0.0401894	0	0	0	0
SAOUHSC_01907	dkgB	834	0.834	194.067	210.235	139.125	181.142	168.345	73.6143	284.519	175.493
SAOUHSC_01908	SAOUHSC_01908	909	0.909	81.7504	104.644	87.8076	91.4007	170.355	108.065	181.596	153.338
SAOUHSC_01909	metK	1194	1.194	101.112	107.609	89.7503	99.4903	83.0029	215.96	187.214	162.059
SAOUHSC_01910	pckA	1593	1.593	310.262	319.505	303.413	311.06	283.847	431.649	544.018	419.838
SAOUHSC_01911	tnp	486	0.486	82.7514	55.5037	41.0582	59.7711	67.9736	126.326	84.9128	93.0707
SAOUHSC_01912	SAOUHSC_01912	747	0.747	55.4575	67.4702	42.5422	55.1566	27.6399	65.7503	32.2259	41.872
SAOUHSC_01913	ytkD	474	0.474	4.30611	8.9856	25.7263	13.006	8.7118	51.8095	7.25521	22.5922
SAOUHSC_01914	yidD	258	0.258	415.779	277.892	411.059	368.243	232.078	523.517	319.904	358.5
SAOUHSC_01915	menC	1002	1.002	30.1027	36.1307	16.9642	27.7325	53.575	12.2544	10.2963	25.3752
SAOUHSC_01916	menE	1479	1.479	20.2919	30.7175	15.4905	22.1666	18.1481	16.6043	44.1788	26.3104
SAOUHSC_01917	SAOUHSC_01917	456	0.456	41.1137	21.794	34.0351	32.3143	81.5012	80.782	143.29	101.858
SAOUHSC_01918	SAOUHSC_01918	651	0.651	14.3993	11.9946	19.2992	15.231	28.5442	0	0	9.51473
SAOUHSC_01919	SAOUHSC_01919	996	0.996	13.2066	31.3594	38.5848	27.7169	20.7299	12.3282	6.90556	13.3212
SAOUHSC_01920	SAOUHSC_01920	627	0.627	1.08511	2.26431	0	1.11648	0	0	5.4848	1.82827
SAOUHSC_01921	SAOUHSC_01921	345	0.345	1.53384	2.05757	0	1.19714	0	0	0	0
SAOUHSC_01922	SAOUHSC_01922	552	0.552	5.06714	0	0.669427	1.91219	3.74039	0	0	1.2468
SAOUHSC_01923	SAOUHSC_01923	642	0.642	13.8946	5.52853	18.4186	12.6139	22.5123	0	107.133	43.2151
SAOUHSC_01924	SAOUHSC_01924	186	0.186	0.406431	0	0	0.135477	0	0	0	0
SAOUHSC_01925	SAOUHSC_01925	177	0.177	6.83356	0	22.9647	9.93276	0	0	0	0
SAOUHSC_01926	SAOUHSC_01926	384	0.384	48.0351	12.9402	76.0218	45.6657	91.4059	0	35.8226	42.4095
SAOUHSC_01928	SAOUHSC_01928	144	0.144	53.5473	49.296	100.079	67.6409	86.029	0	143.29	76.4398
SAOUHSC_01929	SAOUHSC_01929	102	0.102	0	0	0	0	0	0	0	0
SAOUHSC_01930	SAOUHSC_01930	360	0.36	21.2089	17.7466	40.0317	26.3291	11.4705	34.108	0	15.1928
SAOUHSC_01931	SAOUHSC_01931	4113	4.113	4.85227	4.14216	1.97654	3.65699	3.01196	2.98538	3.34449	3.11394
SAOUHSC_01932	hsdS	1200	1.2	6.17369	5.91552	11.3936	7.82762	10.3235	10.2324	28.6581	16.4046
SAOUHSC_01933	hsdM2	1740	1.74	3.47569	6.93544	7.22057	5.87723	1.18661	21.1705	21.7406	14.6992
SAOUHSC_01934	SAOUHSC_01934	135	0.135	0	0	0	0	0	0	0	0
SAOUHSC_01935	splF	720	0.72	82.6309	150.846	96.9999	110.159	212.205	272.864	420.318	301.796
SAOUHSC_01936	splE	717	0.717	68.743	117.815	75.76	87.4395	164.139	291.131	292.576	249.282
SAOUHSC_01937	SAOUHSC_01937	108	0.108	0	0	0	0	19.1176	0	0	6.37252
SAOUHSC_01938	splD	720	0.72	40.528	41.4087	44.1375	42.0247	94.632	238.756	162.396	165.261
SAOUHSC_01939	splC	720	0.72	69.9265	138.029	85.7089	97.8881	114.705	306.972	71.6452	164.441
SAOUHSC_01941	splB	723	0.723	47.1562	109.965	100.686	85.9358	122.797	254.748	242.583	206.709
SAOUHSC_01942	splA	708	0.708	90.3311	94.2473	132.047	105.542	169.142	398.89	510.016	359.349
SAOUHSC_01944	SAOUHSC_01944	567	0.567	9.9995	126.448	18.2481	51.5653	218.486	21.6558	206.217	148.786
SAOUHSC_01945	epiG	699	0.699	132.915	259.978	484.768	292.554	206.765	298.628	236.152	247.182
SAOUHSC_01947	epiE	762	0.762	104.366	104.337	150.331	119.678	159.865	64.456	72.2093	98.8434
SAOUHSC_01948	epiF	693	0.693	49.6339	72.7276	66.6529	63.0048	83.4221	53.1553	109.174	81.917
SAOUHSC_01949	epiP	1374	1.374	71.6899	104.361	206.546	127.532	51.0915	17.8732	45.052	38.0055
SAOUHSC_01950	epiD	519	0.519	1.89355	8.20651	0	3.36668	0	0	0	0
SAOUHSC_01951	epiC	1245	1.245	2.79311	2.85085	2.67125	2.77174	0	9.86254	5.52445	5.129
SAOUHSC_01952	bsaB	2994	2.994	2.85316	2.84514	3.70264	3.13365	0	8.20231	9.18896	5.79709
SAOUHSC_01953	epiA	144	0.144	254.087	172.536	200.159	208.927	100.367	170.54	668.688	313.198
SAOUHSC_01954	lukD	984	0.984	45.2502	233.014	149.086	142.45	146.879	474.184	178.239	266.434
SAOUHSC_01955	lukE	906	0.906	50.3975	107.341	59.9558	72.5649	52.415	609.877	41.7535	234.682
SAOUHSC_01956	SAOUHSC_01956	540	0.54	7.9796	3.94368	10.2645	7.39594	0	22.7386	0	7.57954
SAOUHSC_01957	SAOUHSC_01957	789	0.789	67.0689	98.0672	45.8977	70.3446	65.4213	15.5626	187.422	89.4685
SAOUHSC_01958	SAOUHSC_01958	555	0.555	51.4872	56.2774	70.5757	59.4467	48.3623	0	179.694	76.0187
SAOUHSC_01960	hemY	1401	1.401	94.9135	150.485	127.922	124.44	203.375	271.695	142.37	205.813
SAOUHSC_01961	hemH	924	0.924	38.6163	37.6442	44.7907	40.3504	37.9869	53.1553	100.489	63.8771
SAOUHSC_01962	hemE	1038	1.038	48.067	28.0389	43.7875	39.9644	35.804	11.8293	49.6961	32.4431
SAOUHSC_01963	SAOUHSC_01963	111	0.111	5.44838	19.1855	9.98712	11.5403	0	0	0	0
SAOUHSC_01964	TRAP	504	0.504	942.403	792.962	811.632	848.999	757.875	950.15	539.045	749.023
SAOUHSC_01966	ecsB	1224	1.224	324.31	276.638	305.219	302.056	457.135	240.762	185.435	294.444
SAOUHSC_01967	ecsA	741	0.741	150.886	116.873	117.19	128.317	225.696	132.565	171.716	176.659
SAOUHSC_01968	hit	423	0.423	127.602	119.15	125.795	124.182	244.054	261.252	357.718	287.675
SAOUHSC_01969	gvpP	366	0.366	1825.88	1714.53	1647.71	1729.37	665.667	704.525	413.428	594.54
SAOUHSC_01971	SAOUHSC_01971	558	0.558	37.7981	5.08862	9.93343	17.6067	18.5009	22.0051	18.4891	19.665
SAOUHSC_01972	prsA	963	0.963	163.91	190.918	204.14	186.323	128.642	229.511	382.108	246.754
SAOUHSC_01973	cbf1	942	0.942	88.1956	127.353	129.451	115	48.2201	156.419	105.871	103.503
SAOUHSC_01974	SAOUHSC_01974	2937	2.937	23.7316	32.629	43.1551	33.1719	18.9809	16.723	25.7601	20.488
SAOUHSC_01975	sbcD	1197	1.197	37.3876	67.0129	69.4593	57.9533	25.8734	51.2902	68.9517	48.7051
SAOUHSC_01976	SAOUHSC_01976	99	0.099	1.5272	0	0	0.509065	0	0	0	0
SAOUHSC_01977	SAOUHSC_01977	345	0.345	1079.38	1148.13	584.811	937.44	436.878	320.318	1973.67	910.288
SAOUHSC_01978	SAOUHSC_01978	1125	1.125	8.46678	10.0958	10.5109	9.69116	0	0	39.7392	13.2464
SAOUHSC_01979	SAOUHSC_01979	465	0.465	74.4582	56.4837	27.8136	52.9185	128.766	105.625	207.078	147.156
SAOUHSC_01980	yhcR	624	0.624	6.29969	4.5504	5.92185	5.59065	9.92643	0	49.6005	19.8423
SAOUHSC_01981	yhcS	1113	1.113	6.92796	12.7558	15.6043	11.7627	14.8406	0	24.7185	13.1864
SAOUHSC_01982	yhcT	822	0.822	72.0095	75.995	50.3487	66.1178	125.59	44.8134	234.285	134.896
SAOUHSC_01983	fumC	1386	1.386	148.902	169.015	104.245	140.721	175.782	97.4513	205.941	159.725
SAOUHSC_01984	SAOUHSC_01984	396	0.396	67.1966	41.2294	13.9971	40.8077	72.9943	93.0217	104.211	90.0757
SAOUHSC_01985	SAOUHSC_01985	363	0.363	2.91556	0	0	0.971852	0	0	0	0
SAOUHSC_01986	SAOUHSC_01986	153	0.153	1107.76	324.774	277.746	570.092	836.675	561.778	831.646	743.366
SAOUHSC_01987	SAOUHSC_01987	600	0.6	1709.86	1287.22	1572.94	1523.34	1610.46	920.915	1089.01	1206.8
SAOUHSC_01988	SAOUHSC_01988	471	0.471	23.5937	0	3.1382	8.91064	13.1509	0	0	4.38365
SAOUHSC_01989	SAOUHSC_01989	1143	1.143	12.3017	18.6316	20.0441	16.9925	3.61277	21.4853	30.0872	18.3951
SAOUHSC_01990	glnQ	729	0.729	30.7985	46.7399	69.9509	49.1631	25.4901	16.8434	18.8695	20.401
SAOUHSC_01991	SAOUHSC_01991	1458	1.458	1.91842	2.43437	3.29479	2.5492	2.83223	0	4.71738	2.51654
SAOUHSC_01992	pfoS/R	1062	1.062	82.3586	64.8368	29.2278	58.8077	132.203	92.4961	142.481	122.393
SAOUHSC_01993	tnp	1320	1.32	0	0	0	0	0	0	0	0
SAOUHSC_01997	perR	447	0.447	1625.57	698.746	587.766	970.695	1348.75	988.902	1530.99	1289.55
SAOUHSC_01998	SAOUHSC_01998	951	0.951	27.1065	25.3789	26.0337	26.1731	19.5397	25.8231	72.3232	39.2287
SAOUHSC_01999	bcp	456	0.456	50.2317	45.1448	34.0351	43.1372	36.2228	0	82.9576	39.7268
SAOUHSC_02000	gsaB	1290	1.29	72.2559	76.4891	56.1447	68.2966	78.4265	38.074	117.298	77.9329
SAOUHSC_02001	SAOUHSC_02001	1044	1.044	44.8219	66.6346	99.1059	70.1875	75.1518	58.8068	102.115	78.6912
SAOUHSC_02002	SAOUHSC_02002	93	0.093	0	0	7.94674	2.64891	0	0	0	0
SAOUHSC_02003	msbA	1737	1.737	21.3689	35.1458	29.5704	28.695	16.6412	21.207	21.7782	19.8755
SAOUHSC_02004	SAOUHSC_02004	543	0.543	206.045	261.46	212.323	226.609	357.425	158.291	398.996	304.904
SAOUHSC_02005	mutY	1038	1.038	8.30248	8.20651	2.13597	6.21499	5.96733	23.6587	19.8784	16.5015
SAOUHSC_02006	yfhP	978	0.978	289.013	349.125	231.991	290.043	371.561	200.881	369.214	313.886
SAOUHSC_02008	tagG	837	0.837	128.974	222.203	222.509	191.229	202.276	146.701	61.6303	136.869
SAOUHSC_02009	tagH	1518	1.518	21.5136	32.7341	39.9222	31.3899	42.1644	56.6219	22.6546	40.4803
SAOUHSC_02010	SAOUHSC_02010	291	0.291	50.6573	39.0303	33.0158	40.9011	92.2373	0	35.4533	42.5635
SAOUHSC_02011	recX	819	0.819	26.1218	9.53418	33.388	23.0146	5.042	0	20.9949	8.67897
SAOUHSC_02012	sgtB	810	0.81	128.7	66.6044	92.609	95.9712	175.882	75.7954	225.019	158.899
SAOUHSC_02013	pfpI	516	0.516	2075.82	1752.65	1720.86	1849.78	1896.64	1308.79	1212.97	1472.8
SAOUHSC_02014	SAOUHSC_02014	162	0.162	59.2637	52.5824	79.8353	63.8938	101.96	0	84.9128	62.291
SAOUHSC_02091	SAOUHSC_02091	531	0.531	121.723	201.863	179.542	167.709	73.8781	277.488	64.764	138.71
SAOUHSC_02092	ampS	1257	1.257	43.8422	58.7317	89.6616	64.0785	52.5619	19.5368	90.2832	54.1273
SAOUHSC_02093	yfkK	201	0.201	110.95	60.0381	42.2838	71.0905	184.898	0	650.153	278.35
SAOUHSC_02095	ptpA	465	0.465	1309.68	1152.57	1302.47	1254.91	1447.51	977.028	991.014	1138.52
SAOUHSC_02096	SAOUHSC_02096	276	0.276	903.594	1054.51	1168.82	1042.31	905.175	1067.73	573.161	848.688
SAOUHSC_02097	yihY	1218	1.218	310.019	222.051	196.594	242.888	227.151	141.136	93.174	153.82
SAOUHSC_02098	vraR	630	0.63	87.9556	122.818	100.299	103.691	104.874	38.9805	32.7521	58.8687
SAOUHSC_02099	vraS	1044	1.044	15.2061	10.1992	8.49479	11.3	51.4197	0	26.3522	25.924
SAOUHSC_02100	yvqF	702	0.702	17.6607	12.1344	32.1096	20.6349	49.9998	0	29.3929	26.4642
SAOUHSC_02101	SAOUHSC_02101	387	0.387	45.9047	45.8568	32.4646	41.4087	32.0108	95.185	124.407	83.8676
SAOUHSC_02102	map	759	0.759	481.864	477.918	349.076	436.286	525.015	323.554	543.71	464.093
SAOUHSC_02103	SAOUHSC_02103	987	0.987	10.5697	6.47291	4.49269	7.17843	27.1946	0	10.4528	12.5491
SAOUHSC_02104	SAOUHSC_02104	414	0.414	11.1386	6.85858	2.67771	6.89162	9.97438	0	24.9201	11.6315
SAOUHSC_02105	SAOUHSC_02105	111	0.111	8.85361	25.5806	9.98712	14.8071	37.2018	0	92.9451	43.3823
SAOUHSC_02106	cobQ	732	0.732	41.2061	61.0947	60.0728	54.1246	87.4394	16.7744	136.243	80.1523
SAOUHSC_02107	murE2	1314	1.314	26.1768	30.7931	14.061	23.677	15.7131	112.136	34.0233	53.9574
SAOUHSC_02108	ftn	501	0.501	1067.1	177.111	140.876	461.695	185.452	0	789.384	324.945
SAOUHSC_02109	SAOUHSC_02109	93	0.093	0.812863	0	0	0.270954	0	0	0	0
SAOUHSC_02110	polC	555	0.555	113.19	78.0209	61.9202	84.377	93.0044	0	254.05	115.685
SAOUHSC_02111	dinP	1041	1.041	58.676	63.4171	51.8256	57.9729	91.2354	23.5905	75.981	63.6023
SAOUHSC_02112	SAOUHSC_02112	531	0.531	213.406	157.747	187.197	186.117	276.071	531.853	751.262	519.729
SAOUHSC_02113	rumA	1362	1.362	17.9277	21.89	28.7588	22.8589	48.5098	27.046	7.57482	27.7102
SAOUHSC_02114	dagK	948	0.948	101.114	77.1264	93.94	90.7268	163.346	194.286	224.911	194.181
SAOUHSC_02115	SAOUHSC_02115	147	0.147	4.11408	0	0	1.37136	0	0	0	0
SAOUHSC_02116	gatB	1428	1.428	75.1727	119.802	115.153	103.376	67.9557	163.374	89.1049	106.812
SAOUHSC_02117	gatA	1458	1.458	62.3747	108.573	117.852	96.2666	84.967	58.952	25.9456	56.6215
SAOUHSC_02118	gatC	303	0.303	143.708	199.136	139.029	160.624	258.939	40.5243	465.339	254.934
SAOUHSC_02119	putP	1539	1.539	79.6732	135.607	140.462	118.581	154.282	151.591	82.6782	129.517
SAOUHSC_02121	camS	1200	1.2	67.0287	55.6059	90.2253	70.9533	44.7351	102.324	157.619	101.559
SAOUHSC_02122	lig	2004	2.004	29.3482	25.5041	39.6445	31.4989	13.3937	0	32.605	15.3329
SAOUHSC_02123	pcrA	2193	2.193	13.375	21.6876	14.9966	16.6864	4.70747	22.3965	31.3631	19.489
SAOUHSC_02124	pcrB	693	0.693	27.4895	31.7543	23.995	27.7463	8.93808	0	59.5492	22.8291
SAOUHSC_02125	SAOUHSC_02125	303	0.303	619.739	405.301	342.693	455.911	402.037	688.913	238.344	443.098
SAOUHSC_02126	purB	1296	1.296	56.0555	50.9392	51.6078	52.8675	82.8428	18.9489	84.9128	62.2348
SAOUHSC_02127	sspB2	1167	1.167	48.9076	44.4044	36.0974	43.1365	125.616	326.174	64.8306	172.207
SAOUHSC_02129	sspA	327	0.327	127.843	125.908	79.1029	110.951	258.876	262.85	347.052	289.593
SAOUHSC_02130	SAOUHSC_02130	174	0.174	45.184	73.4341	101.938	73.5185	47.4643	0	98.8209	48.7617
SAOUHSC_02131	SAOUHSC_02131	603	0.603	117.719	157.747	125.013	133.493	147.234	447.985	199.608	264.942
SAOUHSC_02132	nadE	822	0.822	43.592	45.7697	26.523	38.6282	82.8893	29.8756	29.2856	47.3502
SAOUHSC_02133	pncB	1470	1.47	35.2268	36.7004	48.2643	40.0638	29.4957	50.1178	58.4859	46.0331
SAOUHSC_02134	nos	1077	1.077	77.702	85.6845	148.221	103.869	118.859	79.8069	185.2	127.955
SAOUHSC_02135	pheA	795	0.795	93.4731	111.614	137.584	114.223	127.258	30.8902	134.098	97.4155
SAOUHSC_02136	SAOUHSC_02136	108	0.108	2.0999	0	0	0.699965	0	0	0	0
SAOUHSC_02137	sdcS	1563	1.563	42.3203	62.675	97.6412	67.5455	76.617	62.8477	30.8033	56.756
SAOUHSC_02138	SAOUHSC_02138	1098	1.098	31.5329	5.81855	22.2118	19.8544	7.52167	33.5488	3.13203	14.7342
SAOUHSC_02139	entB3	561	0.561	265.463	145.516	133.055	181.344	426.925	153.212	392.324	324.154
SAOUHSC_02140	ppaC	930	0.93	122.336	188.533	164.498	158.456	246.432	277.265	207.078	243.591
SAOUHSC_02141	SAOUHSC_02141	174	0.174	1.73784	0	0	0.579281	0	0	0	0
SAOUHSC_02142	aldH	1380	1.38	47.9872	57.0977	54.6252	53.2367	47.877	26.6932	54.8241	43.1314
SAOUHSC_02143	ykgB	1029	1.029	52.0137	93.1307	88.3409	77.8284	86.2799	47.7312	137.024	90.345
SAOUHSC_02144	yolD	402	0.402	8.08616	7.06331	11.0306	8.72668	10.2721	0	0	3.42404
SAOUHSC_02145	SAOUHSC_02145	174	0.174	2363.03	293.736	590.388	1082.39	2052.83	1552.5	1581.13	1728.82
SAOUHSC_02146	SAOUHSC_02146	1041	1.041	17.5738	14.32	14.9087	15.6008	17.8504	94.3621	79.2846	63.8323
SAOUHSC_02147	SAOUHSC_02147	843	0.843	87.4334	206.306	275.718	189.819	53.883	72.8284	138.701	88.4708
SAOUHSC_02148	SAOUHSC_02148	483	0.483	32.3984	39.6818	32.8975	34.9926	17.0989	50.8442	78.3202	48.7544
SAOUHSC_02149	SAOUHSC_02149	525	0.525	67.8206	29.7466	53.4929	50.3534	90.4534	46.7766	98.2562	78.4954
SAOUHSC_02150	SAOUHSC_02150	564	0.564	296.889	519.811	402.283	406.328	215.988	87.0841	804.865	369.312
SAOUHSC_02151	SAOUHSC_02151	741	0.741	27.9533	38.3192	19.4486	28.5737	8.3591	16.5707	9.28197	11.4039
SAOUHSC_02152	SAOUHSC_02152	873	0.873	10.7376	4.87878	2.96296	6.19312	9.46024	14.0651	47.271	23.5988
SAOUHSC_02153	SAOUHSC_02153	681	0.681	6.21643	3.12715	15.7359	8.35984	9.09558	0	0	3.03186
SAOUHSC_02154	SAOUHSC_02154	897	0.897	5.98365	7.91374	8.65105	7.51615	13.8107	0	11.5016	8.43742
SAOUHSC_02155	SAOUHSC_02155	381	0.381	7.7382	11.1789	16.4879	11.8017	5.41915	0	45.1308	16.85
SAOUHSC_02156	SAOUHSC_02156	177	0.177	124.285	64.1684	14.6139	67.6892	11.665	0	58.2876	23.3175
SAOUHSC_02157	SAOUHSC_02157	99	0.099	19.09	0	18.6628	12.5843	0	0	0	0
SAOUHSC_02158	SAOUHSC_02158	1287	1.287	87.2264	98.7299	84.7004	90.2189	128.342	66.7848	117.572	104.233
SAOUHSC_02160	truncated-mapW	291	0.291	441.887	5425.21	2862.22	2909.77	489.567	5611.99	2091.74	2731.1
SAOUHSC_02161	truncated mapW	1755	1.755	178.502	682.358	457.746	439.535	312.94	1063.47	642.725	673.044
SAOUHSC_02241	lukF	1017	1.017	209.767	984.175	853.138	682.36	440.55	700.269	382.108	507.642
SAOUHSC_02243	lukS	1056	1.056	91.8465	209.732	223.604	175.061	89.9395	372.087	162.83	208.285
SAOUHSC_02244	dapE	1224	1.224	65.6526	75.3939	59.1721	66.7395	94.4633	160.508	75.8596	110.277
SAOUHSC_02245	SAOUHSC_02245	846	0.846	7.05922	25.1724	44.5525	25.5947	24.4054	0	0	8.13513
SAOUHSC_02246	fhuD1	912	0.912	3.14984	3.89179	7.69841	4.91335	2.26392	0	0	0.754641
SAOUHSC_02247	ktrB	1308	1.308	21.442	24.4219	11.8654	19.2431	48.934	37.55	31.5502	39.3447
SAOUHSC_02248	SAOUHSC_02248	444	0.444	79.1717	220.633	272.149	190.651	148.807	55.3102	216.872	140.33
SAOUHSC_02249	SAOUHSC_02249	438	0.438	75.5962	51.8621	49.776	59.0781	61.281	0	23.5546	28.2785
SAOUHSC_02250	SAOUHSC_02250	591	0.591	0.767474	0	3.75151	1.50633	3.49357	0	0	1.16452
SAOUHSC_02251	SAOUHSC_02251	213	0.213	1.41965	0	0	0.473216	0	0	0	0
SAOUHSC_02254	groEL	1617	1.617	121.085	118.091	111.063	116.746	190.253	417.648	259.465	289.122
SAOUHSC_02255	groES	285	0.285	65.5167	122.047	92.0567	93.2067	79.6901	172.335	168.932	140.319
SAOUHSC_02256	SAOUHSC_02256	744	0.744	52.8361	48.6599	24.8336	42.1099	83.2539	49.5115	32.3559	55.0404
SAOUHSC_02257	sdrH	1260	1.26	39.658	32.1128	33.4331	35.068	22.9411	29.2354	79.1509	43.7758
SAOUHSC_02258	SAOUHSC_02258	627	0.627	42.1988	58.8722	56.5778	52.5496	32.9298	156.668	54.848	81.482
SAOUHSC_02259	amiE	786	0.786	80.7899	55.0911	78.512	71.4643	81.4321	0	179.386	86.9395
SAOUHSC_02260	hld	135	0.135	64659.4	37375.6	26044.6	42693.2	142311	126973	95832.6	121705
SAOUHSC_02261	agrB	570	0.57	2906.87	2775.94	2900.44	2861.08	1735.07	2778.9	1918.58	2144.18
SAOUHSC_02262	agrD	141	0.141	464.3	332.276	254.211	350.263	483.227	870.841	463.407	605.825
SAOUHSC_02264	argC2	1245	1.245	669.922	825.607	901.4	798.977	754.568	858.041	928.107	846.905
SAOUHSC_02265	agrA	627	0.627	611.16	683.823	1021.35	772.11	490.654	724.59	702.054	639.099
SAOUHSC_02266	SAOUHSC_02266	108	0.108	6.99965	0	0	2.33322	152.941	0	0	50.9802
SAOUHSC_02267	frk1	960	0.96	73.7851	88.7328	51.5793	71.3657	64.5218	115.114	100.303	93.3131
SAOUHSC_02268	scrB	1485	1.485	26.8278	33.4615	38.321	32.8701	27.8074	16.5372	60.2109	34.8518
SAOUHSC_02269	scrR	951	0.951	79.7298	68.6723	71.4956	73.2992	60.7902	38.7346	97.6363	65.7204
SAOUHSC_02270	nrgA	1251	1.251	2.65886	0	0.590765	1.08321	0	0	19.2428	6.41428
SAOUHSC_02271	SAOUHSC_02271	225	0.225	2.35188	0	1.64233	1.3314	0	0	0	0
SAOUHSC_02272	SAOUHSC_02272	987	0.987	1.68502	4.31527	1.12317	2.37449	4.18378	0	0	1.39459
SAOUHSC_02273	rex	636	0.636	144.655	218.763	266.103	209.84	327.884	154.451	562.347	348.227
SAOUHSC_02274	vga	1929	1.929	5.44732	1.47198	4.40593	3.77508	8.56277	12.7308	1.78277	7.69212
SAOUHSC_02275	SAOUHSC_02275	129	0.129	1.75805	0	0	0.586017	0	0	0	0
SAOUHSC_02276	mutS	1611	1.611	5.11483	1.3219	5.96376	4.1335	5.1265	0	10.6734	5.26663
SAOUHSC_02277	gcp	1026	1.026	77.0698	109.316	108.768	98.3847	144.891	119.677	117.314	127.294
SAOUHSC_02278	rimI	411	0.411	7.54123	15.5444	22.4771	15.1876	30.1416	59.7512	8.36732	32.7533
SAOUHSC_02279	yeaZ	663	0.663	16.077	25.6964	32.3263	24.6999	43.5984	37.0403	57.0568	45.8985
SAOUHSC_02280	yjeE	435	0.435	20.3328	13.0549	23.7854	19.0577	61.7036	0	71.1511	44.2849
SAOUHSC_02281	ilvD	1689	1.689	19.2459	11.768	15.7523	15.5888	19.559	29.0796	12.2166	20.2851
SAOUHSC_02282	ilvB	1770	1.77	5.12517	7.21894	6.88942	6.41118	11.665	6.93721	3.88584	7.496
SAOUHSC_02283	ilvN	255	0.255	6.81848	2.78378	4.34734	4.64986	0	0	0	0
SAOUHSC_02284	ilvC	1005	1.005	4.06189	7.06331	11.0306	7.38525	16.4354	24.4355	0	13.6236
SAOUHSC_02285	leuA	1530	1.53	4.49625	6.03151	9.41923	6.649	16.1937	56.1778	6.74307	26.3715
SAOUHSC_02286	leuB	1047	1.047	4.62097	4.06798	13.0586	7.24919	11.8321	23.4553	19.7076	18.3317
SAOUHSC_02287	leuC	1371	1.371	2.48128	5.1777	21.0232	9.56073	18.0717	8.95614	5.01673	10.6815
SAOUHSC_02288	leuD	573	0.573	2.11089	3.71656	7.09382	4.30709	10.8099	0	6.00169	5.60387
SAOUHSC_02289	ilvA	1269	1.269	3.51472	8.39081	10.4829	7.46282	17.8973	0	2.70998	6.86909
SAOUHSC_02294	SAOUHSC_02294	108	0.108	335.283	46.0096	85.5378	155.61	172.058	0	159.211	110.423
SAOUHSC_02296	SAOUHSC_02296	456	0.456	37.7981	52.9284	69.6908	53.4724	45.2784	53.8547	15.0832	38.0721
SAOUHSC_02297	tex	2151	2.151	19.8567	26.0712	35.7326	27.2202	16.3179	22.8338	35.1731	24.7749
SAOUHSC_02298	sigB	771	0.771	656.54	1062.49	1094.19	937.741	870.333	748.517	512.946	710.599
SAOUHSC_02299	rsbW	510	0.51	203.665	125.27	195.63	174.855	307.68	240.762	215.778	254.74
SAOUHSC_02300	rsbV	327	0.327	813.295	1122.32	959.405	965.007	776.629	600.801	694.104	690.511
SAOUHSC_02301	rsbU	991	0.991	36.3106	44.4112	31.3219	37.3479	64.5869	37.1711	45.1126	48.9569
SAOUHSC_02303	ydcE	363	0.363	167.436	156.444	146.588	156.823	307.145	101.478	132.632	180.419
SAOUHSC_02304	ydcD	171	0.171	2269.66	4778.08	4038.83	3695.52	2873.67	1795.16	1085.99	1918.27
SAOUHSC_02305	alr	1149	1.149	44.2787	72.9015	71.0746	62.7516	70.0811	21.3731	20.9511	37.4684
SAOUHSC_02306	acpS	360	0.36	18.6891	27.6058	52.3492	32.8813	0	0	28.6581	9.55269
SAOUHSC_02307	ydbS	492	0.492	27.3499	69.2549	33.0468	43.2172	16.7862	0	34.9489	17.245
SAOUHSC_02308	ydbT	1584	1.584	23.0034	29.1295	29.8605	27.3311	5.21388	7.75181	17.3685	10.1114
SAOUHSC_02309	SAOUHSC_02309	480	0.48	38.5856	29.5776	21.5555	29.9062	90.3305	76.7429	21.4936	62.8556
SAOUHSC_02310	kdpC	561	0.561	113.731	103.759	104.731	107.407	69.9274	109.437	36.7804	72.0483
SAOUHSC_02311	kdpB	1974	1.974	53.0016	94.5764	96.0312	81.2031	27.1946	55.9827	47.0376	43.4049
SAOUHSC_02312	kdpA	1677	1.677	36.2429	24.1277	47.8155	36.062	18.4678	29.2877	26.6587	24.8047
SAOUHSC_02313	kdpF	111	0.111	153.236	486.032	339.562	326.277	130.206	0	340.799	157.002
SAOUHSC_02314	kdpD	2658	2.658	43.9129	45.4013	27.6656	38.9933	31.8482	32.3371	56.928	40.3711
SAOUHSC_02315	kdpE	696	0.696	56.0455	108.111	76.9841	80.3803	65.2634	123.494	19.7642	69.5073
SAOUHSC_02316	cshA	1521	1.521	174.453	243.155	266.514	228.04	142.533	161.458	368.542	224.178
SAOUHSC_02317	murF	1359	1.359	72.0361	96.6333	82.1163	83.5952	95.7144	63.2465	60.7323	73.2311
SAOUHSC_02318	ddl	1071	1.071	48.5623	45.0706	60.3797	51.3375	52.0512	114.649	89.9077	85.5358
SAOUHSC_02319	ftsW	1203	1.203	98.4071	72.5795	79.2494	83.412	128.722	30.6206	77.1838	78.8421
SAOUHSC_02320	SAOUHSC_02320	138	0.138	35831	17257.9	26536.1	26541.6	22651.8	8719.77	14603.2	15324.9
SAOUHSC_02321	SAOUHSC_02321	210	0.21	62.6369	30.4227	110.857	67.9722	147.478	0	212.888	120.122
SAOUHSC_02322	csoR	294	0.294	25.1987	67.606	51.5322	48.1123	112.364	0	269.035	127.133
SAOUHSC_02323	cls2	1485	1.485	17.97	26.2912	14.4326	19.5646	22.2459	41.343	27.7896	30.4595
SAOUHSC_02324	SAOUHSC_02324	648	0.648	58.7971	123.788	82.6866	88.4238	35.0489	75.7954	111.448	74.0975
SAOUHSC_02325	SAOUHSC_02325	108	0.108	5.59972	0	6.84303	4.14758	0	0	0	0
SAOUHSC_02326	SAOUHSC_02326	93	0.093	1.62573	0	0	0.541908	0	0	0	0
SAOUHSC_02327	oxaI	873	0.873	251.728	251.257	263.28	255.422	260.157	379.759	236.355	292.09
SAOUHSC_02328	thiE	642	0.642	1.64852	6.63423	0	2.76092	9.64812	0	0	3.21604
SAOUHSC_02329	thiM	792	0.792	0.763598	0	0	0.254533	0	15.5036	4.34213	6.61525
SAOUHSC_02330	thiD	831	0.831	2.72911	5.12536	6.22543	4.6933	0	14.776	37.2451	17.3404
SAOUHSC_02331	tenA	690	0.69	0.766918	0	0	0.255639	0	0	0	0
SAOUHSC_02332	SAOUHSC_02332	132	0.132	192.999	118.31	223.954	178.421	31.2833	558.13	208.422	265.945
SAOUHSC_02333	sceD	696	0.696	10.4271	14.2788	23.8916	16.1992	0	52.9261	256.934	103.287
SAOUHSC_02334	ssb	396	0.396	29.5894	64.533	99.846	64.6561	72.9943	279.065	138.948	163.669
SAOUHSC_02335	ywpF	504	0.504	174.741	169.015	196.493	180.083	90.1257	48.7256	191.054	109.968
SAOUHSC_02336	fabZ	441	0.441	167.649	123.944	139.933	143.842	182.592	0	101.375	94.6559
SAOUHSC_02337	murA	1266	1.266	145.161	144.664	173.086	154.304	212.015	135.785	268.924	205.575
SAOUHSC_02338	SAOUHSC_02338	234	0.234	825.42	327.629	390.053	514.367	1041.17	629.685	602.554	757.804
SAOUHSC_02339	SAOUHSC_02339	93	0.093	2.43859	0	0	0.812863	0	0	0	0
SAOUHSC_02340	atpC	405	0.405	460.297	248.89	273.721	327.636	295.685	333.5	93.4041	240.863
SAOUHSC_02341	atpD	1413	1.413	278.149	225.066	252.887	252.034	274.708	469.256	177.668	307.211
SAOUHSC_02343	atpG	867	0.867	118.234	121.176	167.074	135.495	90.4942	84.9748	43.6317	73.0336
SAOUHSC_02345	atpA	1509	1.509	216.469	273.314	243.166	244.316	114.933	292.935	77.485	161.785
SAOUHSC_02346	atpH	540	0.54	70.6965	73.6154	110.173	84.8282	15.2941	22.7386	76.4215	38.1514
SAOUHSC_02347	atpF	522	0.522	116.436	72.0742	111.14	99.8833	126.571	211.705	144.937	161.071
SAOUHSC_02349	atpE	213	0.213	189.168	59.9884	192.569	147.242	135.708	230.589	177.599	181.299
SAOUHSC_02350	atpB	729	0.729	309.851	202.54	255.473	255.955	249.236	168.434	94.3475	170.673
SAOUHSC_02351	atpI	453	0.453	362.962	241.322	282.241	295.508	241.565	54.2113	273.295	189.691
SAOUHSC_02352	mnaA	1128	1.128	167.88	173.061	189.676	176.872	97.0115	119.741	76.2183	97.6568
SAOUHSC_02353	upp	630	0.63	160.912	189.297	173.617	174.609	170.419	428.786	169.219	256.141
SAOUHSC_02354	glyA	1239	1.239	176.086	138.65	171.788	162.175	144.979	198.206	149.882	164.356
SAOUHSC_02355	ywlG	525	0.525	341.263	190.649	412.459	314.79	200.571	491.155	209.613	300.446
SAOUHSC_02356	ptpB	420	0.42	25.0188	23.6621	77.424	42.0349	78.6551	87.7062	40.9401	69.1005
SAOUHSC_02357	sua5	1098	1.098	13.4944	21.9812	28.6061	21.3606	24.4454	11.1829	9.39609	15.0081
SAOUHSC_02358	hemK	753	0.753	123.283	163.089	176.174	154.182	101.453	114.146	100.474	105.358
SAOUHSC_02359	prfA	1077	1.077	30.8843	32.9556	47.6915	37.1771	92.0199	22.802	95.793	70.205
SAOUHSC_02360	tdk	600	0.6	58.3351	46.1411	73.9047	59.4603	68.8232	225.112	68.7794	120.905
SAOUHSC_02361	rpmE2	255	0.255	980.379	1230.43	1621.56	1277.45	631.554	1492.72	917.058	1013.78
SAOUHSC_02362	rho	1317	1.317	105.789	155.771	154.319	138.626	136.392	279.701	292.456	236.183
SAOUHSC_02363	aldA	1428	1.428	629.81	553.772	552.474	578.685	556.659	309.551	626.143	497.451
SAOUHSC_02364	SAOUHSC_02364	336	0.336	1690.12	1609.87	1692.55	1664.18	1929.51	1717.58	2415.47	2020.85
SAOUHSC_02365	murZ	1260	1.26	101.575	167.325	213.796	160.898	185.167	116.942	281.122	194.41
SAOUHSC_02366	fbaA	861	0.861	522.237	377.604	330.039	409.96	446.032	670.275	479.299	531.869
SAOUHSC_02367	SAOUHSC_02367	522	0.522	32.7294	16.3187	4.2474	17.7652	3.95536	0	52.7045	18.8866
SAOUHSC_02368	pyrG	1611	1.611	119.33	137.478	128.45	128.42	43.5752	45.7313	113.138	67.4815
SAOUHSC_02369	rpoE	531	0.531	209.99	144.379	164.233	172.867	190.528	439.357	861.361	497.082
SAOUHSC_02370	blt	861	0.861	14.3115	23.9094	17.5964	18.6058	16.7862	85.567	15.9766	39.4433
SAOUHSC_02371	coaA	804	0.804	142.072	71.516	173.731	129.106	84.745	61.0889	64.1599	69.9979
SAOUHSC_02372	SAOUHSC_02372	672	0.672	87.7456	208.1	117.676	137.84	310.319	310.626	301.933	307.626
SAOUHSC_02373	SAOUHSC_02373	1194	1.194	8.67394	10.1069	1.8569	6.87925	6.91691	0	8.64062	5.18584
SAOUHSC_02374	hmrA	1185	1.185	10.2071	1.19808	4.36568	5.25695	22.6507	0	20.3146	14.3218
SAOUHSC_02375	luxS	471	0.471	135.142	79.8784	52.5649	89.1952	52.6037	0	94.9184	49.1741
SAOUHSC_02376	SAOUHSC_02376	351	0.351	278.694	143.59	160.022	194.102	394.116	104.948	97.9763	199.013
SAOUHSC_02377	pdp	1302	1.302	102.769	94.3212	102.456	99.8488	160.165	216.908	95.0867	157.386
SAOUHSC_02378	SAOUHSC_02378	129	0.129	4.68814	0	0	1.56271	0	0	0	0
SAOUHSC_02379	deoC2	663	0.663	38.0832	19.2723	24.5234	27.293	40.4843	0	31.1219	23.8687
SAOUHSC_02380	deoD	711	0.711	556.18	609.024	564.94	576.715	496.573	328.127	522.375	449.025
SAOUHSC_02381	dps	444	0.444	11492	11952.6	8183.61	10542.7	10835	7522.19	17396.2	11917.8
SAOUHSC_02382	SAOUHSC_02382	414	0.414	416.327	217.76	215.109	283.065	309.206	88.9773	274.121	224.101
SAOUHSC_02383	SAOUHSC_02383	1374	1.374	55.2392	71.2963	66.6971	64.4108	55.5996	98.3024	165.191	106.364
SAOUHSC_02384	SAOUHSC_02384	231	0.231	74.6145	9.219	7.99834	30.6106	8.93808	0	14.8873	7.9418
SAOUHSC_02385	manA	858	0.858	76.3892	152.232	153.753	127.458	115.508	200.354	208.422	174.761
SAOUHSC_02386	SAOUHSC_02386	225	0.225	76.9402	44.1692	39.4158	53.5084	55.0586	0	183.412	79.4901
SAOUHSC_02387	ylbE	666	0.666	466.858	171.603	267.988	302.15	412.319	110.62	340.799	287.913
SAOUHSC_02388	czrA	321	0.321	60.5241	24.3255	25.3256	36.7251	25.7283	0	64.2798	30.0027
SAOUHSC_02389	czrB	981	0.981	173.771	251.817	243.712	223.1	111.548	125.167	87.6393	108.118
SAOUHSC_02390	truncated-SA	1092	1.092	301.485	287.325	299.815	296.208	217.436	157.421	318.073	230.977
SAOUHSC_02391	SAOUHSC_02391	105	0.105	1608.4	256.903	675.7	847.001	511.258	584.708	393.025	496.33
SAOUHSC_02393	SAOUHSC_02393	1137	1.137	9.84014	10.6136	10.725	10.3929	10.8955	0	6.0492	5.64823
SAOUHSC_02394	SAOUHSC_02394	93	0.093	1.62573	0	0	0.541908	0	0	0	0
SAOUHSC_02396	SAOUHSC_02396	858	0.858	75.2438	112.519	59.4338	82.3989	62.5666	0	144.292	68.953
SAOUHSC_02397	SAOUHSC_02397	783	0.783	9.07541	10.8791	11.3264	10.427	15.8214	15.6818	4.39204	11.9651
SAOUHSC_02399	glmS	1806	1.806	210.171	290.077	259.444	253.231	233.222	339.946	310.383	294.517
SAOUHSC_02400	mtlF	1539	1.539	165.879	136.069	100.364	134.104	170.381	95.7416	151.949	139.357
SAOUHSC_02401	bglG	2133	2.133	52.2404	48.256	45.7357	48.744	64.8545	11.5132	29.0208	35.1295
SAOUHSC_02402	mtlA	435	0.435	77.8554	37.533	33.1297	49.506	9.49286	0	79.0567	29.5165
SAOUHSC_02403	mtlD	1107	1.107	56.7484	71.1786	74.4388	67.4553	69.0098	33.2761	27.9591	43.415
SAOUHSC_02404	fmtB	7437	7.437	0.752201	0.763601	2.03717	1.18433	0	1.65105	5.54896	2.4
SAOUHSC_02405	glmM	1356	1.356	113.283	141.868	120.449	125.2	124.856	45.276	111.589	93.9071
SAOUHSC_02406	SAOUHSC_02406	933	0.933	23.9023	33.4769	38.0217	31.8003	17.7037	65.8031	29.4874	37.6648
SAOUHSC_02407	disA	810	0.81	88.5689	94.6484	115.875	99.6975	81.5683	30.3182	106.141	72.6758
SAOUHSC_02409	arg	909	0.909	243.255	288.943	242.69	258.296	295.281	310.686	654.501	420.156
SAOUHSC_02410	tnp	1320	1.32	0	0	0	0	0	0	0	0
SAOUHSC_02411	SAOUHSC_02411	105	0.105	4.31978	0	0	1.43993	0	0	0	0
SAOUHSC_02412	SAOUHSC_02412	117	0.117	146.023	42.4704	53.6914	80.7284	0	0	58.7858	19.5953
SAOUHSC_02416	SAOUHSC_02416	186	0.186	1.21929	0	0	0.406431	0	0	0	0
SAOUHSC_02417	apbC	1067	1.067	277.658	313.351	386.147	325.719	309.608	264.68	448.001	340.763
SAOUHSC_02418	lmrB3	1443	1.443	57.889	55.5887	43.0214	52.1664	77.2652	85.0926	61.9634	74.7737
SAOUHSC_02419	sepA	474	0.474	846.71	88.3584	85.7544	340.274	396.387	233.143	711.01	446.847
[truncated: 585 more rows]
