# Supplementary material for: Host-inherent variability influences the transcriptional response of Staphylococcus aureus during in vivo infection
Source: Nat Commun. 2017 Feb 3;8:14268. doi: 10.1038/ncomms14268 (PMC5296661; doi:10.1038/ncomms14268)
Supplement: Supplementary Data 4 — NOISeq analysis of the gene expression by S. aureus during infection of A/J in comparison to S. aureus during infection of C57BL/6 mice. [file ncomms14268-s5.xlsx]

## Sheet: Sheet1
Supplementary Data 4. NOISeq analysis of the gene expression by S. aureus during infection of A/J in comparison to S. aureus during infection of C57BL/6 mice
Locus tag	Pan genome symbol or locus tag	A/J meana	C57BL/6 meanb	thetac	probd	FDRe	Statistical significancef	log2 Fold Change	Fold Change
SAOUHSC_02853	SAOUHSC_02853	607.459	64.3497	2.68847	1	1.9984e-15	*	3.23878	9.43996		a normalized mean read counts assigned to a gene for the three biological replicates of S. aureus during infection of A/J mice
SAOUHSC_02702	SAOUHSC_02702	86.9146	26.6004	0.939366	0.968073	0.031927	*	1.70815	3.26742		b normalized mean read counts assigned to a gene for the three biological replicates of S. aureus during infection of C57BL/6 mice
SAOUHSC_01024	graF	88.8592	27.9857	1.03512	0.968787	0.0312127	*	1.66683	3.17517		c differential expression statistic
SAOUHSC_02964	arcR	43.2671	14.646	1.34403	0.994444	0.00555586	*	1.56276	2.95419		d probability of differential expression as calculated by the NOISeq algorithm
SAOUHSC_01969	gvpP	49.3367	17.1811	1.29822	0.980445	0.0195548	*	1.52184	2.87157		e false discovery rate, calculated as 1 – prob (probability for differential expression)
SAOUHSC_02697	tcyC	31.1298	10.9639	1.05741	0.965357	0.0346427	*	1.50554	2.83931		f (*) indicates statistical significance of the difference in gene expression (FDR < 0.05, prob ≥ 0.95), n.s. stands for no significant difference
SAOUHSC_02967	arcD	41.5545	14.9831	1.01556	0.974021	0.025979	*	1.47167	2.77343
SAOUHSC_01181	xynA	119.799	44.1312	0.994294	0.977767	0.0222329	*	1.44074	2.71461
SAOUHSC_02665	SAOUHSC_02665	78.2115	30.7585	1.2257	0.961738	0.0382618	*	1.3464	2.54276
SAOUHSC_00686	SAOUHSC_00686	101.204	40.7416	1.49828	0.971626	0.0283742	*	1.31269	2.48404
SAOUHSC_02850	cidB	58.1041	23.7401	0.942152	0.968994	0.0310059	*	1.29132	2.44751
SAOUHSC_01403	cspA	56.5968	23.4203	1.03061	0.969956	0.0300442	*	1.27296	2.41657
SAOUHSC_01002	qoxB	300.489	132.05	0.941762	0.968866	0.0311339	*	1.18622	2.27556
SAOUHSC_01191	rpmB	284.618	128.957	0.954422	0.972792	0.0272078	*	1.14214	2.20708
SAOUHSC_01803	aapA	45.3616	20.9702	0.950295	0.971577	0.0284234	*	1.11313	2.16314
SAOUHSC_00371	yflT	181.034	87.5929	1.39219	0.997066	0.00293356	*	1.04737	2.06676
SAOUHSC_02862	clpL	143.718	72.1491	1.02874	0.97046	0.0295398	*	0.994187	1.99196
SAOUHSC_00845	SAOUHSC_00845	1980.01	1014.74	2.56721	1	<1,00E-15	*	0.964396	1.95125
SAOUHSC_01477	SAOUHSC_01477	357.123	194.418	1.32242	0.988481	0.0115192	*	0.877258	1.83688
SAOUHSC_00101	drm	98.621	55.5571	0.984556	0.977997	0.0220031	*	0.827925	1.77513
SAOUHSC_02887	isaA	159.898	234.364	-0.641275	0.95357	0.0464304	*	-0.551598	-1.46571
SAOUHSC_00728	ltaS	41.352	66.0538	-0.659757	0.955543	0.0444568	*	-0.675684	-1.59735
SAOUHSC_01001	qoxA	107.647	179.299	-0.799755	0.964256	0.0357438	*	-0.736062	-1.66562
SAOUHSC_01359	mprF	19.1781	33.9979	-0.644479	0.953927	0.0460729	*	-0.825986	-1.77275
SAOUHSC_00144	ausA	41.8383	75.6287	-0.62912	0.952098	0.047902	*	-0.85411	-1.80764
SAOUHSC_02430	htsA	20.849	38.0201	-0.695823	0.958978	0.0410223	*	-0.866783	-1.82359
SAOUHSC_01788	thrS	30.1363	55.6054	-0.825563	0.965434	0.034566	*	-0.883723	-1.84513
SAOUHSC_01431	msrB	8.00764	14.8224	-0.620905	0.950957	0.0490425	*	-0.888332	-1.85103
SAOUHSC_00348	rpsF	22.83	42.6077	-0.78322	0.962209	0.0377908	*	-0.900184	-1.8663
SAOUHSC_02885	SAOUHSC_02885	18.5219	35.0209	-0.660982	0.955669	0.0443305	*	-0.918986	-1.89079
SAOUHSC_00561	vraX	244.269	464.753	-0.650773	0.954606	0.0453939	*	-0.927991	-1.90263
SAOUHSC_00711	SAOUHSC_00711	11.4458	22.0743	-0.652234	0.95476	0.0452396	*	-0.947551	-1.9286
SAOUHSC_00893	namA	19.0562	37.4418	-0.631614	0.952418	0.0475816	*	-0.974391	-1.96481
SAOUHSC_01320	dhoM	12.6113	25.0571	-0.694879	0.958906	0.0410942	*	-0.990502	-1.98688
SAOUHSC_01110	efb	23.799	47.3104	-0.761174	0.960279	0.0397212	*	-0.991254	-1.98791
SAOUHSC_02762	SAOUHSC_02762	33.6114	66.8213	-0.739451	0.960009	0.0399913	*	-0.991358	-1.98806
SAOUHSC_00652	fhuA	12.839	25.5772	-0.628932	0.952073	0.0479265	*	-0.994325	-1.99215
SAOUHSC_01326	lysP2	11.3642	23.1434	-0.660896	0.955661	0.0443394	*	-1.02611	-2.03652
SAOUHSC_01121	hla	52.0697	109.283	-1.09113	0.961835	0.0381651	*	-1.06955	-2.09878
SAOUHSC_02941	nrdG	51.1163	108.66	-1.11727	0.964321	0.0356792	*	-1.08797	-2.12574
SAOUHSC_02114	dagK	6.71561	14.4467	-0.751622	0.960006	0.0399939	*	-1.10515	-2.15121
SAOUHSC_00875	ndh2	6.22523	13.499	-0.644567	0.953937	0.0460632	*	-1.11665	-2.16843
SAOUHSC_02855	amiD2	12.152	26.5403	-0.737113	0.96003	0.03997	*	-1.12699	-2.18403
SAOUHSC_02550	FdhD	9.85944	21.657	-0.646471	0.954145	0.0458551	*	-1.13526	-2.19658
SAOUHSC_01062	SAOUHSC_01062	16.3907	36.2975	-0.928464	0.952928	0.0470723	*	-1.147	-2.21452
SAOUHSC_02972	isaB	28.0852	62.6804	-0.664826	0.956064	0.0439361	*	-1.1582	-2.23179
SAOUHSC_00051	plc	15.6538	35.0341	-0.780346	0.961869	0.0381311	*	-1.16225	-2.23806
SAOUHSC_02372	SAOUHSC_02372	7.14054	16.2467	-0.714062	0.959942	0.0400585	*	-1.18604	-2.27528
SAOUHSC_00801	secG	10.6965	24.9887	-0.777387	0.96154	0.0384603	*	-1.22414	-2.33616
SAOUHSC_01688	lepA	5.53799	13.206	-0.734965	0.96005	0.0399497	*	-1.25375	-2.38461
SAOUHSC_01462	gpsB	6.5323	15.6633	-0.914421	0.953098	0.0469021	*	-1.26172	-2.39782
SAOUHSC_00427	sle1	33.955	82.2429	-0.832253	0.964981	0.0350192	*	-1.27627	-2.42211
SAOUHSC_00625	mnhA	20.2911	49.6012	-0.960933	0.955398	0.0446019	*	-1.28953	-2.44448
SAOUHSC_00401	SAOUHSC_00401	33.8514	83.2705	-1.06742	0.963158	0.0368424	*	-1.29859	-2.45989
SAOUHSC_00083	sbnI	21.6847	53.5907	-0.849938	0.962365	0.0376346	*	-1.30531	-2.47136
SAOUHSC_02571	ssaA	8.64186	21.4117	-0.832134	0.964992	0.0350081	*	-1.30899	-2.47767
SAOUHSC_00986	sspC	11.3902	28.3787	-0.692008	0.958677	0.0413233	*	-1.31701	-2.4915
SAOUHSC_02254	groEL	14.7076	36.9982	-0.905103	0.953546	0.0464541	*	-1.33089	-2.51558
SAOUHSC_02883	ssaA	5.91069	15.1042	-0.626315	0.951724	0.0482759	*	-1.35355	-2.55541
SAOUHSC_00268	SAOUHSC_00268	6.45553	16.4969	-0.763485	0.960395	0.0396047	*	-1.35359	-2.55547
SAOUHSC_00411.2	psma2	30.037	79.5609	-0.991086	0.961851	0.0381489	*	-1.40532	-2.64877
SAOUHSC_00411.3	psma3	26.2568	72.6036	-0.86828	0.958605	0.0413949	*	-1.46735	-2.76514
SAOUHSC_01935	splF	6.13263	16.9996	-0.856038	0.961148	0.0388522	*	-1.47093	-2.772
SAOUHSC_02112	SAOUHSC_02112	7.72235	21.6201	-0.874079	0.957471	0.0425294	*	-1.48526	-2.79967
SAOUHSC_02260	hld	454.189	1293.73	-2.06019	1	1.09912e-14	*	-1.51017	-2.84844
SAOUHSC_02369	rpoE	7.18417	20.5922	-0.769206	0.960777	0.0392234	*	-1.5192	-2.86633
SAOUHSC_02763	opp-1F	7.02655	20.2832	-0.889278	0.955048	0.0449523	*	-1.5294	-2.88665
SAOUHSC_01936	splE	4.85191	14.0597	-0.885084	0.955622	0.0443781	*	-1.53495	-2.89778
SAOUHSC_02971	aur	16.516	49.3109	-1.32774	0.978038	0.021962	*	-1.57804	-2.98564
SAOUHSC_00741	nrdI	3.95373	11.8363	-0.848458	0.962645	0.0373555	*	-1.58194	-2.99371
SAOUHSC_00987	sspB	13.8891	42.4499	-0.825708	0.965428	0.0345724	*	-1.61181	-3.05635
SAOUHSC_00717	saeP	15.4603	49.2759	-1.06872	0.963015	0.0369855	*	-1.67231	-3.18724
SAOUHSC_00435	gltB	9.22056	31.1176	-1.03811	0.966534	0.0334658	*	-1.7548	-3.3748
SAOUHSC_00964	SAOUHSC_00964	7.83961	26.6383	-0.793316	0.963481	0.0365193	*	-1.76465	-3.39792
SAOUHSC_00988	sspA	6.46899	22.0795	-0.89014	0.954939	0.0450611	*	-1.7711	-3.41313
SAOUHSC_01942	splA	5.7987	19.9605	-0.993509	0.962416	0.0375844	*	-1.78335	-3.44224
SAOUHSC_02566	sarR	24.4104	86.2366	-1.20091	0.980309	0.0196908	*	-1.8208	-3.53278
SAOUHSC_01192	vfrA	2.34912	8.31293	-0.644377	0.953916	0.0460842	*	-1.82324	-3.53875
SAOUHSC_00367	tcyP	7.11615	25.9551	-0.935782	0.953086	0.0469143	*	-1.86685	-3.64735
SAOUHSC_00411.1	psma1	42.4574	165.148	-1.77568	1	3.76286e-10	*	-1.95967	-3.88974
SAOUHSC_02127	sspB2	3.93066	16.068	-0.885029	0.95563	0.0443699	*	-2.03135	-4.08786
SAOUHSC_00436	gltD	3.21659	13.4238	-0.9921	0.962089	0.0379112	*	-2.06119	-4.1733
SAOUHSC_00248	lytM	4.98869	22.3931	-0.807731	0.965036	0.034964	*	-2.16632	-4.48877
SAOUHSC_00272	SAOUHSC_00272	3.1961	14.6497	-0.852944	0.961777	0.0382234	*	-2.19649	-4.58363
SAOUHSC_02485	rpoA	23.1944	113.622	-0.94272	0.953423	0.0465772	*	-2.29239	-4.89866
SAOUHSC_01031	cydA	14.752	28.9476	-0.608308	0.948895	0.0511046	n.s.	-0.972537	-1.96229
SAOUHSC_01896	SAOUHSC_01896	3.5918	9.77918	-0.606927	0.948643	0.0513567	n.s.	-1.44501	-2.72264
SAOUHSC_00638	sirR	18.8619	33.9497	-0.605208	0.948321	0.0516786	n.s.	-0.847924	-1.79991
SAOUHSC_01882	pldB	14.7537	27.6151	-0.601655	0.947629	0.0523713	n.s.	-0.904385	-1.87175
SAOUHSC_01949	epiP	13.5069	4.06552	0.819005	0.946076	0.053924	n.s.	1.73219	3.32232
SAOUHSC_01955	lukE	5.07534	17.1964	-0.593498	0.945896	0.0541041	n.s.	-1.76053	-3.38822
SAOUHSC_02930	SAOUHSC_02930	38.7634	17.0361	0.810469	0.945579	0.0544212	n.s.	1.1861	2.27537
SAOUHSC_02320	SAOUHSC_02320	287.694	165.171	0.810245	0.945566	0.0544342	n.s.	0.800575	1.7418
SAOUHSC_02753	ybbM	51.0041	25.7046	0.706902	0.945565	0.0544347	n.s.	0.988583	1.98423
SAOUHSC_01485	ndk	8.10593	17.1228	-0.591929	0.945539	0.0544607	n.s.	-1.07887	-2.11238
SAOUHSC_02389	czrB	16.9438	8.3641	0.699422	0.945473	0.0545266	n.s.	1.01847	2.02577
SAOUHSC_00233	lrgB	81.0549	42.0118	0.716702	0.945466	0.0545345	n.s.	0.948107	1.92934
SAOUHSC_01041	pdhB	50.1776	27.0766	0.721274	0.945356	0.0546439	n.s.	0.889999	1.85317
SAOUHSC_01376	SAOUHSC_01376	23.2255	12.1673	0.693799	0.945281	0.0547185	n.s.	0.9327	1.90885
SAOUHSC_00257	esxA	23.4175	8.75195	0.725249	0.945237	0.0547628	n.s.	1.41991	2.67569
SAOUHSC_00474	rplY	90.2137	53.7753	0.729725	0.945084	0.0549158	n.s.	0.746402	1.6776
SAOUHSC_02965	arcC	28.6474	13.3155	0.731288	0.945027	0.0549727	n.s.	1.10529	2.15143
SAOUHSC_02492	rplO	33.4869	16.1237	0.793479	0.944652	0.0553475	n.s.	1.05442	2.07688
SAOUHSC_02810	SAOUHSC_02810	34.7767	19.6257	0.744832	0.944516	0.0554838	n.s.	0.825379	1.772
SAOUHSC_00951	SAOUHSC_00951	72.1856	40.0385	0.746357	0.944462	0.0555378	n.s.	0.850325	1.80291
SAOUHSC_02441	asp23	186.081	124.561	0.785533	0.944322	0.0556781	n.s.	0.579078	1.49389
SAOUHSC_01855	SAOUHSC_01855	255.888	159.828	0.680144	0.944266	0.0557336	n.s.	0.678991	1.60102
SAOUHSC_01154	ylmF	10.3649	18.0423	-0.586484	0.944247	0.0557527	n.s.	-0.79968	-1.74072
SAOUHSC_02969	arcA	36.2852	19.4154	0.76622	0.944022	0.0559775	n.s.	0.902181	1.86889
SAOUHSC_02812	SAOUHSC_02812	54.2938	29.9159	0.677544	0.943972	0.0560275	n.s.	0.859875	1.81488
SAOUHSC_02675	nreC	13.3287	5.25683	0.675279	0.943688	0.0563124	n.s.	1.34227	2.5355
SAOUHSC_01720	yrrK	21.2239	37.3286	-0.583991	0.943628	0.0563719	n.s.	-0.814596	-1.75881
SAOUHSC_01806	pykA	36.791	21.3486	0.673662	0.943468	0.0565315	n.s.	0.785208	1.72334
SAOUHSC_00910	yitW	11.2659	22.1929	-0.580982	0.942858	0.0571419	n.s.	-0.97814	-1.96992
SAOUHSC_00895	gudB	79.1485	49.955	0.66865	0.942698	0.0573019	n.s.	0.663933	1.5844
SAOUHSC_00383	set6	15.2225	5.62127	0.668363	0.94265	0.0573502	n.s.	1.43723	2.70801
SAOUHSC_01327	katA	60.832	87.8742	-0.578279	0.942147	0.057853	n.s.	-0.53061	-1.44454
SAOUHSC_02304	ydcD	48.7142	25.8301	0.664168	0.941895	0.0581048	n.s.	0.91529	1.88595
SAOUHSC_02443	SAOUHSC_02443	62.3762	35.4361	0.658333	0.940687	0.0593131	n.s.	0.815775	1.76024
SAOUHSC_00486	ftsH	17.5937	27.4511	-0.571531	0.940299	0.0597007	n.s.	-0.641805	-1.56028
SAOUHSC_01066	ctaB	8.13299	15.3669	-0.570677	0.940059	0.059941	n.s.	-0.917969	-1.88945
SAOUHSC_01000	qoxC	150.662	92.7539	0.650893	0.93889	0.0611096	n.s.	0.699835	1.62432
SAOUHSC_02703	gpmA	72.8626	46.3536	0.645449	0.937404	0.0625955	n.s.	0.652497	1.57189
SAOUHSC_00833	SAOUHSC_00833	18.7409	33.1766	-0.557737	0.936284	0.063716	n.s.	-0.823979	-1.77028
SAOUHSC_01585	srrB	8.93744	15.3281	-0.556384	0.935879	0.0641207	n.s.	-0.778245	-1.71504
SAOUHSC_01338	SAOUHSC_01338	12.7898	21.8324	-0.555556	0.935631	0.0643692	n.s.	-0.771476	-1.70702
SAOUHSC_02968	arcB	28.797	15.4045	0.636592	0.934715	0.0652846	n.s.	0.902565	1.86939
SAOUHSC_00999	qoxD	18.1775	8.53541	0.635304	0.934299	0.0657014	n.s.	1.09062	2.12966
SAOUHSC_00501	nupC	11.6158	21.174	-0.54595	0.932729	0.0672713	n.s.	-0.866203	-1.82286
SAOUHSC_01779	tig	13.3056	25.6584	-0.545548	0.932606	0.0673936	n.s.	-0.9474	-1.92839
SAOUHSC_01902	SAOUHSC_01902	41.7699	22.4471	0.62496	0.930762	0.0692383	n.s.	0.895933	1.86081
SAOUHSC_00816	ssp	2.80358	8.26735	-0.539268	0.930702	0.0692983	n.s.	-1.56016	-2.94886
SAOUHSC_01845	fhs	28.1013	43.5786	-0.537831	0.930266	0.0697345	n.s.	-0.632985	-1.55077
SAOUHSC_02767	opp-1A	31.6691	50.5914	-0.532522	0.928653	0.0713469	n.s.	-0.675816	-1.5975
SAOUHSC_02362	rho	14.1292	24.4625	-0.531516	0.928347	0.0716532	n.s.	-0.791898	-1.73135
SAOUHSC_01829	rpsD	5.63942	11.5718	-0.528988	0.927576	0.0724242	n.s.	-1.03699	-2.05194
SAOUHSC_00336	thlA	5.16462	10.5342	-0.528224	0.927342	0.072658	n.s.	-1.02835	-2.03969
SAOUHSC_00079	sbnE	33.7493	58.9471	-0.527931	0.927252	0.0727476	n.s.	-0.804563	-1.74662
SAOUHSC_02691	SAOUHSC_02691	2.80413	7.955	-0.526191	0.926718	0.0732817	n.s.	-1.50431	-2.83689
SAOUHSC_01176	gmk	18.0533	33.1062	-0.52312	0.92577	0.0742301	n.s.	-0.874841	-1.83381
SAOUHSC_00628	mnhD	9.62985	18.5689	-0.522814	0.925675	0.0743253	n.s.	-0.947304	-1.92827
SAOUHSC_01138	SAOUHSC_01138	42.0686	25.151	0.610157	0.925251	0.0747495	n.s.	0.742127	1.67264
SAOUHSC_02872	SAOUHSC_02872	23.8128	41.2063	-0.520411	0.924924	0.0750759	n.s.	-0.791129	-1.73043
SAOUHSC_01247	rbfA	4.15597	9.69431	-0.519792	0.924729	0.0752706	n.s.	-1.22195	-2.33262
SAOUHSC_00152	entB	12.781	5.26735	0.606724	0.923921	0.0760787	n.s.	1.27885	2.42646
SAOUHSC_00119	capF	14.2286	5.91824	0.605609	0.923487	0.0765134	n.s.	1.26555	2.40419
SAOUHSC_00019	purA	4.94705	10.4372	-0.515022	0.923205	0.0767947	n.s.	-1.07709	-2.10978
SAOUHSC_00948	SAOUHSC_00948	12.8212	6.25422	0.604676	0.923122	0.076878	n.s.	1.03562	2.05
SAOUHSC_00667	vraF	6.21783	13.9553	-0.512417	0.922351	0.0776486	n.s.	-1.16633	-2.2444
SAOUHSC_01452	ald	40.1418	22.2751	0.602537	0.922282	0.0777176	n.s.	0.84967	1.80209
SAOUHSC_01164	pyrR	4.66098	10.1125	-0.509478	0.921364	0.0786358	n.s.	-1.11744	-2.16961
SAOUHSC_01685	hrcA	16.5149	27.3564	-0.509119	0.921242	0.0787578	n.s.	-0.728115	-1.65647
SAOUHSC_01600	graE	9.50195	15.6918	-0.507231	0.920591	0.0794094	n.s.	-0.723719	-1.65143
SAOUHSC_01960	hemY	13.4893	22.812	-0.507155	0.920564	0.0794357	n.s.	-0.757978	-1.69112
SAOUHSC_02131	SAOUHSC_02131	6.24613	12.7017	-0.5071	0.920545	0.0794548	n.s.	-1.02398	-2.03352
SAOUHSC_03022	yceI	15.6757	29.0139	-0.506995	0.920508	0.0794917	n.s.	-0.888216	-1.85089
SAOUHSC_01884	putA	29.2404	18.5617	0.590823	0.91762	0.0823803	n.s.	0.655637	1.57531
SAOUHSC_00285	SAOUHSC_00285	7.68352	13.1682	-0.498593	0.917414	0.0825859	n.s.	-0.777223	-1.71383
SAOUHSC_00535	capD	8.59401	15.6075	-0.497952	0.917163	0.082837	n.s.	-0.860832	-1.81609
SAOUHSC_00071	sirC	55.4502	31.3671	0.58932	0.917015	0.0829847	n.s.	0.821943	1.76779
SAOUHSC_00781	hprK	7.84736	13.7222	-0.4967	0.916667	0.083333	n.s.	-0.806232	-1.74864
SAOUHSC_00868	dltX	6.52629	14.0254	-0.492532	0.914944	0.0850556	n.s.	-1.10371	-2.14907
SAOUHSC_01808	accA	11.6194	19.296	-0.491638	0.91456	0.08544	n.s.	-0.731763	-1.66067
SAOUHSC_01901	tal	30.7223	52.5629	-0.491633	0.914558	0.0854424	n.s.	-0.774758	-1.7109
SAOUHSC_00349	ssb	9.60281	16.4387	-0.491332	0.914427	0.0855732	n.s.	-0.775566	-1.71186
SAOUHSC_00074	sirA	8.7347	14.8119	-0.488501	0.913167	0.0868329	n.s.	-0.761926	-1.69575
SAOUHSC_01756	SAOUHSC_01756	11.6404	20.9759	-0.488222	0.91304	0.08696	n.s.	-0.849589	-1.80199
SAOUHSC_00633	SAOUHSC_00633	7.57639	12.6634	-0.487348	0.912637	0.087363	n.s.	-0.74108	-1.67143
SAOUHSC_00118	capE	14.4551	6.86456	0.578172	0.912489	0.0875113	n.s.	1.07434	2.10576
SAOUHSC_01263	cvfA	95.3449	67.7093	0.577828	0.912348	0.0876521	n.s.	0.493802	1.40815
SAOUHSC_00654	fhuG	11.2082	19.5915	-0.483747	0.910915	0.0890847	n.s.	-0.805671	-1.74796
SAOUHSC_01043	pdhD	130.747	95.0356	0.572227	0.91004	0.0899595	n.s.	0.460242	1.37577
SAOUHSC_02442	SAOUHSC_02442	40.5534	24.4781	0.571256	0.909638	0.0903622	n.s.	0.728334	1.65672
SAOUHSC_02352	mnaA	15.5131	8.69743	0.571082	0.909566	0.0904342	n.s.	0.834829	1.78365
SAOUHSC_01748	tgt	17.3996	7.63679	0.569716	0.908997	0.0910031	n.s.	1.18802	2.27839
SAOUHSC_02409	arg	18.247	29.7708	-0.478842	0.908401	0.0915993	n.s.	-0.706236	-1.63154
SAOUHSC_00819	cspC	277.254	358.959	-0.478548	0.908244	0.0917559	n.s.	-0.372611	-1.29469
SAOUHSC_02764	opp-1D	11.2466	20.8937	-0.47586	0.90677	0.0932297	n.s.	-0.893586	-1.85779
SAOUHSC_02611	lyrA	9.47578	16.7496	-0.471359	0.90416	0.0958404	n.s.	-0.821811	-1.76762
SAOUHSC_02161	truncated mapW	59.1348	93.6232	-0.470036	0.903359	0.0966414	n.s.	-0.662859	-1.58322
SAOUHSC_00209	ptsG	21.3439	10.641	0.554998	0.902724	0.0972759	n.s.	1.00419	2.00581
SAOUHSC_00912	clpB	53.1482	80.4434	-0.468041	0.902118	0.0978816	n.s.	-0.597955	-1.51357
SAOUHSC_00078	sbnD	18.9087	33.0632	-0.463864	0.899405	0.100595	n.s.	-0.806182	-1.74858
SAOUHSC_02140	ppaC	11.4051	17.8545	-0.462689	0.898614	0.101386	n.s.	-0.646616	-1.56549
SAOUHSC_01361	msrR	5.11692	10.1671	-0.461285	0.897654	0.102346	n.s.	-0.990562	-1.98696
SAOUHSC_02681	narG	12.2309	5.19379	0.542178	0.896938	0.103062	n.s.	1.23567	2.35491
SAOUHSC_01746	secF	10.7025	17.7092	-0.459795	0.896614	0.103386	n.s.	-0.72656	-1.65469
SAOUHSC_01112	flr	7.17509	13.7797	-0.459434	0.89636	0.10364	n.s.	-0.94147	-1.92048
SAOUHSC_00934	spxA	404.584	335.568	0.534489	0.893268	0.106732	n.s.	0.269837	1.20567
SAOUHSC_00518	rplK	19.6772	29.1444	-0.454758	0.892963	0.107037	n.s.	-0.566696	-1.48113
SAOUHSC_00145	acpS	7.32052	12.771	-0.452281	0.891091	0.108909	n.s.	-0.802848	-1.74454
SAOUHSC_02834	srtA	9.20106	16.4496	-0.451292	0.890331	0.109669	n.s.	-0.838185	-1.7878
SAOUHSC_02147	SAOUHSC_02147	12.2968	5.82032	0.526868	0.88945	0.11055	n.s.	1.07912	2.11274
SAOUHSC_01954	lukD	10.7208	20.8832	-0.449754	0.889134	0.110866	n.s.	-0.961926	-1.94791
SAOUHSC_00869	dltA	18.7153	29.6842	-0.448954	0.888504	0.111496	n.s.	-0.665475	-1.58609
SAOUHSC_01276	glpK	7.27495	13.399	-0.447431	0.887293	0.112707	n.s.	-0.881121	-1.84181
SAOUHSC_00536	ilvE	20.9875	31.1069	-0.447071	0.887005	0.112995	n.s.	-0.567701	-1.48216
SAOUHSC_02368	pyrG	16.0753	8.45902	0.520625	0.886171	0.113829	n.s.	0.926284	1.90038
SAOUHSC_02980	entB2	75.4895	51.8151	0.520484	0.886095	0.113905	n.s.	0.542903	1.4569
SAOUHSC_02261	agrB	127.006	96.5156	0.518889	0.885233	0.114767	n.s.	0.396062	1.31591
SAOUHSC_00077	sbnC	28.4882	46.5216	-0.444848	0.885204	0.114796	n.s.	-0.707534	-1.63301
SAOUHSC_01719	SAOUHSC_01719	22.9148	34.6123	-0.442524	0.883288	0.116712	n.s.	-0.595003	-1.51048
SAOUHSC_00831	osmC	34.5309	14.9379	0.51284	0.881865	0.118135	n.s.	1.20891	2.31163
SAOUHSC_00467	purR	36.5424	23.4005	0.512276	0.881544	0.118456	n.s.	0.643031	1.56161
SAOUHSC_00836	gcvH	18.9863	33.9451	-0.439891	0.881078	0.118922	n.s.	-0.838245	-1.78787
SAOUHSC_00647	abcA	22.9125	32.8066	-0.436278	0.877987	0.122013	n.s.	-0.517853	-1.43182
SAOUHSC_00872	dltD	4.64137	9.1928	-0.43529	0.87713	0.12287	n.s.	-0.985953	-1.98062
SAOUHSC_01179	priA	12.3556	19.4066	-0.435114	0.876977	0.123023	n.s.	-0.651376	-1.57067
SAOUHSC_00824	SAOUHSC_00824	11.581	19.813	-0.432049	0.874291	0.125709	n.s.	-0.774687	-1.71082
SAOUHSC_00694	mgrA	19.8928	31.4312	-0.431948	0.874202	0.125798	n.s.	-0.659955	-1.58003
SAOUHSC_01039	SAOUHSC_01039	5.4653	10.676	-0.42976	0.872259	0.127741	n.s.	-0.966005	-1.95342
SAOUHSC_00743	nrdF	28.6889	43.0701	-0.429572	0.872092	0.127908	n.s.	-0.586191	-1.50128
SAOUHSC_02139	entB3	8.00899	14.1557	-0.428695	0.871309	0.128691	n.s.	-0.821692	-1.76748
SAOUHSC_00642	tagG	17.0579	27.6042	-0.427001	0.869788	0.130212	n.s.	-0.69445	-1.61827
SAOUHSC_00617	SAOUHSC_00617	81.0941	103.64	-0.426106	0.868981	0.131019	n.s.	-0.353913	-1.27802
SAOUHSC_01909	metK	9.24891	15.2597	-0.42591	0.868803	0.131197	n.s.	-0.722372	-1.64989
SAOUHSC_00469	spoVG	123.485	89.9002	0.490105	0.867588	0.132412	n.s.	0.457936	1.37357
SAOUHSC_00548	SAOUHSC_00548	7.85944	13.1671	-0.420713	0.864069	0.135931	n.s.	-0.744444	-1.67533
SAOUHSC_01405	SAOUHSC_01405	22.6835	36.1995	-0.41801	0.861581	0.138419	n.s.	-0.674328	-1.59585
SAOUHSC_02244	dapE	6.35462	10.7	-0.417793	0.86138	0.13862	n.s.	-0.751734	-1.68382
SAOUHSC_01846	acsA	14.4301	22.7402	-0.417649	0.861247	0.138753	n.s.	-0.656167	-1.57589
SAOUHSC_02377	pdp	10.1282	16.2357	-0.416472	0.860158	0.139842	n.s.	-0.680791	-1.60302
SAOUHSC_00174	SAOUHSC_00174	7.70105	13.4041	-0.416391	0.860082	0.139918	n.s.	-0.799546	-1.74055
SAOUHSC_02581	yrhD	21.8757	13.9976	0.479774	0.860063	0.139937	n.s.	0.644151	1.56282
SAOUHSC_01150	ftsZ	71.1922	54.8288	0.479376	0.859758	0.140242	n.s.	0.376783	1.29844
SAOUHSC_01187	prkC	8.42327	13.1266	-0.415722	0.859462	0.140538	n.s.	-0.640036	-1.55837
SAOUHSC_01761	SAOUHSC_01761	23.142	34.1281	-0.414302	0.858141	0.141859	n.s.	-0.560445	-1.47472
SAOUHSC_01266	porA	13.7307	23.1443	-0.413119	0.857038	0.142962	n.s.	-0.753245	-1.68558
SAOUHSC_00994	atl	99.1908	126.38	-0.411732	0.855741	0.144259	n.s.	-0.349489	-1.27411
SAOUHSC_01910	pckA	38.5684	52.4554	-0.41099	0.855046	0.144954	n.s.	-0.443672	-1.36006
SAOUHSC_01714	greA	7.47265	12.3369	-0.409904	0.854026	0.145974	n.s.	-0.723285	-1.65094
SAOUHSC_02979	SAOUHSC_02979	12.6891	19.3541	-0.409798	0.853927	0.146073	n.s.	-0.609044	-1.52525
SAOUHSC_01078	rpmF	15.4574	7.86261	0.47104	0.853103	0.146897	n.s.	0.975221	1.96594
SAOUHSC_01614	lpdA	25.866	15.7378	0.469924	0.852172	0.147828	n.s.	0.716821	1.64356
SAOUHSC_01077	ylbN	14.6372	25.4546	-0.407407	0.851673	0.148327	n.s.	-0.798286	-1.73903
SAOUHSC_02576	ssaA	41.243	63.6608	-0.406914	0.851207	0.148793	n.s.	-0.626255	-1.54355
SAOUHSC_00075	sbnA	9.09584	16.6022	-0.406728	0.851031	0.148969	n.s.	-0.868097	-1.82525
SAOUHSC_01592	fur	11.4468	20.6299	-0.406292	0.850618	0.149382	n.s.	-0.849792	-1.80224
SAOUHSC_00375	guaA	9.81027	16.8315	-0.404812	0.849214	0.150786	n.s.	-0.778796	-1.7157
SAOUHSC_00414	SAOUHSC_00414	34.9003	24.5269	0.465508	0.848394	0.151606	n.s.	0.508874	1.42294
SAOUHSC_01629	lipM	11.713	17.7436	-0.403033	0.847519	0.152481	n.s.	-0.59919	-1.51487
SAOUHSC_02273	rex	10.3125	17.1812	-0.400917	0.845493	0.154507	n.s.	-0.736441	-1.66606
SAOUHSC_02383	SAOUHSC_02383	6.86455	11.4234	-0.398817	0.843472	0.156528	n.s.	-0.73475	-1.66411
SAOUHSC_02877	crtN	13.3901	7.54667	0.457959	0.841587	0.158413	n.s.	0.82725	1.7743
SAOUHSC_01857	ftsK	14.6565	9.01433	0.451402	0.835317	0.164683	n.s.	0.701249	1.62591
SAOUHSC_00704	SAOUHSC_00704	6.83439	12.9563	-0.387328	0.832151	0.167849	n.s.	-0.922771	-1.89575
SAOUHSC_00690	SAOUHSC_00690	14.3323	7.95174	0.447315	0.831245	0.168755	n.s.	0.849924	1.80241
SAOUHSC_01318	SAOUHSC_01318	58.2118	40.789	0.446215	0.830128	0.169872	n.s.	0.513131	1.42714
SAOUHSC_01599	zwf	19.8181	30.6675	-0.383509	0.828262	0.171738	n.s.	-0.629892	-1.54745
SAOUHSC_01253	spoIIIE	21.5849	14.2571	0.443473	0.827307	0.172693	n.s.	0.598344	1.51398
SAOUHSC_01275	glpF	109.392	131.476	-0.382453	0.827173	0.172827	n.s.	-0.265286	-1.20187
SAOUHSC_00883	mnhG	12.4136	6.4059	0.443235	0.827059	0.172941	n.s.	0.954449	1.93784
SAOUHSC_01337	tkt	72.0276	89.0006	-0.381311	0.825987	0.174013	n.s.	-0.305265	-1.23565
SAOUHSC_00237	ubiE	19.3309	11.0599	0.441878	0.825642	0.174358	n.s.	0.805565	1.74783
SAOUHSC_00125	capL	19.1874	11.4254	0.439468	0.823089	0.176911	n.s.	0.747913	1.67936
SAOUHSC_02844	aes	8.0588	13.3323	-0.377614	0.822096	0.177904	n.s.	-0.726286	-1.65437
SAOUHSC_01721	SAOUHSC_01721	13.4397	19.7441	-0.377521	0.821997	0.178003	n.s.	-0.554916	-1.46908
SAOUHSC_01201	acpP	45.2736	31.5925	0.435608	0.81892	0.18108	n.s.	0.519091	1.43305
SAOUHSC_01106	murI	7.44451	12.2163	-0.371559	0.81552	0.18448	n.s.	-0.714554	-1.64098
SAOUHSC_00468	yabJ	66.2497	51.0154	0.432134	0.815079	0.184921	n.s.	0.376981	1.29862
SAOUHSC_00173	acpD	9.8018	14.7576	-0.370779	0.814652	0.185348	n.s.	-0.590335	-1.5056
SAOUHSC_00908	cdr	31.5588	20.9358	0.428829	0.811349	0.188651	n.s.	0.592068	1.50741
SAOUHSC_00123	capJ	18.3401	11.3258	0.426357	0.808512	0.191488	n.s.	0.695386	1.61932
SAOUHSC_00100	dra	11.4133	16.232	-0.363926	0.806815	0.193185	n.s.	-0.508127	-1.4222
SAOUHSC_01228	codY	35.8687	47.8121	-0.36226	0.804846	0.195154	n.s.	-0.414648	-1.33297
SAOUHSC_02827	SAOUHSC_02827	14.6727	8.04808	0.419986	0.801006	0.198994	n.s.	0.866422	1.82314
SAOUHSC_02710	hlgB	29.093	44.7328	-0.35584	0.797008	0.202992	n.s.	-0.620663	-1.53758
SAOUHSC_01063	ftsW	11.2023	17.1866	-0.353107	0.793546	0.206454	n.s.	-0.61749	-1.5342
SAOUHSC_00006	gyrA	20.5902	14.2008	0.413755	0.793389	0.206611	n.s.	0.53599	1.44994
SAOUHSC_00187	pflB	221.349	267.327	-0.352775	0.793119	0.206881	n.s.	-0.27228	-1.20772
SAOUHSC_00082	sbnH	35.4123	50.6713	-0.35221	0.792393	0.207607	n.s.	-0.516918	-1.4309
SAOUHSC_00620	sarA	16.8385	26.7438	-0.351549	0.791537	0.208463	n.s.	-0.667442	-1.58825
SAOUHSC_00120	capG	16.7104	10.1655	0.410979	0.789902	0.210098	n.s.	0.71706	1.64383
SAOUHSC_02097	yihY	23.1827	14.7448	0.409837	0.788452	0.211548	n.s.	0.652837	1.57226
SAOUHSC_01415	SAOUHSC_01415	17.8766	25.3436	-0.348952	0.78813	0.21187	n.s.	-0.503545	-1.41769
SAOUHSC_01860	SAOUHSC_01860	35.5486	23.4601	0.408933	0.787295	0.212705	n.s.	0.599584	1.51528
SAOUHSC_00729	SAOUHSC_00729	7.49767	11.4043	-0.348037	0.786912	0.213088	n.s.	-0.60507	-1.52105
SAOUHSC_01868	pepV	16.3564	21.796	-0.347337	0.785976	0.214024	n.s.	-0.414213	-1.33257
SAOUHSC_00935	mecA2	58.3874	75.6877	-0.347287	0.785909	0.214091	n.s.	-0.374401	-1.2963
SAOUHSC_01490	hu	62.0689	43.2378	0.407205	0.785068	0.214932	n.s.	0.52158	1.43553
SAOUHSC_00024	yycJ	8.93312	13.6043	-0.346545	0.784908	0.215092	n.s.	-0.606824	-1.5229
SAOUHSC_00366	nfrA	6.97779	12.3462	-0.345944	0.784093	0.215907	n.s.	-0.823223	-1.76935
SAOUHSC_00624	SAOUHSC_00624	7.09221	11.5325	-0.345865	0.783986	0.216014	n.s.	-0.701394	-1.62607
SAOUHSC_02921	budA2	8.64378	13.0243	-0.345632	0.78367	0.21633	n.s.	-0.591467	-1.50678
SAOUHSC_02648	lctP	30.4782	42.6414	-0.345117	0.782965	0.217035	n.s.	-0.484475	-1.39908
SAOUHSC_01815	SAOUHSC_01815	45.3194	32.3151	0.403247	0.779872	0.220128	n.s.	0.487919	1.40242
SAOUHSC_00730	recQ	12.015	17.7942	-0.341991	0.778637	0.221363	n.s.	-0.566576	-1.481
SAOUHSC_01939	splC	5.44438	9.45862	-0.34139	0.77779	0.22221	n.s.	-0.796861	-1.73732
SAOUHSC_00738	yjdL	12.4949	17.3126	-0.340988	0.777225	0.222775	n.s.	-0.470485	-1.38558
SAOUHSC_01630	SAOUHSC_01630	4.73766	8.92033	-0.340702	0.776819	0.223181	n.s.	-0.912924	-1.88286
SAOUHSC_01238	cdsA	7.25024	11.0282	-0.339122	0.774566	0.225434	n.s.	-0.605092	-1.52108
SAOUHSC_00562	thiD1	30.8862	41.3787	-0.339119	0.774562	0.225438	n.s.	-0.421926	-1.33971
SAOUHSC_01683	dnaK	27.8912	39.3887	-0.338281	0.773355	0.226645	n.s.	-0.497972	-1.41223
SAOUHSC_01408	telA	14.4315	9.20886	0.39769	0.77235	0.22765	n.s.	0.648123	1.56713
SAOUHSC_01729	SAOUHSC_01729	18.4981	9.86122	0.395773	0.769688	0.230312	n.s.	0.907537	1.87584
SAOUHSC_00521	rplL	10.169	14.8408	-0.335663	0.769535	0.230465	n.s.	-0.545386	-1.45941
SAOUHSC_02600	SAOUHSC_02600	7.43677	11.5117	-0.335383	0.769123	0.230877	n.s.	-0.630347	-1.54794
SAOUHSC_01768	tag	10.0334	14.6171	-0.332472	0.764774	0.235226	n.s.	-0.542847	-1.45684
SAOUHSC_00525	rpoC	30.4202	21.9834	0.390929	0.762809	0.237191	n.s.	0.468614	1.38378
SAOUHSC_02300	rsbV	24.4644	17.7063	0.390714	0.762501	0.237499	n.s.	0.466419	1.38168
SAOUHSC_01757	rplU	10.0604	16.0228	-0.330938	0.762445	0.237555	n.s.	-0.671438	-1.59266
SAOUHSC_01271	thiW	7.40069	11.9668	-0.328353	0.758459	0.241541	n.s.	-0.693304	-1.61698
SAOUHSC_00574	eutD	9.62212	14.4958	-0.328262	0.758318	0.241682	n.s.	-0.591212	-1.50651
SAOUHSC_01130	arcD	22.7613	14.7873	0.38741	0.757666	0.242334	n.s.	0.622229	1.53925
SAOUHSC_02849	cidC	45.3922	34.3894	0.386775	0.756727	0.243273	n.s.	0.400478	1.31994
SAOUHSC_01241	polC	12.6686	17.1515	-0.326955	0.756272	0.243728	n.s.	-0.437077	-1.35386
SAOUHSC_01029	ptsI	85.8829	69.3719	0.383425	0.751688	0.248312	n.s.	0.308019	1.23801
SAOUHSC_01493	rpsA	81.0901	66.5904	0.382325	0.750009	0.249991	n.s.	0.284211	1.21774
SAOUHSC_00188	pflA	362.106	285.891	0.381817	0.749229	0.250771	n.s.	0.340944	1.26658
SAOUHSC_01865	trmB	16.858	11.6443	0.38181	0.749218	0.250782	n.s.	0.533807	1.44774
SAOUHSC_00232	lrgA	19.984	12.7934	0.380986	0.747948	0.252052	n.s.	0.643438	1.56205
SAOUHSC_00005	gyrB	11.6507	16.5663	-0.321363	0.747305	0.252695	n.s.	-0.507833	-1.42191
SAOUHSC_02663	SAOUHSC_02663	8.68354	13.0112	-0.319178	0.743709	0.256291	n.s.	-0.583394	-1.49837
SAOUHSC_02364	SAOUHSC_02364	43.5468	53.1558	-0.317528	0.740958	0.259042	n.s.	-0.28766	-1.22066
SAOUHSC_01820	ackA	93.016	76.9625	0.374263	0.737311	0.262689	n.s.	0.273322	1.20859
SAOUHSC_00204	hmp	59.278	41.8905	0.372051	0.733704	0.266296	n.s.	0.500873	1.41507
SAOUHSC_02667	gltT	63.6754	75.3931	-0.312468	0.732338	0.267662	n.s.	-0.243696	-1.18402
SAOUHSC_02145	SAOUHSC_02145	15.0917	23.6143	-0.309774	0.727634	0.272366	n.s.	-0.645901	-1.56472
SAOUHSC_00480	mazG	4.96422	8.38763	-0.308258	0.724955	0.275045	n.s.	-0.756695	-1.68962
SAOUHSC_01064	pycA	49.8867	38.8713	0.36658	0.72457	0.27543	n.s.	0.35995	1.28338
SAOUHSC_00365	ahpC	92.1826	108.97	-0.306506	0.721828	0.278172	n.s.	-0.241365	-1.18211
SAOUHSC_00520	rplJ	14.1323	19.4592	-0.305619	0.720233	0.279767	n.s.	-0.461462	-1.37694
SAOUHSC_02353	upp	8.54569	12.835	-0.305255	0.719575	0.280425	n.s.	-0.586817	-1.50193
SAOUHSC_02366	fbaA	27.6581	36.1428	-0.305003	0.719118	0.280882	n.s.	-0.386005	-1.30677
SAOUHSC_00920	FabH	4.63306	7.87018	-0.304961	0.719043	0.280957	n.s.	-0.76443	-1.6987
SAOUHSC_02860	mvaS	17.6498	24.5262	-0.3049	0.718933	0.281067	n.s.	-0.47467	-1.3896
SAOUHSC_01149	ftsA	13.4043	18.8582	-0.301476	0.712672	0.287328	n.s.	-0.492494	-1.40687
SAOUHSC_01501	ebpS	16.2147	10.568	0.359553	0.712396	0.287604	n.s.	0.617603	1.53432
SAOUHSC_00412	ndhF	8.00419	13.1498	-0.300128	0.710173	0.289827	n.s.	-0.716219	-1.64287
SAOUHSC_00061	SAOUHSC_00061	107.431	78.9263	0.35721	0.708232	0.291768	n.s.	0.444835	1.36116
SAOUHSC_00653	fhuB	11.1277	15.3818	-0.298435	0.707008	0.292992	n.s.	-0.467069	-1.3823
SAOUHSC_01156	ylmH	9.61537	15.7255	-0.298392	0.706929	0.293071	n.s.	-0.709694	-1.63546
SAOUHSC_02337	murA	15.188	20.3007	-0.298203	0.706573	0.293427	n.s.	-0.418601	-1.33663
SAOUHSC_02456	lacR	6.10541	9.31952	-0.298171	0.706514	0.293486	n.s.	-0.610167	-1.52644
SAOUHSC_02757	stbD	3.7337	6.87278	-0.297874	0.705954	0.294046	n.s.	-0.880287	-1.84074
SAOUHSC_00900	pgi	24.3333	30.7963	-0.297723	0.705669	0.294331	n.s.	-0.339826	-1.2656
SAOUHSC_00812	clfA	178.705	145.301	0.353809	0.702101	0.297899	n.s.	0.298541	1.2299
SAOUHSC_00575	lplA2	25.1453	18.1895	0.353337	0.701244	0.298756	n.s.	0.467181	1.38241
SAOUHSC_02013	pfpI	74.5225	59.6896	0.350748	0.696503	0.303497	n.s.	0.320196	1.2485
SAOUHSC_00228	SAOUHSC_00228	20.0913	25.9952	-0.291188	0.693136	0.306864	n.s.	-0.371677	-1.29386
SAOUHSC_02447	SAOUHSC_02447	40.7737	32.1193	0.347941	0.691302	0.308698	n.s.	0.3442	1.26945
SAOUHSC_02298	sigB	55.8688	43.1669	0.346572	0.688742	0.311258	n.s.	0.372119	1.29425
SAOUHSC_02338	SAOUHSC_02338	9.51002	13.9188	-0.287966	0.686795	0.313205	n.s.	-0.549511	-1.46359
SAOUHSC_01801	citC	24.8451	18.6189	0.345135	0.686046	0.313954	n.s.	0.416191	1.3344
SAOUHSC_01594	SAOUHSC_01594	8.097	12.4767	-0.286803	0.684482	0.315518	n.s.	-0.623777	-1.5409
SAOUHSC_01416	odhB	39.7265	29.2984	0.343134	0.682266	0.317734	n.s.	0.439277	1.35592
SAOUHSC_00660	SAOUHSC_00660	12.606	17.1817	-0.284887	0.68064	0.31936	n.s.	-0.446765	-1.36298
SAOUHSC_01323	SAOUHSC_01323	11.8582	16.3887	-0.283828	0.678501	0.321499	n.s.	-0.466812	-1.38205
SAOUHSC_01987	SAOUHSC_01987	71.3798	56.7336	0.340771	0.677768	0.322232	n.s.	0.331311	1.25816
SAOUHSC_01605	gnd	39.918	30.668	0.340316	0.6769	0.3231	n.s.	0.380304	1.30162
SAOUHSC_00637	mntA	44.6311	54.1025	-0.282134	0.675054	0.324946	n.s.	-0.277645	-1.21221
SAOUHSC_00300	geh	143.19	111.389	0.339163	0.674689	0.325311	n.s.	0.362326	1.2855
SAOUHSC_02669	sarZ	9.54101	14.7136	-0.279966	0.6706	0.3294	n.s.	-0.62494	-1.54215
SAOUHSC_01997	perR	34.3318	45.0732	-0.277687	0.665868	0.334132	n.s.	-0.392726	-1.31287
SAOUHSC_00117	capD	21.4861	15.6754	0.334043	0.664799	0.335201	n.s.	0.454901	1.37069
SAOUHSC_00796	pgk	18.9791	12.5821	0.333595	0.663928	0.336072	n.s.	0.59304	1.50842
SAOUHSC_01282	bsaA	31.7663	22.8039	0.333531	0.663805	0.336195	n.s.	0.478217	1.39302
SAOUHSC_02345	atpA	28.6144	19.4817	0.329449	0.655826	0.344174	n.s.	0.554621	1.46878
SAOUHSC_02350	atpB	14.6037	9.80566	0.329273	0.655482	0.344518	n.s.	0.57465	1.48932
SAOUHSC_01727	iscS2	6.5195	10.0917	-0.269236	0.647855	0.352145	n.s.	-0.630333	-1.54792
SAOUHSC_01767	valS	15.9032	20.8068	-0.268906	0.647136	0.352864	n.s.	-0.387742	-1.30834
SAOUHSC_00493	lysS	17.3454	22.824	-0.268729	0.646752	0.353248	n.s.	-0.396005	-1.31586
SAOUHSC_01042	pdhC	73.1482	57.0715	0.324233	0.64556	0.35444	n.s.	0.358053	1.2817
SAOUHSC_01100	trxA	87.5138	103.993	-0.26807	0.645311	0.354689	n.s.	-0.248902	-1.1883
SAOUHSC_01822	tpx	21.9771	29.5277	-0.267935	0.645016	0.354984	n.s.	-0.426066	-1.34356
SAOUHSC_00086	butA	49.1383	38.6405	0.323069	0.643258	0.356742	n.s.	0.346734	1.27168
SAOUHSC_00239	rbsK	24.574	18.8076	0.32241	0.641954	0.358046	n.s.	0.385818	1.3066
SAOUHSC_01755	rpmA	33.9131	41.6314	-0.265298	0.63921	0.36079	n.s.	-0.29583	-1.22759
SAOUHSC_01471	asnC	19.1619	13.4158	0.320647	0.638463	0.361537	n.s.	0.514306	1.42831
SAOUHSC_00712	yvgN	12.388	8.41165	0.319907	0.636997	0.363003	n.s.	0.558477	1.47271
SAOUHSC_00297	rpiR	11.6146	16.6021	-0.261068	0.629745	0.370255	n.s.	-0.515424	-1.42941
SAOUHSC_02004	SAOUHSC_02004	9.55477	12.8874	-0.259441	0.626053	0.373947	n.s.	-0.431665	-1.34879
SAOUHSC_02380	deoD	31.8886	24.9551	0.313604	0.624483	0.375517	n.s.	0.353709	1.27784
SAOUHSC_02656	SAOUHSC_02656	43.0928	52.105	-0.258185	0.623185	0.376815	n.s.	-0.273974	-1.20913
SAOUHSC_00554	hxlB	21.9622	15.9447	0.311764	0.620826	0.379174	n.s.	0.461939	1.37739
SAOUHSC_01673	phoH	9.21086	12.1671	-0.255778	0.617641	0.382359	n.s.	-0.401578	-1.32095
SAOUHSC_00876	SAOUHSC_00876	64.5489	49.5552	0.310118	0.617555	0.382445	n.s.	0.381356	1.30257
SAOUHSC_01037	SAOUHSC_01037	5.34612	8.28228	-0.255732	0.617536	0.382464	n.s.	-0.631537	-1.54921
SAOUHSC_02928	SAOUHSC_02928	40.3631	31.0099	0.308753	0.614844	0.385156	n.s.	0.380308	1.30162
SAOUHSC_01776	hemA	26.7994	34.5047	-0.254407	0.614458	0.385542	n.s.	-0.364594	-1.28752
SAOUHSC_01972	prsA	13.9274	18.5761	-0.253629	0.612642	0.387358	n.s.	-0.415522	-1.33378
SAOUHSC_00113	adhE	74.6821	61.3262	0.307018	0.611398	0.388602	n.s.	0.28426	1.21779
SAOUHSC_01814	uspA_2	26.5588	34.4777	-0.251893	0.608566	0.391434	n.s.	-0.376471	-1.29816
SAOUHSC_00206	ldh1	171.391	193.145	-0.250592	0.605493	0.394507	n.s.	-0.17239	-1.12692
SAOUHSC_00769	secA	30.4676	36.2177	-0.250004	0.604096	0.395904	n.s.	-0.249421	-1.18873
SAOUHSC_00648	nupC2	30.1093	37.1014	-0.248112	0.599582	0.400418	n.s.	-0.301262	-1.23222
SAOUHSC_02942	nrdD	222.861	259.598	-0.246616	0.595985	0.404015	n.s.	-0.220133	-1.16484
SAOUHSC_00483	SAOUHSC_00483	16.9183	22.4137	-0.246266	0.595139	0.404861	n.s.	-0.4058	-1.32482
SAOUHSC_01065	ctaA	15.5478	19.6395	-0.242738	0.586552	0.413448	n.s.	-0.337047	-1.26317
SAOUHSC_01142	mraZ	17.3502	12.7592	0.294093	0.58582	0.41418	n.s.	0.443415	1.35982
SAOUHSC_01347	citB	19.295	23.7467	-0.240508	0.581052	0.418948	n.s.	-0.299501	-1.23072
SAOUHSC_00892	SAOUHSC_00892	33.1863	24.9097	0.290846	0.579427	0.420573	n.s.	0.41388	1.33226
SAOUHSC_00937	pepF	11.8312	15.6039	-0.239189	0.577777	0.422223	n.s.	-0.399308	-1.31887
SAOUHSC_02766	opp-1B	14.8878	18.7992	-0.234586	0.566199	0.433801	n.s.	-0.336539	-1.26272
SAOUHSC_00081	sbnG	22.0878	29.3273	-0.233779	0.564142	0.435858	n.s.	-0.40899	-1.32776
SAOUHSC_02444	opuD2	38.9979	27.5745	0.281706	0.561461	0.438539	n.s.	0.50006	1.41427
SAOUHSC_00527	rpsL	15.9877	20.3964	-0.230076	0.55463	0.44537	n.s.	-0.351357	-1.27576
SAOUHSC_01611	bmfBB	28.7002	22.5408	0.274782	0.547837	0.452163	n.s.	0.348522	1.27326
SAOUHSC_02399	glmS	35.4469	41.8686	-0.227204	0.54715	0.45285	n.s.	-0.240211	-1.18117
SAOUHSC_02381	dps	365.035	412.112	-0.225857	0.543613	0.456387	n.s.	-0.175	-1.12896
SAOUHSC_01207	ffh	9.84571	12.7316	-0.225803	0.543469	0.456531	n.s.	-0.370846	-1.29311
SAOUHSC_01055	suhB2	31.8208	26.3257	0.27164	0.541626	0.458374	n.s.	0.273499	1.20874
SAOUHSC_01027	SAOUHSC_01027	39.0305	30.0772	0.271354	0.541059	0.458941	n.s.	0.375933	1.29768
SAOUHSC_02390	truncated-SA	25.1917	19.6704	0.269495	0.537371	0.462629	n.s.	0.356921	1.28069
SAOUHSC_00526	rplL3	15.2665	11.4114	0.269398	0.537176	0.462824	n.s.	0.419898	1.33783
SAOUHSC_00158	murP	14.3943	18.109	-0.223325	0.536904	0.463096	n.s.	-0.331211	-1.25807
SAOUHSC_02591	SAOUHSC_02591	18.1143	13.619	0.269194	0.536772	0.463228	n.s.	0.411508	1.33008
SAOUHSC_03055	rpmH	10.378	6.90419	0.268973	0.536332	0.463668	n.s.	0.58798	1.50314
SAOUHSC_00611	argS	26.9062	20.1289	0.267457	0.533311	0.466689	n.s.	0.418668	1.33669
SAOUHSC_00141	SAOUHSC_00141	39.5745	32.0709	0.267436	0.533269	0.466731	n.s.	0.303306	1.23397
SAOUHSC_01216	sucC	28.3053	36.1594	-0.221319	0.531542	0.468458	n.s.	-0.353301	-1.27748
SAOUHSC_00533	hchA	39.2739	47.0016	-0.220109	0.528285	0.471715	n.s.	-0.259139	-1.19676
SAOUHSC_01430	ptbA	15.5693	11.6151	0.263622	0.525621	0.474379	n.s.	0.422708	1.34044
SAOUHSC_00675	yeeN	15.9289	19.0586	-0.21905	0.525422	0.474578	n.s.	-0.258799	-1.19648
SAOUHSC_00957	terC	5.50005	8.13751	-0.218271	0.523309	0.476691	n.s.	-0.565141	-1.47953
SAOUHSC_02241	lukF	53.0891	40.8614	0.262281	0.522916	0.477084	n.s.	0.377675	1.29925
SAOUHSC_02341	atpD	27.7964	34.4741	-0.217064	0.520018	0.479982	n.s.	-0.310615	-1.24024
SAOUHSC_00080	sbnF	20.8684	26.9663	-0.215804	0.516565	0.483435	n.s.	-0.369837	-1.29221
SAOUHSC_00619	SAOUHSC_00619	21.0127	15.53	0.258769	0.515769	0.484231	n.s.	0.436202	1.35304
SAOUHSC_02425	SAOUHSC_02425	99.0508	78.6351	0.258439	0.515094	0.484906	n.s.	0.332997	1.25963
SAOUHSC_02515	SAOUHSC_02515	12.2318	15.4579	-0.211621	0.50498	0.49502	n.s.	-0.337707	-1.26375
SAOUHSC_01032	cydB	10.6178	14.3296	-0.211121	0.50358	0.49642	n.s.	-0.432506	-1.34958
SAOUHSC_02423	SAOUHSC_02423	9.14696	11.7402	-0.210203	0.501005	0.498995	n.s.	-0.360093	-1.28351
SAOUHSC_01612	bfmBAB	14.4152	10.9135	0.250574	0.498715	0.501285	n.s.	0.401482	1.32086
SAOUHSC_01625	efp	40.375	47.2469	-0.208485	0.496158	0.503842	n.s.	-0.226758	-1.1702
SAOUHSC_00076	sbnB	11.9747	16.0706	-0.207845	0.494349	0.505651	n.s.	-0.424434	-1.34205
SAOUHSC_00962	SAOUHSC_00962	70.6577	55.8932	0.248455	0.494201	0.505799	n.s.	0.338176	1.26416
SAOUHSC_00789	whiA	29.6873	23.8947	0.247303	0.491727	0.508273	n.s.	0.313155	1.24242
SAOUHSC_01799	phoR	13.3197	8.88044	0.246608	0.490225	0.509775	n.s.	0.584858	1.49989
SAOUHSC_01601	malA	5.55748	7.99136	-0.204602	0.485082	0.514918	n.s.	-0.524012	-1.43795
SAOUHSC_01789	SAOUHSC_01789	146.557	129.314	0.244052	0.484657	0.515343	n.s.	0.180589	1.13335
SAOUHSC_00553	hxlA	10.928	14.1044	-0.203082	0.4807	0.5193	n.s.	-0.368124	-1.29067
SAOUHSC_00858	SAOUHSC_00858	6.94061	9.37577	-0.202605	0.479318	0.520682	n.s.	-0.433873	-1.35086
SAOUHSC_02506	rpsC	11.7691	8.18932	0.238274	0.471763	0.528237	n.s.	0.523188	1.43713
SAOUHSC_00524	rpoB	40.341	46.6125	-0.199423	0.47004	0.52996	n.s.	-0.208471	-1.15546
SAOUHSC_00668	vraG	11.5418	15.3915	-0.198723	0.467979	0.532021	n.s.	-0.415274	-1.33355
SAOUHSC_01732	cymR	34.5674	40.3481	-0.195695	0.459015	0.540985	n.s.	-0.223091	-1.16723
SAOUHSC_01869	SAOUHSC_01869	10.5992	13.8795	-0.195179	0.457478	0.542522	n.s.	-0.389002	-1.30949
SAOUHSC_00742	nrdE	40.4186	47.0517	-0.194545	0.455583	0.544417	n.s.	-0.219227	-1.16411
SAOUHSC_00848	sufD	11.5843	14.7112	-0.192883	0.450595	0.549405	n.s.	-0.344743	-1.26992
SAOUHSC_00509	gltX	8.21934	10.523	-0.192137	0.448347	0.551653	n.s.	-0.356447	-1.28027
SAOUHSC_01451	ilvA1	57.6461	46.264	0.227898	0.447421	0.552579	n.s.	0.317331	1.24602
SAOUHSC_00878	ndh	22.8768	18.6796	0.227113	0.445515	0.554485	n.s.	0.292424	1.2247
SAOUHSC_01861	pepA1	13.8382	16.6907	-0.191175	0.445439	0.554561	n.s.	-0.270387	-1.20613
SAOUHSC_00284	SAOUHSC_00284	10.4631	13.3697	-0.190371	0.443	0.557	n.s.	-0.353652	-1.27779
SAOUHSC_01262	recA	44.3114	36.8448	0.225739	0.442149	0.557851	n.s.	0.266217	1.20265
SAOUHSC_00505	clpC	29.2866	34.6313	-0.18961	0.440683	0.559317	n.s.	-0.241833	-1.18249
SAOUHSC_01333	lexA	39.9784	47.4836	-0.189408	0.440068	0.559932	n.s.	-0.248209	-1.18773
SAOUHSC_02363	aldA	64.4669	55.3987	0.222282	0.433556	0.566444	n.s.	0.218705	1.16369
SAOUHSC_01278	glpD	82.8399	70.959	0.222234	0.433435	0.566565	n.s.	0.22334	1.16743
SAOUHSC_01135	psmß1	11.5115	14.9499	-0.186589	0.431431	0.568569	n.s.	-0.377054	-1.29869
SAOUHSC_01018	purD	19.523	14.9691	0.220765	0.429728	0.570272	n.s.	0.383185	1.30422
SAOUHSC_01153	ylmE	20.2795	25.5561	-0.186008	0.429641	0.570359	n.s.	-0.333645	-1.26019
SAOUHSC_02822	fbp	13.028	15.7668	-0.183283	0.421194	0.578806	n.s.	-0.275283	-1.21023
SAOUHSC_02478	rplM	27.5103	32.5064	-0.183086	0.420581	0.579419	n.s.	-0.240754	-1.18161
SAOUHSC_01159	ileS	7.7079	9.86108	-0.182947	0.420146	0.579854	n.s.	-0.355408	-1.27935
SAOUHSC_01586	srrA	14.8993	19.0536	-0.182693	0.419354	0.580646	n.s.	-0.354815	-1.27882
SAOUHSC_00099	tet38	76.1815	66.981	0.216292	0.418224	0.581776	n.s.	0.185688	1.13736
SAOUHSC_02975	fruA	14.7357	17.8053	-0.179966	0.410812	0.589188	n.s.	-0.272994	-1.20831
SAOUHSC_02265	agrA	37.5121	31.5228	0.211	0.404226	0.595774	n.s.	0.250958	1.19
SAOUHSC_02365	murZ	15.644	19.0713	-0.177286	0.402344	0.597656	n.s.	-0.285789	-1.21908
SAOUHSC_01866	SAOUHSC_01866	14.0574	16.8959	-0.175811	0.397659	0.602341	n.s.	-0.265347	-1.20192
SAOUHSC_02861	adaB	16.3473	13.0648	0.204894	0.387577	0.612423	n.s.	0.323363	1.25124
SAOUHSC_00826	SAOUHSC_00826	129.794	107.523	0.204289	0.3859	0.6141	n.s.	0.271568	1.20712
SAOUHSC_00906	mhpD	70.6483	60.0028	0.202195	0.380065	0.619935	n.s.	0.235624	1.17742
SAOUHSC_00097	pnp	34.3437	38.4619	-0.170192	0.379643	0.620357	n.s.	-0.163383	-1.11991
SAOUHSC_01251	pnpA	26.0504	21.7434	0.201592	0.378376	0.621624	n.s.	0.260726	1.19808
SAOUHSC_01028	ptsH	18.605	22.1791	-0.169571	0.377638	0.622362	n.s.	-0.253511	-1.1921
SAOUHSC_01017	purH	12.3407	8.63192	0.200692	0.375844	0.624156	n.s.	0.51567	1.42966
SAOUHSC_02811	relP	11.3981	8.45902	0.200622	0.37565	0.62435	n.s.	0.430229	1.34745
SAOUHSC_02361	rpmE2	25.2222	20.4657	0.200481	0.375251	0.624749	n.s.	0.301488	1.23241
SAOUHSC_01684	grpE	6.15346	8.4588	-0.167926	0.37231	0.62769	n.s.	-0.459057	-1.37464
SAOUHSC_02982	sasF	46.6118	39.2327	0.198622	0.369992	0.630008	n.s.	0.248638	1.18808
SAOUHSC_02096	SAOUHSC_02096	22.3236	18.517	0.196722	0.364583	0.635417	n.s.	0.269724	1.20558
SAOUHSC_00785	trxB	27.047	31.8173	-0.165293	0.363751	0.636249	n.s.	-0.23434	-1.17637
SAOUHSC_02108	ftn	18.5844	12.637	0.194608	0.358523	0.641477	n.s.	0.556438	1.47063
SAOUHSC_02491	secY	30.0192	24.5601	0.193946	0.356619	0.643381	n.s.	0.289569	1.22227
SAOUHSC_03045	cspB	150.815	139.917	0.190002	0.345204	0.654796	n.s.	0.108204	1.07789
SAOUHSC_02496	rplF	8.9545	11.3763	-0.159428	0.344558	0.655442	n.s.	-0.345349	-1.27046
SAOUHSC_02327	oxaI	17.3527	20.1506	-0.157318	0.337619	0.662381	n.s.	-0.215659	-1.16123
SAOUHSC_00528	rpsG	16.541	19.9906	-0.156191	0.333906	0.666094	n.s.	-0.273276	-1.20855
SAOUHSC_00671	ssaA	80.7524	70.7904	0.185572	0.332276	0.667724	n.s.	0.18995	1.14072
SAOUHSC_00696	SAOUHSC_00696	20.2676	16.6771	0.184827	0.330096	0.669904	n.s.	0.281309	1.2153
SAOUHSC_01604	SAOUHSC_01604	29.2755	33.3206	-0.154864	0.329536	0.670464	n.s.	-0.186721	-1.13817
SAOUHSC_02912	phnB	32.0764	26.2331	0.183921	0.327439	0.672561	n.s.	0.290124	1.22275
SAOUHSC_01160	gloA2	14.1255	11.4303	0.182321	0.322747	0.677253	n.s.	0.305433	1.23579
SAOUHSC_01432	msrA	20.403	17.412	0.181713	0.320964	0.679036	n.s.	0.228705	1.17178
SAOUHSC_02754	SAOUHSC_02754	13.6779	11.1085	0.181419	0.320099	0.679901	n.s.	0.30019	1.23131
SAOUHSC_00921	fab	16.8241	14.3065	0.180932	0.318669	0.681331	n.s.	0.233859	1.17598
SAOUHSC_00953	ypfP	17.9297	21.0564	-0.151557	0.318621	0.681379	n.s.	-0.231907	-1.17439
SAOUHSC_01193	vfrB	15.6073	12.6235	0.180496	0.317388	0.682612	n.s.	0.306106	1.23637
SAOUHSC_02243	lukS	14.2239	17.5075	-0.151176	0.317366	0.682634	n.s.	-0.299658	-1.23085
SAOUHSC_00364	ahpF	141.894	128.426	0.179742	0.315175	0.684825	n.s.	0.143874	1.10487
SAOUHSC_02923	SAOUHSC_02923	14.4519	12.0497	0.17778	0.309417	0.690583	n.s.	0.262269	1.19936
SAOUHSC_00634	sitA	42.3986	36.0421	0.177689	0.309148	0.690852	n.s.	0.234333	1.17636
SAOUHSC_00799	eno	63.8818	56.4069	0.177656	0.30905	0.69095	n.s.	0.179532	1.13252
SAOUHSC_01054	SAOUHSC_01054	14.0527	16.508	-0.14595	0.300112	0.699888	n.s.	-0.232315	-1.17472
SAOUHSC_01831	ohr	14.8121	12.1792	0.17458	0.300034	0.699966	n.s.	0.282347	1.21617
SAOUHSC_00956	prfC	7.36694	9.08801	-0.14398	0.293614	0.706386	n.s.	-0.302898	-1.23362
SAOUHSC_02900	SAOUHSC_02900	11.0366	12.944	-0.14282	0.289792	0.710208	n.s.	-0.229984	-1.17282
SAOUHSC_00132	aldA	23.0238	27.5869	-0.142807	0.289748	0.710252	n.s.	-0.260857	-1.19819
SAOUHSC_00699	phrB	24.8031	20.7971	0.170338	0.287651	0.712349	n.s.	0.254139	1.19262
SAOUHSC_02922	ldh2	70.6268	62.0856	0.16967	0.285712	0.714288	n.s.	0.185956	1.13757
SAOUHSC_02264	argC2	77.135	82.8011	-0.140781	0.283081	0.716919	n.s.	-0.102264	-1.07346
SAOUHSC_00792	SAOUHSC_00792	10.2043	7.35462	0.166154	0.275539	0.724461	n.s.	0.472457	1.38747
SAOUHSC_01035	rnjA	27.0849	30.2171	-0.138285	0.274885	0.725115	n.s.	-0.157877	-1.11564
SAOUHSC_01391	cvfB	48.4793	42.8054	0.165414	0.273412	0.726588	n.s.	0.179575	1.13255
SAOUHSC_01678	rpsU	148.186	131.318	0.164997	0.272214	0.727786	n.s.	0.174344	1.12845
SAOUHSC_01448	norB	23.8673	28.4511	-0.136767	0.269913	0.730087	n.s.	-0.25345	-1.19205
SAOUHSC_00282	brnQ2	42.4038	47.1466	-0.136639	0.269495	0.730505	n.s.	-0.152959	-1.11185
SAOUHSC_01879	rot	18.8263	15.8993	0.163381	0.267587	0.732413	n.s.	0.24378	1.18409
SAOUHSC_01234	tsf	21.8149	24.6026	-0.134421	0.262249	0.737751	n.s.	-0.173492	-1.12779
SAOUHSC_01794	gapB	32.8113	36.3057	-0.132641	0.256454	0.743546	n.s.	-0.146007	-1.1065
SAOUHSC_02604	gdhII	21.1433	17.7583	0.159308	0.256044	0.743956	n.s.	0.251703	1.19061
SAOUHSC_02419	sepA	13.0144	16.4532	-0.131605	0.253088	0.746912	n.s.	-0.338254	-1.26423
SAOUHSC_02963	clfB	17.1882	14.1873	0.158041	0.25249	0.74751	n.s.	0.276821	1.21152
SAOUHSC_01774	hemC	16.9945	19.5212	-0.130978	0.251058	0.748942	n.s.	-0.199977	-1.14868
SAOUHSC_03028	SAOUHSC_03028	16.6069	12.7676	0.156562	0.248363	0.751637	n.s.	0.379298	1.30071
SAOUHSC_00947	fabI	37.8572	41.8345	-0.129846	0.247393	0.752607	n.s.	-0.144125	-1.10506
SAOUHSC_01349	SAOUHSC_01349	10.6662	12.4269	-0.12898	0.244594	0.755406	n.s.	-0.220413	-1.16507
SAOUHSC_01383	pepF	17.4815	19.6725	-0.127115	0.238592	0.761408	n.s.	-0.170351	-1.12533
SAOUHSC_00894	rocD	14.1395	16.5631	-0.125313	0.232817	0.767183	n.s.	-0.228236	-1.1714
SAOUHSC_00983	menD	13.3621	11.1258	0.150682	0.232248	0.767752	n.s.	0.264233	1.201
SAOUHSC_00015	SAOUHSC_00015	14.8597	12.7922	0.149407	0.228817	0.771183	n.s.	0.216135	1.16162
SAOUHSC_01038	def	22.9958	20.0718	0.147071	0.222597	0.777403	n.s.	0.196198	1.14567
SAOUHSC_01328	rpmG	27.6215	22.9952	0.146809	0.221905	0.778095	n.s.	0.26446	1.20119
SAOUHSC_01662	sigA	29.3544	26.2624	0.146767	0.221793	0.778207	n.s.	0.160575	1.11773
SAOUHSC_01983	fumC	15.1959	17.2576	-0.120463	0.217413	0.782587	n.s.	-0.183553	-1.13568
SAOUHSC_00356	SAOUHSC_00356	19.278	16.0957	0.143838	0.214129	0.785871	n.s.	0.260278	1.19771
SAOUHSC_00985	menB	22.2807	19.5784	0.142396	0.210405	0.789595	n.s.	0.186535	1.13803
SAOUHSC_01418	sucA	37.7641	33.8157	0.140583	0.205772	0.794228	n.s.	0.159321	1.11676
SAOUHSC_01613	bfmBAA	16.7972	14.4468	0.140353	0.205189	0.794811	n.s.	0.217479	1.1627
SAOUHSC_00870	dltB	10.8206	12.3835	-0.114909	0.200073	0.799927	n.s.	-0.194636	-1.14444
SAOUHSC_00358	SAOUHSC_00358	293.312	247.74	0.137706	0.198536	0.801464	n.s.	0.243613	1.18395
SAOUHSC_03030	SAOUHSC_03030	17.2153	15.0262	0.137612	0.198302	0.801698	n.s.	0.196217	1.14569
SAOUHSC_00532	kbl	15.3264	17.1468	-0.114108	0.197603	0.802397	n.s.	-0.161921	-1.11878
SAOUHSC_02509	rplB	11.61	9.87391	0.136741	0.196137	0.803863	n.s.	0.233679	1.17583
SAOUHSC_01104	sdhA	9.20487	10.7458	-0.113123	0.194575	0.805425	n.s.	-0.223306	-1.16741
SAOUHSC_01730	csbD	82.5845	71.2529	0.135891	0.194041	0.805959	n.s.	0.212922	1.15903
SAOUHSC_01374	femB	27.1023	24.2027	0.13503	0.191928	0.808072	n.s.	0.163249	1.11981
SAOUHSC_01964	TRAP	33.4	29.8377	0.134127	0.189726	0.810274	n.s.	0.162714	1.11939
SAOUHSC_00632	mnhG	22.1697	25.0254	-0.110935	0.187892	0.812108	n.s.	-0.174808	-1.12881
SAOUHSC_02751	pnbA	33.338	29.0284	0.132791	0.186494	0.813506	n.s.	0.199701	1.14846
SAOUHSC_00767	raiA	92.5536	99.236	-0.109951	0.184909	0.815091	n.s.	-0.100574	-1.0722
SAOUHSC_01067	SAOUHSC_01067	18.8434	20.7703	-0.109176	0.182567	0.817433	n.s.	-0.140458	-1.10226
SAOUHSC_00861	lipA	31.006	27.7033	0.130769	0.181661	0.818339	n.s.	0.162488	1.11922
SAOUHSC_00655	dhaK	6.5679	7.92125	-0.108552	0.180691	0.819309	n.s.	-0.270294	-1.20605
SAOUHSC_01226	hslU	12.0796	13.7184	-0.107164	0.176529	0.823471	n.s.	-0.183542	-1.13567
SAOUHSC_02095	ptpA	45.4798	41.5484	0.127942	0.175022	0.824978	n.s.	0.130431	1.09462
SAOUHSC_00183	uhpT	67.6023	61.7242	0.127679	0.174409	0.825591	n.s.	0.131234	1.09523
SAOUHSC_00790	clpP	37.1163	41.3374	-0.105634	0.171981	0.828019	n.s.	-0.155395	-1.11373
SAOUHSC_02477	rpsI	33.3925	36.2381	-0.105229	0.170782	0.829218	n.s.	-0.117981	-1.08522
SAOUHSC_00420	SAOUHSC_00420	20.78	17.6627	0.125348	0.169047	0.830953	n.s.	0.234489	1.17649
SAOUHSC_01694	ubiE	14.7924	12.7812	0.123374	0.164575	0.835425	n.s.	0.210835	1.15736
SAOUHSC_00155	glcA	16.108	18.5016	-0.10246	0.162658	0.837342	n.s.	-0.199874	-1.1486
SAOUHSC_00556	proP	14.9514	13.0191	0.122202	0.161952	0.838048	n.s.	0.199649	1.14842
SAOUHSC_01158	SAOUHSC_01158	37.383	32.7319	0.121893	0.161262	0.838738	n.s.	0.191685	1.1421
SAOUHSC_02119	putP	14.0924	15.7413	-0.101888	0.160999	0.839001	n.s.	-0.15964	-1.11701
SAOUHSC_01252	rnjB	79.345	72.8923	0.121637	0.160693	0.839307	n.s.	0.122374	1.08852
SAOUHSC_02500	rplE	13.0109	10.9884	0.119371	0.155706	0.844294	n.s.	0.243745	1.18406
SAOUHSC_02781	SAOUHSC_02781	1276.78	1207.98	0.118721	0.154289	0.845711	n.s.	0.0799028	1.05695
SAOUHSC_00573	ywfI	14.4922	16.1287	-0.0967261	0.146254	0.853746	n.s.	-0.154355	-1.11292
SAOUHSC_01945	epiG	15.72	13.6209	0.114752	0.145788	0.854212	n.s.	0.206777	1.15411
SAOUHSC_01373	femA	16.895	18.5988	-0.0965305	0.145706	0.854294	n.s.	-0.13861	-1.10084
SAOUHSC_00269	SAOUHSC_00269	19.3346	21.8127	-0.0961901	0.144753	0.855247	n.s.	-0.173986	-1.12817
SAOUHSC_02765	opp-1C	13.113	14.9329	-0.0960787	0.144442	0.855558	n.s.	-0.187493	-1.13878
SAOUHSC_02597	glvC	6.84859	8.14505	-0.0959327	0.144033	0.855967	n.s.	-0.250116	-1.1893
SAOUHSC_00798	pgm	35.8317	30.8937	0.111758	0.139534	0.860466	n.s.	0.213924	1.15984
SAOUHSC_01199	fabG	21.3132	23.0187	-0.0938621	0.138288	0.861712	n.s.	-0.111063	-1.08002
SAOUHSC_00708	fruA	34.2364	30.6751	0.110141	0.136212	0.863788	n.s.	0.158461	1.1161
SAOUHSC_01609	SAOUHSC_01609	14.2493	15.7496	-0.0917658	0.132562	0.867438	n.s.	-0.144419	-1.10529
SAOUHSC_01850	ccpA	36.9019	39.4527	-0.0914171	0.131619	0.868381	n.s.	-0.0964286	-1.06912
SAOUHSC_02929	acsA2	40.8412	43.7312	-0.0913306	0.131385	0.868615	n.s.	-0.098637	-1.07076
SAOUHSC_02927	mqo2	29.4783	26.8171	0.105761	0.127403	0.872597	n.s.	0.136503	1.09924
SAOUHSC_02006	yfhP	22.0688	23.9612	-0.0882713	0.123217	0.876783	n.s.	-0.118692	-1.08575
SAOUHSC_03035	hdeD	110.826	120.831	-0.084939	0.114555	0.885445	n.s.	-0.124687	-1.09027
SAOUHSC_01051	SAOUHSC_01051	22.1723	19.9377	0.0987379	0.113828	0.886172	n.s.	0.153254	1.11208
SAOUHSC_01827	ezrA	22.9364	21.0809	0.0952988	0.107413	0.892587	n.s.	0.121703	1.08802
SAOUHSC_01505	ribU	11.3258	9.87831	0.0942898	0.105559	0.894441	n.s.	0.19728	1.14653
SAOUHSC_01852	aroA	11.6128	12.7669	-0.0800028	0.102192	0.897808	n.s.	-0.136691	-1.09938
SAOUHSC_01450	steT	96.3357	88.41	0.0915596	0.100604	0.899396	n.s.	0.123861	1.08965
SAOUHSC_00851	sufB	17.6253	15.8973	0.0913834	0.100286	0.899714	n.s.	0.148872	1.1087
SAOUHSC_00787	SAOUHSC_00787	17.5314	15.942	0.0910725	0.0997296	0.90027	n.s.	0.137104	1.0997
SAOUHSC_00281	SAOUHSC_00281	29.219	26.7545	0.0909605	0.099529	0.900471	n.s.	0.127125	1.09211
SAOUHSC_00294	SAOUHSC_00294	16.4232	14.8838	0.0909107	0.0994398	0.90056	n.s.	0.141992	1.10343
SAOUHSC_00641	tagH	13.2447	14.4492	-0.0781997	0.0978229	0.902177	n.s.	-0.125577	-1.09094
SAOUHSC_01081	isdA	18.8223	17.002	0.089395	0.0967381	0.903262	n.s.	0.14674	1.10706
SAOUHSC_02709	hlgC	23.2739	25.7999	-0.0774635	0.0960616	0.903938	n.s.	-0.148656	-1.10854
SAOUHSC_01813	SAOUHSC_01813	15.0887	13.6085	0.0889751	0.0959956	0.904004	n.s.	0.148966	1.10877
SAOUHSC_01818	ald	18.7725	20.3612	-0.0770864	0.0951651	0.904835	n.s.	-0.117202	-1.08463
SAOUHSC_01040	pdhA	68.9252	65.0766	0.0870417	0.0925995	0.9074	n.s.	0.0828928	1.05914
SAOUHSC_00160	SAOUHSC_00160	19.8692	17.8173	0.0860875	0.0909394	0.909061	n.s.	0.157256	1.11516
SAOUHSC_02590	proY	24.4567	22.6947	0.0851094	0.0892487	0.910751	n.s.	0.107872	1.07764
SAOUHSC_01677	SAOUHSC_01677	20.3236	21.9089	-0.0731448	0.0860082	0.913992	n.s.	-0.108359	-1.078
SAOUHSC_02102	map	25.8344	27.5185	-0.0729435	0.0855495	0.914451	n.s.	-0.0911113	-1.06519
SAOUHSC_00146	SAOUHSC_00146	18.1595	16.439	0.0823611	0.0845569	0.915443	n.s.	0.143602	1.10466
SAOUHSC_01676	SAOUHSC_01676	21.4646	19.8795	0.0801242	0.0808015	0.919199	n.s.	0.110675	1.07973
SAOUHSC_00569	SAOUHSC_00569	42.904	39.6719	0.0795638	0.0798702	0.92013	n.s.	0.112996	1.08147
SAOUHSC_02984	gftA	16.8224	15.4469	0.079394	0.0795883	0.920412	n.s.	0.123071	1.08905
SAOUHSC_01240	proS	14.1251	12.9636	0.079185	0.0792417	0.920758	n.s.	0.123795	1.0896
SAOUHSC_00445	recR	20.6894	19.2562	0.0779009	0.077126	0.922874	n.s.	0.103562	1.07442
SAOUHSC_02572	SAOUHSC_02572	25.1939	27.4952	-0.0687578	0.0762958	0.923704	n.s.	-0.126104	-1.09134
SAOUHSC_00736	dgkA1	27.729	29.6987	-0.0674923	0.0735895	0.926411	n.s.	-0.0990027	-1.07103
SAOUHSC_01260	pgsA	24.2402	22.9217	0.074203	0.071138	0.928862	n.s.	0.0806896	1.05752
SAOUHSC_02647	mqo1	28.8846	27.0274	0.0740055	0.0708231	0.929177	n.s.	0.0958762	1.06871
SAOUHSC_01005	SAOUHSC_01005	71.7979	74.6164	-0.0658722	0.0701896	0.92981	n.s.	-0.0555504	-1.03926
SAOUHSC_00094	sasD	33.1044	30.5656	0.0735719	0.0701317	0.929868	n.s.	0.115111	1.08306
SAOUHSC_00636	mntB	27.431	29.0082	-0.0633299	0.064999	0.935001	n.s.	-0.0806529	-1.0575
SAOUHSC_00452	SAOUHSC_00452	14.1868	12.8606	0.0689268	0.06287	0.93713	n.s.	0.141599	1.10313
SAOUHSC_01663	dnaG	20.7015	19.2028	0.0687086	0.0625347	0.937465	n.s.	0.108421	1.07805
SAOUHSC_02417	apbC	26.9633	28.4084	-0.0617925	0.0619496	0.93805	n.s.	-0.0753222	-1.0536
SAOUHSC_02150	SAOUHSC_02150	17.7152	16.0415	0.066587	0.0593087	0.940691	n.s.	0.143175	1.10433
SAOUHSC_00713	csbB	17.9178	16.556	0.0656894	0.0579606	0.942039	n.s.	0.114038	1.08225
SAOUHSC_00795	gap	57.8288	55.0517	0.0656438	0.0578926	0.942107	n.s.	0.0710009	1.05045
SAOUHSC_01666	glyS	13.5337	12.6823	0.0563618	0.0445661	0.955434	n.s.	0.0937433	1.06714
SAOUHSC_02774	SAOUHSC_02774	11.905	10.8808	0.0547927	0.0424303	0.95757	n.s.	0.129778	1.09413
SAOUHSC_01467	pbp2	36.7612	34.9078	0.0540927	0.0414882	0.958512	n.s.	0.0746337	1.05309
SAOUHSC_01739	lytH	13.5947	14.3997	-0.0493291	0.0397398	0.96026	n.s.	-0.082997	-1.05922
SAOUHSC_01856	murC	14.1965	13.5161	0.0519163	0.0386075	0.961392	n.s.	0.0708494	1.05033
SAOUHSC_01025	SAOUHSC_01025	15.3937	14.7125	0.0510299	0.0374547	0.962545	n.s.	0.0652941	1.0463
SAOUHSC_02116	gatB	11.4137	12.0912	-0.046625	0.0355307	0.964469	n.s.	-0.0831902	-1.05936
SAOUHSC_01771	hemL	13.7992	14.4244	-0.0454421	0.0337559	0.966244	n.s.	-0.0639337	-1.04531
SAOUHSC_01218	sucD	40.266	41.4792	-0.0452565	0.0334831	0.966517	n.s.	-0.0428249	-1.03013
SAOUHSC_02387	ylbE	15.8805	14.9098	0.0475673	0.0330707	0.966929	n.s.	0.0909949	1.0651
SAOUHSC_02610	hutG	48.6145	46.6078	0.0460833	0.031253	0.968747	n.s.	0.060815	1.04305
SAOUHSC_00604	ywqN	40.1446	42.0577	-0.0436991	0.0312245	0.968776	n.s.	-0.0671649	-1.04766
SAOUHSC_00847	sufC	15.3425	14.6692	0.0452804	0.0302854	0.969715	n.s.	0.0647471	1.0459
SAOUHSC_01819	uspA_1	283.386	277.111	0.0441356	0.0289244	0.971076	n.s.	0.0323081	1.02265
SAOUHSC_01838	htrA1	26.0448	25.2149	0.0412851	0.0256396	0.97436	n.s.	0.0467209	1.03291
SAOUHSC_01050	SAOUHSC_01050	38.4695	37.1836	0.0388744	0.0229813	0.977019	n.s.	0.0490482	1.03458
SAOUHSC_01224	xerC	9.38719	9.87531	-0.0365743	0.0218538	0.978146	n.s.	-0.073132	-1.052
SAOUHSC_01778	clpX	32.2539	33.1927	-0.0357988	0.0209284	0.979072	n.s.	-0.0413922	-1.02911
SAOUHSC_02400	mtlF	16.1543	16.7626	-0.0356811	0.0207912	0.979209	n.s.	-0.0533228	-1.03765
SAOUHSC_01429	SAOUHSC_01429	18.77	19.6199	-0.0346203	0.0195634	0.980437	n.s.	-0.0638868	-1.04528
SAOUHSC_02926	fdaB	153.504	156.691	-0.0343985	0.0193114	0.980689	n.s.	-0.029652	-1.02077
SAOUHSC_01034	trkA	16.7727	17.3332	-0.0336969	0.0185232	0.981477	n.s.	-0.0474275	-1.03342
SAOUHSC_01340	ccdC	9.26629	8.78909	0.0343888	0.0183437	0.981656	n.s.	0.076278	1.05429
SAOUHSC_02759	SAOUHSC_02759	9.47493	9.91772	-0.0333703	0.0181619	0.981838	n.s.	-0.0658937	-1.04673
SAOUHSC_01492	engA	15.0743	14.6701	0.0311944	0.0153093	0.984691	n.s.	0.0392093	1.02755
SAOUHSC_02577	gyaR	24.1298	24.7214	-0.029812	0.0144495	0.985551	n.s.	-0.0349428	-1.02452
SAOUHSC_02516	pbuG	18.2212	18.7913	-0.0297646	0.0144028	0.985597	n.s.	-0.0444452	-1.03129
SAOUHSC_01977	SAOUHSC_01977	25.2516	24.2303	0.0299539	0.0141921	0.985808	n.s.	0.0595605	1.04215
SAOUHSC_01907	dkgB	11.7752	11.3497	0.0283917	0.0128371	0.987163	n.s.	0.0530986	1.03749
SAOUHSC_00834	SAOUHSC_00834	63.5421	62.1234	0.0281776	0.0126561	0.987344	n.s.	0.0325775	1.02284
SAOUHSC_02869	rocA	27.4851	28.0769	-0.0276519	0.012396	0.987604	n.s.	-0.0307361	-1.02153
SAOUHSC_00788	SAOUHSC_00788	14.935	14.5154	0.0265773	0.0113368	0.988663	n.s.	0.0411207	1.02891
SAOUHSC_00488	cysK	29.1021	29.6208	-0.025715	0.0106859	0.989314	n.s.	-0.025488	-1.01782
SAOUHSC_01653	sodA	113.312	115.263	-0.0255223	0.0105203	0.98948	n.s.	-0.0246299	-1.01722
SAOUHSC_02354	glyA	15.6783	16.0581	-0.0249716	0.0100634	0.989937	n.s.	-0.0345242	-1.02422
SAOUHSC_00794	gapR	39.9875	40.7653	-0.0246425	0.00979155	0.990208	n.s.	-0.0277921	-1.01945
SAOUHSC_00465	veg	342.171	339.049	0.024429	0.00966795	0.990332	n.s.	0.0132212	1.00921
SAOUHSC_00797	tpiA	21.0972	21.8167	-0.024313	0.00952536	0.990475	n.s.	-0.0483797	-1.0341
SAOUHSC_01007	folD	17.836	18.288	-0.0242776	0.00949718	0.990503	n.s.	-0.0361109	-1.02535
SAOUHSC_01211	rplS	13.6436	13.2367	0.0231677	0.00874222	0.991258	n.s.	0.0436721	1.03073
SAOUHSC_02355	ywlG	12.9023	12.5354	0.0217541	0.00775551	0.992244	n.s.	0.0416195	1.02927
SAOUHSC_02985	azi	13.0884	12.796	0.0201463	0.00669582	0.993304	n.s.	0.0325984	1.02285
SAOUHSC_02582	fdhA	95.1892	96.2971	-0.0195942	0.00610135	0.993899	n.s.	-0.0166952	-1.01164
SAOUHSC_01966	ecsB	28.8356	28.3173	0.0186066	0.00575354	0.994246	n.s.	0.0261637	1.0183
SAOUHSC_00018	dnaC	12.7165	12.4747	0.0185166	0.00569984	0.9943	n.s.	0.0277035	1.01939
SAOUHSC_02666	SAOUHSC_02666	29.7819	30.3178	-0.0179315	0.00507224	0.994928	n.s.	-0.0257299	-1.01799
SAOUHSC_00530	tuf	159.872	161.527	-0.0178699	0.00503506	0.994965	n.s.	-0.0148575	-1.01035
SAOUHSC_01895	SAOUHSC_01895	22.8621	23.1957	-0.015268	0.00362107	0.996379	n.s.	-0.0208972	-1.01459
SAOUHSC_01504	fer	37.9962	37.5193	0.0142425	0.00343861	0.996561	n.s.	0.0182239	1.01271
SAOUHSC_00529	fus	64.2708	63.5301	0.0141846	0.00341201	0.996588	n.s.	0.0167238	1.01166
SAOUHSC_00663	SAOUHSC_00663	10.374	10.1765	0.0128267	0.00280858	0.997191	n.s.	0.0277239	1.0194
SAOUHSC_01246	infB	13.1948	13.3612	-0.013279	0.00269319	0.997307	n.s.	-0.0180772	-1.01261
SAOUHSC_03033	nixA	13.4204	13.2319	0.0122166	0.00255534	0.997445	n.s.	0.0203998	1.01424
SAOUHSC_02125	SAOUHSC_02125	10.8466	10.6698	0.0122156	0.00255494	0.997445	n.s.	0.0237172	1.01658
SAOUHSC_00065	SAOUHSC_00065	10.6641	10.8914	-0.0123003	0.00228643	0.997714	n.s.	-0.03042	-1.02131
SAOUHSC_02160	truncated-mapW	64.4709	63.5128	0.0113733	0.00222261	0.997777	n.s.	0.0215991	1.01508
SAOUHSC_01610	SAOUHSC_01610	11.604	11.7878	-0.012002	0.002169	0.997831	n.s.	-0.0226646	-1.01583
SAOUHSC_00873	nifU	62.2501	61.7981	0.0107994	0.00200961	0.99799	n.s.	0.010513	1.00731
SAOUHSC_02316	cshA	26.8476	26.5545	0.0106144	0.0019417	0.998058	n.s.	0.0158378	1.01104
SAOUHSC_00067	lctP	18.0157	18.1855	-0.00875322	0.00108595	0.998914	n.s.	-0.0135384	-1.00943
SAOUHSC_00659	SAOUHSC_00659	31.2456	31.4714	-0.00796957	0.000878145	0.999122	n.s.	-0.0103879	-1.00723
SAOUHSC_02708	hlgA	20.135	20.3248	-0.00771117	0.000813934	0.999186	n.s.	-0.0135355	-1.00943
SAOUHSC_00608	adh1	105.853	105.445	0.0056518	0.000556918	0.999443	n.s.	0.00557077	1.00387
SAOUHSC_01264	SAOUHSC_01264	44.011	44.2274	-0.00467923	0.000229812	0.99977	n.s.	-0.00707742	-1.00492
SAOUHSC_02670	hsp20	8.0167	8.05887	-0.00302708	4.56233e-05	0.999954	n.s.	-0.00756975	-1.00526
